# Supplementary material for: Nonlinear control of transcription through enhancer–promoter interactions
Source: Nature. 2022 Apr 13;604(7906):571–7. doi: 10.1038/s41586-022-04570-y (PMC9021019; doi:10.1038/s41586-022-04570-y)
Supplement: Supplementary file 3 — Lists of primers used in the study. [file 41586_2022_4570_MOESM3_ESM.xlsx]

## Sheet: Primer for cloning
List of primer used for cloning
		Name	Primer #	Sequence
Cloned into PiggyBac construct using BspEI and BclI restrictions sites for knock-in	Primer to Clone Left Homology arm size:1070bp	amp-chr15_Lha_F	795	ACATTTCCCCGAAAAGTGCCACCTTccggaCATAGAATAGTTTGGATTGC
		5ITR-chr15_Lha_R	796	GTAAACTTCCGACTTCAACTGTATATCCGGCTCCAGGACAAGGATTTTTA
	Primer to Clone Right Homology arm size:1070bp	3ITR-chr15_Rha_F	791	GTATGTAAACTTCCGACTTCAACTGTATATTAATGGCTTTAAAAAAGTTT
		Bb-chr15_Rha_R	785	CTGGCCTTTTGCTGGCCTTTTGCTCTGATCATAAACAAAGAAAGGAATTG
Cloned into PiggyBac construct using NdeI and SalI restrictions sites for knock-in and enahncer reporter assay	Primer to Clone of Sox2 promoter	sb-5ITR-Sox2_F	647	CTAAGGACGCGTTCTAGACATATGAAGTCaccggtGTTCCCAAGAACTAAAGCAAC
		GFP-Sox2_R	685	CTCGCCCTTGCTCACCATGGTGGCGTCGACTGCGGGCGCTGGGCGGGCGC
tSCR [Ei] cloned within the PiggyBac ITRs using BamHI and NheI restrictions sites for knock-in	Primer to Clone tSCR [Ei] (mm9_dna range=chr3:34656571-34658107 1.537bp) within ITR	Fragment#1
		MLR-Psite_F	650	TGTTATAGATATCAGGCGCGCCAAGCTTGAGAGAAATGTTCTGGCACCTG
		Sox2E-5’SV40_R	672	ACTGCCTTTGGCAAGCTGATGATTatcgatAAAAAACCTCCCACACCTCC
		Fragment#2
		5’SV40-Sox2E_F	687	AGGGGGAGGTGTGGGAGGTTTTTTatcgatAATCATCAGCTTGCCAAAGG
		3’SV40-Sox2E_R	691	CAGGGGGAGGTGTGGGAGGTTTTTTgacgtcCCTGGCATGAATGGTCTTTA
		Fragment#3
		Sox2E-3’SV40_F	673	AACAATAAAGACCATTCATGCCAGGgacgtcAAAAAACCTCCCACACCTC
		MRR-Psite_R	649	AAAACTTTTAGCGGCCGCGAATTCGCTAGAGAGAAATGTTCTGGCACCTG
SCR cloned within the PiggyBac ITRs using BamHI and NheI restrictions sites for knock-in	Primer to Clone SCR (mm9_dna range=chr3:34656571-34661457 4.886bp) within ITR	Fragment#1
		MLR-Psite_F	650	TGTTATAGATATCAGGCGCGCCAAGCTTGAGAGAAATGTTCTGGCACCTG
		Sox2E-5’SV40_R	672	ACTGCCTTTGGCAAGCTGATGATTatcgatAAAAAACCTCCCACACCTCC
		Fragment#2
		5’SV40-Sox2E_F	687	AGGGGGAGGTGTGGGAGGTTTTTTatcgatAATCATCAGCTTGCCAAAGG
		CTCF_ko_R	1471	CACAGAAGAAAAAGCGCGGCAGGTCAACTATGTGGCAAAGCGGACTGAGC
		Fragment#3
		CTCF_mt_ko	1472	GGCTTACTGAGGCTCAGTCCGCTTTGCCACATAGTTGACCTGCCGCGCTT
		MRR-Psite_R	649	AAAACTTTTAGCGGCCGCGAATTCGCTAGAGAGAAATGTTCTGGCACCTG
tSCR [Ei] in front of the Sox2 promoter using AgeI restrictions site for enahncer reporter assay	Primer to Clone tSCR [Ei] (mm9_dna range=chr3:34656571-34658107 1.537bp) in front of Sox2 promoter	Fragment#1
		5'LTR-PSite_F	690	CTAAGGACGCGTTCTAGACATATGAAGTCaccggtAGAGAAATGTTCTGGCACCT
		Sox2E-5’SV40_R	672	ACTGCCTTTGGCAAGCTGATGATTatcgatAAAAAACCTCCCACACCTCC
		Fragment#2
		5’SV40-Sox2E_F	687	AGGGGGAGGTGTGGGAGGTTTTTTatcgatAATCATCAGCTTGCCAAAGG
		3’SV40-Sox2E_R	691	CAGGGGGAGGTGTGGGAGGTTTTTTgacgtcCCTGGCATGAATGGTCTTTA
		Fragment#3
		Sox2E-3’SV40_F	673	AACAATAAAGACCATTCATGCCAGGgacgtcAAAAAACCTCCCACACCTC
		Sox2P-PSite_R	669	TTGGTTGCTTTAGTTCTTGGGAACaccggtAGAGAAATGTTCTGGCACCT
tSCR [Eii] in front of the Sox2 promoter using AgeI restrictions site for enahncer reporter assay	Primer to Clone tSCR [Eii] (mm9_dna range= chr3:34659945-34661457 1.513bp) in front of Sox2 promoter	Fragment#1
		5'LTR-PSite_F	690	CTAAGGACGCGTTCTAGACATATGAAGTCaccggtAGAGAAATGTTCTGGCACCT
		Sox2Eii-5’SV40_R	670	CAATTTCAATGTCCTGTACCCCACatcgatAAAAAACCTCCCACACCTCC
		Fragment#2
		5’SV40-Sox2Eii_F	688	AGGGGGAGGTGTGGGAGGTTTTTTatcgatGTGGGGTACAGGACATTGAA
		3’SV40-Sox2Eii_R	692	CAGGGGGAGGTGTGGGAGGTTTTTTgacgtcCCTCATCTGCAAAATCTCTG
		Fragment#3
		Sox2Eii-3’SV40_F	671	TGGGCCAGAGATTTTGCAGATGAGGgacgtcAAAAAACCTCCCACACCTC
		Sox2P-PSite_R	669	TTGGTTGCTTTAGTTCTTGGGAACaccggtAGAGAAATGTTCTGGCACCT
SCR in front of the Sox2 promoter using AgeI restrictions site for enahncer reporter assay	Primer to Clone SCR (mm9_dna range=chr3:34656571-34661457 4.886bp ) in front of Sox2 promoter	Fragment#1
		5'LTR-PSite_F	690	CTAAGGACGCGTTCTAGACATATGAAGTCaccggtAGAGAAATGTTCTGGCACCT
		Sox2E-5’SV40_R	672	ACTGCCTTTGGCAAGCTGATGATTatcgatAAAAAACCTCCCACACCTCC
		Fragment#2
		5’SV40-Sox2E_F	687	AGGGGGAGGTGTGGGAGGTTTTTTatcgatAATCATCAGCTTGCCAAAGG
		3’SV40-Sox2Eii_R	692	CAGGGGGAGGTGTGGGAGGTTTTTTgacgtcCCTCATCTGCAAAATCTCTG
		Fragment#3
		Sox2Eii-3’SV40_F	671	TGGGCCAGAGATTTTGCAGATGAGGgacgtcAAAAAACCTCCCACACCTC
		Sox2P-PSite_R	669	TTGGTTGCTTTAGTTCTTGGGAACaccggtAGAGAAATGTTCTGGCACCT

## Sheet: Primer for Splinkerette
List of primer used for Splinkerette
		Name	Sequence
	Splinkerette Adaptor:	HMSpAa	CGAAGAGTAACCGTTGCTAGGAGAGACCGTGGCTGAATGAGACTGGTGTCGACACTAGTGG
		HMSpBb	GATCCCACTAGTGTCGACACCAGTCTCTAATTTTTTTTTTCAAAAAAA
Splinkerette PCR from 5 PRIME ITR:	Primer pair Splinkerette PCR#1 (from 5 PRIME ITR):	HMSp1	CGAAGAGTAACCGTTGCTAGGAGAGACC
		PB5-1	CAAAATCAGTGACACTTACCGCATTGACAA
	Primer pair Splinkerette PCR#2 (from 5 PRIME ITR):	HMSp2	GTGGCTGAATGAGACTGGTGTCGAC
		PB5-2	CTTACCGCATTGACAAGCACGCCTCACGGG
	Sequencing primer:	PB5-2	CTTACCGCATTGACAAGCACGCCTCACGGG
Splinkerette PCR from 3 PRIME ITR:	Primer pair Splinkerette PCR#1 (from 3 PRIME ITR):	HMSp1	CGAAGAGTAACCGTTGCTAGGAGAGACC
		PB3-1	TAAATAAACCTCGATATACAGACCGATAAA
	Primer pair Splinkerette PCR#2 (from 3 PRIME ITR):	HMSp2	GTGGCTGAATGAGACTGGTGTCGAC
		PB3-2	ATATACAGACCGATAAAACACATGCGTCAA
	Sequencing primer:	PB3-2	ATATACAGACCGATAAAACACATGCGTCAA

## Sheet: Primer for Tagmentation
List of primer used for Tagmentation
	Name	Sequence
Tn5ME_adpt_A1:	TAC0101	TCGTCGGCAGCGTCAGATGTGTATAAGAGACAG
Tn5ME_adpt_A2_invdt:	TAC0102	/5Phos/CTGTCTCTTATACACATC/3InvdT/
Tn5_enr_5ITR:	TAC0099	CATTGACAAGCACGCCTCAC
Tn5_enr _3ITR:	TAC0006	TTTTACGCATGATTATCTTTAACGTACGTC
Tn5_PCR1_F_5ITR:	TAC0161	GTCTCGTGGGCTCGGAGATGTGTATAAGAGACAGCGTCAATTTTACGCAGACTATC
Tn5_PCR1_F_3ITR:	TAC0110	GTCTCGTGGGCTCGGAGATGTGTATAAGAGACAGGTACGTCACAATATGATTATCTTTCTAG
Illumina_Nextera_N5xx:	N5xx	ACGGCGACCACCGAGATCTACAC(N)8TCGTC GGCAGCGTC
Tn5_PCR2_R:	TAC0103	AATGATACGGCGACCACCGA
Illumina_Nextera_N7xx:	N7xx	CAAGCAGAAGACGGCATACGAGAT(N)8GTCTCGTGGGCTCGG

## Sheet: gRNA
List of gRNAs used for knock-in, deletion of CTCF sites, Nanopore and in vitro depletion by Cas9
		Name	Primer #	Sequence
Cloned into PX459 plasmid (Addgene) using the BsaI	chr15 gRNA for knock-in	ch15_gRNAF		caccgAAATCCTTGTCCTGGAGTAA
		ch15_gRNAR		aaacTTACTCCAGGACAAGGATTTc
	gRNA for DCTCF background	CTCF_KO_gRNA3_fw	1116	CACCGCCACCAATGTCTAAATGAGA
		CTCF_KO_gRNA3_re	1117	AAACTCTCATTTAGACATTGGTGGC
		CTCF_KO_gRNA10_fw	1118	CACCGTAAGCGACTTGCTTGTATCA
		CTCF_KO_gRNA10_re	1119	AAACTGATACAAGCAAGTCGCTTAC
	gRNA for SCR_DDCTCF background	gRNA2_CTCF_KO_F	1489	caccgGACCACGTAAGGAAAAGATG
		gRNA2_CTCF_KO_R	1490	aaaacCATCTTTTCCTTACGTGGTCc
		gRNA6_CTCF_KO_F	1632	caccgTCCCAGATGCTCAGTGTCTG
		gRNA6_CTCF_KO_R	1633	aaaacCAGACACTGAGCATCTGGGAc
	gRNA for Nanopore Genotyping	NP_us_1_chr15		ATTAACGTGTTAGTTACCTC
		NP_us_2_chr15		AGTGTTGAGTGAGGTTAATC
		NP_us_3_chr15		ACAAGTCTATCCCATACTGG
		NP_us_4_chr15		TATAAGAAAGCTACACACCG
		NP_us_5_chr15		TTACAAACTCGGGAAGCAAT
		NP_ds_1_chr15		AATTGTGGATGATTACACTA
		NP_ds_2_chr15		GAACAATAATGGTCATTGTT
		NP_ds_3_chr15		CTTGATGGGTGCACCTCCAC
		NP_ds_4_chr15		TTACTGATGACTAACACCCC
		NP_ds_5_chr15		GTGTAGTCATCGGAGACAAC
	gRNA for in vitro EGFP depletion by Cas9	gRNA_1_3PRIME		CAACGAGAAGCGCGATCACA
		gRNA_2_3PRIME		CGGCGGTCACGAACTCCAGC

## Sheet: Genotyping Primer
List of genotyping primer
		Name	Primer #	Sequence
Genotyping primer for Knoch-in of the PiggyBac constructs	3 prime junction:	Seq_3sb_ITR_F	818	AAAGTGGTGATCCTAACTGACCT
		chr15_r-HA_r	741	TTCATTCCCTCTGTCACTTCA
	5 prime junction:	chr15_l-HA_f1	837	TGTGAATAGATTGCTGTGTGG
		5sb_ITR_R2	830	TTTGTGGAGTAGTTGAAAAACGA
	WT band:	chr15_b_F	764	TCAAATGGCTGAATGAGTTCC
		chr15_b_R	763	GGGACCCATCCCAAAACTT
Genotyping primer for Puromycin removal		chr15_b_F	764	TCAAATGGCTGAATGAGTTCC
		seq_sox2P_R2	700	TCACTGCCCCAGGTTCTC
Genotyping primer for DCTCF background		CTCF_KO_geno_fw	1122	CTGGTGAAGTATTTTGATTC
		CTCF_KO_geno_re	1123	CTTGAGCCAGTTCAAATTAG
Genotyping primer for DDCTCF background		GT_CTCF_KO_F1	1517	TAGGGTTGCATGAACACGTGT
		GT_CTCF_KO_R1	1518	ACTTCCCATTTTTGCACAAATCTCT

## Sheet: Cell Lines
Name of cell lines
Name	Characteristics:
E14 WT	Parental WT line
DCTCF	deletion of one CTCF BS loacted at -126Kb from the insertion site using gRNAs3+10
DDCTCF	deletion of one CTCF BS loacted at -126Kb from the insertion site using gRNAs3+10 and a second CTCF BS at +36Kb from the integration site using gRNAs1+4
SCR_DCTCF	Founder line carring the SCR (without CTCF motif within the enahncer) with integration of the cassette in DCTCF background. The Puro was deleted (DPuro).
SCR_DDCTCF	Founder line carring the SCR (without CTCF motif within the enahncer) with integration of the cassette in DDCTCF background. The Puro was deleted (DPuro).
Cell line A12	From Founder line SCR_DDCTCF: Enahncer was mobilized and it is located at ~39bp downstream the promoter_(chr15: 11686809)_PLATE1
Cell line B05	From Founder line SCR_DDCTCF: Enahncer was mobilized and it is located at ~308bp upstream the promoter_(chr15: 11338632)_PLATE1
Cell line B10	From Founder line SCR_DDCTCF: Enahncer was mobilized and it is located at ~102bp upstream the promoter_(chr15: 11544665)_PLATE1
Cell line C02	From Founder line SCR_DDCTCF: Enahncer was mobilized and it is located at ~112bp downstream the promoter_(chr15: 11759527)_PLATE1
tSCR_DDCTCF	Founder line carring the truncated SCR (tSCR or - Ei) with integration of the cassette in DCTCF background. The Puro was deleted (DPuro).
