# Supplementary material for: Nonlinear control of transcription through enhancer–promoter interactions
Source: Nature. 2022 Apr 13;604(7906):571–7. doi: 10.1038/s41586-022-04570-y (PMC9021019; doi:10.1038/s41586-022-04570-y)
Supplement: Supplementary file 5 — List of oligonucleotides used in capture-C experiments. [file 41586_2022_4570_MOESM5_ESM.xlsx]

## Sheet: Jessica_region_filtered_probes
List of oligos used in Capture-C experiments
TargetID	ProbeID	Sequence	Replication	Strand	Chr	Start	Stop
Chr15	1	TTGCTGTGTCAGTTGCTTCTCTCATCTGACTGAAAACCTGAAAACGAAATCAATGGAGGAAAGGCTTATTTTCACTCATCGGTTGAAAGAGTGCAGTACATCGTGTGAGGATAGGGATAG	1	+	Chr15	10287544	10287663
Chr15	2	CTTTGGGAACCTATGTCTTCTAAAACAAGAATCCTAGGAATCTATTTTTTAACATAATACCTTATTTTGACTTTTTCGGCTTACTTTTCTTTGATTTCCTCTTTACATCAAAGTTGAGAT	1	-	Chr15	10288706	10288825
Chr15	3	GATCTGGAGTAGCCAGACATAGGAATCTTTATAAATTATTCCCATGTTTCAATAATCTTCACATGGGTTTGTTTTCTCTAACCTCACAACATACTTATTAATTTCCTTTCTAAACACATA	1	+	Chr15	10289036	10289155
Chr15	4	CACAAGGGATTGAAAAAGTGTCCTCTATACCATTTAAAGCACATGGGCACACATTTCCCTATGGACCATAAATATGTAAACAGATGTCTGTTTACGCTTATGTGTTTAGAAAGGAAATTA	1	-	Chr15	10289134	10289253
Chr15	5	GATCTCCTGCCTCCTCTCCCTACTCACCTGGCAATTTTGTAAAAACATCATATTTTAGTGCATTTTAAATGTATATGGGTACATATTTGTGGAAGCACATGCTTGTTTATAGCTATATGT	1	+	Chr15	10289299	10289418
Chr15	6	AATAGCTGAAGTATCACTCTGGCCCCTGGCCACATTTTTAAATTACTTTTTGTCATTTGTCTTCTCATTTGTAGGACTGTATAATAGGACTTAGTTGCTATATTTGAAGTGTTAGGCATA	1	-	Chr15	10290058	10290177
Chr15	7	CACATTATCTCTCTTTTAGTTCTTTGTAATATGAAACAGGATACTATGAACTCTGTAACCCTAATGTACCAGAGAACACTAACATTCTTTTTATGTGATTAATTTAATTATCATTCTTTA	1	+	Chr15	10294072	10294191
Chr15	8	TGAATCTTTAGACCAGAATGAGTATATCAAGGCAGGTAGGGCTAAATAAATTGTGTTCTAGTACCACACAGTAAACACACAGGCATCATAGGAGGTCTGTGTCTTACTTTACTGGTTTTA	1	-	Chr15	10295183	10295302
Chr15	9	AAGTGGGGCATCTAGAGTAAATGAGGAGATTATAGCATTACACATTTTTAGATGTTTAAAACCAGTAAAGTAAGACACAGACCTCCTATGATGCCTGTGTGTTTACTGTGTGGTACTGGA	1	+	Chr15	10295815	10295934
Chr15	10	AAGATATTTAAAAATATTTTCTAGTCTATATTGAAAATGAATCACTTCAATAACTATATATGAATCTTTAGACCAGAATGAGTATATCAAGGCAGGTAGGGCTAAATAATTTGTGTTCCA	1	-	Chr15	10295931	10296050
Chr15	11	TCACCACAGCAAGAGTGGAAAATGTCTTAAAGCTGCAGCTTTTCTACAAGCTAAAGTTTTAAACTTCATACCATTTTCAGGTAGATGAAGATTTCATTCTAATGTGCTATTTTTTGAGAT	1	+	Chr15	10296361	10296480
Chr15	12	ATTTGAAAAGTCTTTCCAGGAGCAGAGTGTTAGAGGAGTTTCTCAGTGGGTAACAGACATCATTTACTGTCCATGTATTATCCTGTGTACCCTTCCTTTGTGTGAGAAAAAAATGTGTCA	1	-	Chr15	10296494	10296613
Chr15	13	GATCTCAGAAGAGGATAACTCCAAAAAAGACTCTAAGGAACACTCACCAGACCCCAAGTTAGGTCAAGTTTTACATCTGAACAACAAACAACAACCACTTCTGATTTACTTCAGCAAAAA	1	+	Chr15	10296707	10296826
Chr15	14	GCTTTTTGCTGAAGTAAATCAGAAGTGGTTGTTGTTTGTTGTTCAGATGTAAAACTTGACCTAACTTGGGGTCTGGTGAGTGTTCCTTAGAGTCTTTTTTGGAGTTATCCTCTTCTGAGA	1	-	Chr15	10296709	10296828
Chr15	15	CAAGTAGTATTAGTACTACAAAAAGCTAGGTTGGAAAGCCATGGAAGAAGGAAGGGAGTCTGAAATAATCCCCAAAACATACGAAATAGAATTGGGCATCAAGAGAAGGCACAGAAAGTG	1	+	Chr15	10297364	10297483
Chr15	16	CTGGAGTTGCTAGTTGTCTGTCTGGAGGGTAGCTTCCTTGTTCTTCTTCCACTTGTTCTACATGGGAAAACCAGGCTGTTGCTCGTTCCCTGCCCTATTATATATGCTGAGTGAGAGGAT	1	-	Chr15	10297565	10297684
Chr15	17	AATCTACCTTTGCTACCTATTTGTCTGCCCTAAACATCAGATAGGATAGGAAATGGGATGTGTGTATTTAAAGTTACCTAAAAGGTGCTCTGCGGAAATAAGACACAACTTGTATTTGAA	1	+	Chr15	10297874	10297993
Chr15	18	AAATAATCTTCTTAGATTAAATACAGATGATAGCTCTGATTCTCACCCACCTCATCTCACAGAGTCAACTCAAAACACTAAAATAGAATTGAATTTGGAGAACAATGCCACTCCTATAAT	1	-	Chr15	10298775	10298894
Chr15	19	GATCAGTAAAAACAACAGATACATAAGAATAAATATATATTCATAAAAATGCCAGTTCCCAGAAGACTCGGAATGTGGAGCCTCTGACATGACACCCTCCTCCACCCAATCCTTATACAA	1	+	Chr15	10298897	10299016
Chr15	20	AGGTCAGTTTTGAGGTGGAAAGAACTGAGCAAGACAGATGCCTCTTGAGCAGCAGGAAACTGCGATTGTGTGGAGGAAATGCCGTATTGTGTGGCTGTGAAGTCGCTGTCTTGAGGAACT	1	-	Chr15	10299967	10300086
Chr15	21	GATCTTTCCCTCCCGAGACTACTTATAAAGACTCTAGATATCTGCTCTGAGAGCTTCTAACTGCATTGTACCTGCCCACTTATATTAGAGGTCAGAGTCTGTGCTGTCAAAAAAGGGAGA	1	+	Chr15	10300104	10300223
Chr15	22	TCATTTAGGTTGGGGAGAAGTGTTGAAATTCTTATCTATGTTTAAGCTGAAGATGTCATATTAATTTGCTCAAGTTCACCATGCTCGGTAGAAAGACTAAGAAGGAAACCTTGAGATGTG	1	-	Chr15	10300658	10300777
Chr15	23	GATCTGTCTGCAGGTATTAATACAACCTGTCACCTAACACCTATTTCTCTGTGCTCCCTACTAGACTAGCCAACATCTATGAATTTCATGTATGGAGAGCCAACAGGTATCAGGCACTAA	1	+	Chr15	10300883	10301002
Chr15	24	TTGGAGAAAGAAAAACTGGCTGAATCTAGTGCAAAAAGATAAGCAGTGCTTTCCCCACAGACCCCTCTCACAAGCTTAGAGAATGCAGTTCAAGCAGGTCCTATAGTCAACTTTTTGTTG	1	-	Chr15	10301075	10301194
Chr15	25	GATCCACTATTAAGATAACTCAGTATTAAAATCAAAACTAGCATGATTTTATTAAAGTAAGAAGCAAGACTGCCTAATTGTTTCAGGTAATCACGTGGGTGACCCAAGTGCATGTCCATC	1	+	Chr15	10301197	10301316
Chr15	26	CCAAGGATGGCCTCGTTCTTCTTGTCTGAAACCAGAATCAAATCTTACCTGGTATTTCTCAGGTGAGAAGTCACACGGTGGCATGCTGTGCTTTGTATGAAGAGTGAGCTTGGGCACAGC	1	-	Chr15	10301370	10301489
Chr15	27	GATCTCAGACTTTCAAAATTGTTCCTCAAGAAGAACCTACAAATCACCCTGCTATGGCAGTCAACAGTCTTATGATATCCTTTCCTTCACATGTTAGGGAAGTATCTGAAGCCTCTTACA	1	+	Chr15	10301492	10301611
Chr15	28	GGAAGAGTGCCCTGAGACTCTGTGTGTGTGGGAGCTGGTCATAGTTCCAGACAATCTCAACTTTATTTCATACATTTCTAAGTAAATTTGCAGCCAAGGGGTTGCATTTCTCTGTTTTAA	1	-	Chr15	10304064	10304183
Chr15	29	CAGAGTCAGGGTCAGGTGGAGATTAGCAGCTGTATAAAGTCATGAAAGTGAGTGAGAACCGTACACTGCCCGAGACATTGTGTTGTGGGGACTCAGCCTATCTTGTTCTGTTTACAGTAA	1	-	Chr15	10305362	10305481
Chr15	30	CTTACCATCTCACCGCATTCCTATCACTACCAACCCCCTCCTGCCCTGTTTATTTAGCTACATTTTCAACTGCTTTATTTAACGTGTTATCTTCAGCCCTGGCCCCTCACCAAAAGATAA	1	+	Chr15	10305535	10305654
Chr15	31	GGGTTTAGTCTTAGAATATGTTGGGGTGGGAGATATTCTGTACAGTATTGAGTAATGTGGGGCATCCTGATGCCTCTCTGACTGTATTCAACTTATTATCTTTTGGTGAGGGGCCAGGGC	1	-	Chr15	10305630	10305749
Chr15	32	GATCTCCACAAAACTCACTTTTTTCACTCAGCCACTTATTCAAGAGACACATGTGAAACATCTGCTGGAGAGTCAGCAGTACCCCAGAGTTATTTCTGGAATTTGTCCAGTGTACTAGAC	1	+	Chr15	10305752	10305871
Chr15	33	AGATGGCACCAGGTTGGCTGTAGGAAATGAAAAGGAGGAAAACTCAAAGACAACTTTGACACGCTTGTCTAGTACACTGGACAAATTCCAGAAATAACTCTGGGGTACTGCTGACTCTCC	1	-	Chr15	10305818	10305937
Chr15	34	GATCTCATTGACACAAATGTTTTCAGAACACTTCTGCTCTCCAAAGGAAGGCCACCTTGCCCACCTAGCTGGCCACCACATTACCAGTCATAACCCATGTCCCCTCCATCCCACACGTCA	1	+	Chr15	10305993	10306112
Chr15	35	CACCATTATCTTTGCTATTAATATTTGATACATTGAAAAATTAGTTCAACTATCGAATAATTTTGAGAAATGCCAGGCTAAACAAATTCTTTGGCTATGGGACTTGATAGTACTTTTGCT	1	-	Chr15	10306678	10306797
Chr15	36	GATCAAACACCAGCCACTGTTGCCCTTTCCCCGCCTTCCCAAGACTCTCCTATTTGGGCCCCACATGTTTAACTGCCTTTAGTTACTACTTATTCTCATTATGGGCTTTCTAATCAGTAA	1	+	Chr15	10306800	10306919
Chr15	37	TGGTAACAAATATTTTATAATGTTGAAGTCTCATTCTTTAGAGAATCAGTTTGACCTTACTGATTAGAAAGCCCATAATGAGAATAAGTAGTAACTAAAGGCAGTTAAACATGTGGGGCC	1	-	Chr15	10306856	10306975
Chr15	38	GATCACTGCTCCAACAAGAGTAGAGGAGTCCACATGTAAAACCTGCCTCCTGAAACTCTTGAAGAAGTAGCCTGGGGTCCAGGTTCGGTGGCCCAGGGCAGAGGACATCCCTGCTAGTAG	1	+	Chr15	10306978	10307097
Chr15	39	GATACTTATTTAATGCCAGCATTTAAATCTTGGCAGACATCTTTAAATGTCAATTCAGTGTCAACTTTAATTCATTTCAGCTGCAGAAAATATCTCATTCAGTTAAAACATCTAAGTGCA	1	-	Chr15	10307652	10307771
Chr15	40	GATCGAGCTGCATTTTGTTGGTATAGTCAAACAGCAACCTCATACTGGGATAACTCCTTTGGGTGTCTAGGCTGGGGCCCTGCTTCCTTCCATGCTTCATAAATGAGTGAGCTGGGTTAG	1	+	Chr15	10308079	10308198
Chr15	41	CTGTTCACCAAGAAAATGACCTCATGGGGAAAGGAAGACACATGACAAAGTACTTTTAGTTCCCTGTTGCTCAATTCATGCAACATTGCTAAAGACCAGGTATTTTAGCTTCTATTAAAG	1	-	Chr15	10308452	10308571
Chr15	42	GATCAGAAGCCAACGACCTGGCCATGGTGATGGCCCGAGCACACTCGAATCACACAGACATCATATCTTTCAGGTAACCAGACTTTACAACATTCAGCTCAGCAACAGTGACTTATCCCT	1	+	Chr15	10308574	10308693
Chr15	43	GCTCTCAACCGGGCATTGGTAGGATGCTGGGAAATCGCTCCTTTTCTGTGCTACATTTTAGGGATAAGTCACTGTTGCTGAGCTGAATGTTGTAAAGTCTGGTTACCTGAAAGATATGAT	1	-	Chr15	10308633	10308752
Chr15	44	AAAGGAGATGAGGAAGAGGAGGAGAAAGAAGTTAATCCTGTGTTAAACCCATCTCAGGATGATTTCTGTCTTCTTTCAAAGATTTATGTCATTGCACAACATGACAGATTTCAGATAAAG	1	+	Chr15	10309517	10309636
Chr15	45	TATGTCTGGAGGTGTGTGCTCTGGGAGGTTAGTTTGGTAAAATAAGCCACAATGCTTTGTTGCCATATTTATTTGATAGCAAATGTTTCTTTAGGCTTGTGAAAAAATACACACGTGCTT	1	-	Chr15	10309634	10309753
Chr15	46	GATCGCTTTCAATTAAAATTTGGAGCTCATTAAAGAATGATATTAATTTGGAAGTTTTATGAGTTGATTATGATGATTTATACTAAGAATGACTGTCTTGGGTTAGAAAATACTAAATTG	1	+	Chr15	10309822	10309941
Chr15	47	GGCCTTGTTAATGGCAGGCTTTATATTAGTTTCTAATCCATTATCAGAAAAATTCAATCAATTTTCTACAATTCCAGCAGTTCCTACTGAAGGAAGGTGAGGGTCTCAGAACTCACTGAT	1	-	Chr15	10310447	10310566
Chr15	48	GATCGGACTTATTCAAGACCAATTGAAGACATGTTTCTTAGAAGCATCCTTGGAGTCTGCGTAATAGTTAATGATAGTGTTAGATTTTAGTTTGCTTGTACATACAATCTGGGAGATGAG	1	+	Chr15	10310569	10310688
Chr15	49	AGGTTGAAAAGATGGACATAGCATGGGAACACAGAAAGCAGTGACAGACTTAATTGATAGAAACTTTGTGTATTCAAGTTTCTAATAGTCTCTCATCTCCCAGATTGTATGTACAAGCAA	1	-	Chr15	10310660	10310779
Chr15	50	GATCCAGATATGTAACAATCTTTATTCTTTCTGAAGCCATCATCCACGAAGCCCTTGAGAAAGTTGCTTCTGGGCGAACATCAAAATTAGTTTTCTTTAGAGAGTGGTCACAGAAGTACT	1	+	Chr15	10310782	10310901
Chr15	51	ACTCATTTCATAAACCTACTTACTTGTCAGGTGACACACTGTCTATAAGCATACATCTGAGAGAATCAGAAGCCTTGTCCATAGGGCCAGATGGCGGCTGAGTCAGTATAAACAATAATG	1	-	Chr15	10311347	10311466
Chr15	52	GATCGTTCTCCAATTCCCAATGAGAGAGGGGATGAGGGAAAAGGATACCTCTAAAATTCTCAAAACACCAGCCAAGAAATTCTCTAGGGACCCCCAGATGCCCGACAAACAACACCTGTC	1	+	Chr15	10311469	10311588
Chr15	53	ATCCTAGTCTTCCTGCTTCCTGAATGTGGACTCGGCTTGTCTTCTTTAAACCCGAGAGTTTGAGTTGTAGCTAAAGCTTTTGGTGTGTTTTTAAGTTTTGTGACCATGACATTTTGTCTT	1	-	Chr15	10311988	10312107
Chr15	54	GATCTCAGGTCTTCAGGCCCTGAATTTAGAGATTCCAATCCCCATTACTACCCTCGTTCATACTAGTGAGCCAGTAAGGTGAATCCAAGATGAAAATAATTCCTTTTCTTCTTCTTCTCC	1	+	Chr15	10312110	10312229
Chr15	55	TTGATTCTACTCATGGCCTCAAACATGGAGAAGAAGAAGAAAAGGAATTATTTTCATCTTGGATTCACCTTACTGGCTCACTAGTATGAACGAGGGTAGTAATGGGGATTGGAATCTCTA	1	-	Chr15	10312136	10312255
Chr15	56	GATCAGACATGTGCAAACCATTGGAGAGGAAAGCGTTTAGTAACAGCTTCAAATTCTTGGGGATATGTTTGTATATTACATATGTGTGGCACCAAGAACTAAAGTCAGCCAGGTGCATCT	1	+	Chr15	10312384	10312503
Chr15	57	AATCCCTAAATTTAGGGCCTGAAGACCTAAGGTCAAATCCTAGTCTTCCTGCTTCCTGAATGTGGACTCGGCTTGTCTTCTTAAAACCCGAGAGTTTGAGTTGTAGCTAAAGATTTCGGT	1	-	Chr15	10314419	10314538
Chr15	58	GATCCCCATTGCTACCCTCCTAAAATCGTTACAGATGTTTTAAATGCTTGCATTATGGCTTCCTTTTTAAAAAATTTAATACTAGGGGAGGCTTTCTTAGAAATACACATAGGTCATAAG	1	+	Chr15	10314541	10314660
Chr15	59	AGCACAGGGCATTTTTGCTGCAAATTCAGCCGGTTATCGTAGAGTCCAGAATGCAAAGCTTCAGATGTGATTCCTAGCGAGTCTCCTCTACTTCCCTTCAGTGGGAGGACCTTGTTTTGC	1	-	Chr15	10314870	10314989
Chr15	60	GAAACATCCACATTCTACTGTCTGGCCCTGACCCTACTACTTCATGAACATTTTGTGGTCCTTTTCTAGACCATTGAGTTTTCTTTCCTTGTGTATTAGTTTTGGCTGTGGATGGCTTAT	1	-	Chr15	10316879	10316998
Chr15	61	TTAATGAGCTCATCCTCTAGTAGTAATAAATAGTCACTGACATTTCAAACCCAGGGGCTACGTTTATCATCAGTTCAACCCAGCCAAAGAGGGGGTTAGCCTATTAAAGACAGTCCCTGA	1	+	Chr15	10317095	10317214
Chr15	62	ACTCAAGTATTATTGGATGACTTAAGGTATTCAAATATAACTCTACTGTTTATTGCCACTTAGTCTGATGCAAGCTTTTAAACTGTAATGTGCATTTGCATTCAGCAAGTAAATATGCTT	1	-	Chr15	10317507	10317626
Chr15	63	GATCTATCCATTTAGCAGAATAGTCCTTAGATGAAATGGCTGTCTATACTAGACTTGATGATACTTCAATGTGTTCCTTCCACAAATGGAATTATTGAAGTAGTTTGTTTATGATTTTAT	1	+	Chr15	10317629	10317748
Chr15	64	GGAAAATTTAGAGAGATATTAAGTTTGTGTACCCACTTGAATTGGCTCTGCAAAAAATCCAGCAATTGATGTGGCCACAGAAGTGTTCAGTGTGTCTTTGAATTGTTCGATATACCGTTC	1	-	Chr15	10317958	10318077
Chr15	65	AATGGTTTTCAGTTGACCTTTCAAAAATGTATCCCCTTCATTCCCACACTGAACAGATGAATAGGTAAGTGAAGCCATTGAATTCCCAAAGTCCTCAAGAAAAGAAACCCTTTGAATTTA	1	+	Chr15	10318167	10318286
Chr15	66	CTATACTTGCTAGCAACTTTTAAAATAAAAACCAGCTTGGATGCTTAAATCCCCTTATATTTGTTAGCCTAACCAACTTTGTAACAAGGCAGCATTGGTTTCCTTAGCTTATGACCACAC	1	-	Chr15	10318752	10318871
Chr15	67	GATCCTTCTCCTACCCAACATACTTTTATTCTCATCATCATTATTATTATTCCCTCTTCTGAGAATTGTTGCCAGACCCCTGACAATCCATAGAAGAAATTTAATATCATAGTCAAGTGT	1	+	Chr15	10318874	10318993
Chr15	68	AACAATCCGTCTGCCATCACTTTGGCAAAAATTGGGATGAACACTTGACTATGATATTAAATTTCTTCTATGGATTGTCAGGGGTCTGGCAACAATTCTCAGAAGAGGGAATAATAATAA	1	-	Chr15	10318914	10319033
Chr15	69	AAGTAGTAATAAGTAAAACTCCAGCCTCTATACTAGAGGATTGCTACTACTACAGACATTCTGACCTAGCTTGTATAATCTTGGTAAAGTATCAGAGTGGAGGCAGCCCAGACGAAGTAA	1	+	Chr15	10319242	10319361
Chr15	70	CTGTGGCTTGGGTACCACCCTCTGGTCTTTAGACAACATCCCTAGAGCTATTGTAAGCAGATAAAATATTGCTTTATTTGATATACTGCAGCCCACAGGCTGGTCAGTGTTACTTCCTTC	1	-	Chr15	10319391	10319510
Chr15	71	GATCACACAAACTGGTGGTTTAACCCATCAAGGACACATGGAAAACCTGTGCGTCTCTTAGTTTTGCTGTCTCACTGCCTTTATTGACTGTTTCCTCCACTTAAATTCCCTCACAGTTCA	1	+	Chr15	10319541	10319660
Chr15	72	AAATGTGCAAGTCTGGCAGACCTGGGCTGAATGGCCAAGTCTTACTTCCTAGCAATAGACCAGATTAACAGACCCAAATGAAACAATGTAGGAATTTCATATAGTTTTTCTTTCATCCTG	1	-	Chr15	10320423	10320542
Chr15	73	GATCTTCTGCTATATTGGTCTCTGTCACCTAAGAATAACTTCTGAAATCAGCCCCTCTCCTATACCAGTCACAATCACCTAATGACAACCAAGAACCTGTTTACAGCAACCTGGAATAAG	1	+	Chr15	10320545	10320664
Chr15	74	AGTTTTTGTCTACATCACCTTTACTCTTACTGACTTATGTTTCAAATCTACCTCCATCACCCTAAATCCCAATAGGCTCTGTTCAAAGCATTCTAGGCACAAAGCCACCAGATTGTCTCA	1	-	Chr15	10320949	10321068
Chr15	75	GATCAACTTTCAATGTATGGCCAACTCTAGATTAAAACATTTATACTCTGAACTCACCGGCTCAGCTAAGTCCTCAGAATGCAAGAAGATAGGAAGAGACTGTTCTCTCACTGGGTGGCA	1	+	Chr15	10321071	10321190
Chr15	76	ACTAACGTAGCATTGCACCGGGCTGCTTGCCAGGTACGTAGATAACAGATGCAAAAGGCATCAGAATGATGAACCCTCCTTATTAAGTCTCTCCTTTGCATAGGACAGCCAGAGAGAAAA	1	-	Chr15	10321261	10321380
Chr15	77	GATCATTTCTCTGTGATAGGTTAGTTAACCGAGATTCAAAAGACAAAAAGAATATTTCCAGAGTCCCACAAAGCTGGCGAATGGCTTTTGGTACCTCCAACCTCAGACACAAATCTAGGG	1	+	Chr15	10321383	10321502
Chr15	78	ATGGCGCAGGCCAGGGGATTTCCTCCAAATGTGCTGAAGTGAAGCAAACGTTTAGCCAAAGACTTCGCAATTTCTAAGGTTGGAAAATAAAGGCAGTTAAGGTGACAGGTTCTTACTCCG	1	-	Chr15	10323422	10323541
Chr15	79	GATCTGCTGTGCTTGAGGTCGGTCCTATTTCTCAGATGAACTTCACTGACTGTCCCAACTATGTCTAAGCCATACACTTTATCAGAACTCTAGCACATTGCAGTGGTAAAGTACAAATAG	1	+	Chr15	10323544	10323663
Chr15	80	AATTTGTTATAAGCTTGTCTAATATTAAGCTAAAGGGATATGATAGGGCTGAACAGTTTTCGCAGAGTAGCCGAATTTCCCAAATATGACCTGCTAAAACCTTGTTTATGTATAGTTCTT	1	-	Chr15	10323922	10324041
Chr15	81	GTAAAATGTCCTGGCCAAAATGTATAATGCCTTTTGCTTAAATAAGTACAACATGCTTCCAAAAGAACATCTAAAGAGTTTTTTAAGGTTCGGTTTATAAGCTGGGGTCAGGGGTCAGTG	1	+	Chr15	10324854	10324973
Chr15	82	GATCCTTCTACTGTTTACACATTTGTGCCTCTTATTTTAAACTATGAACATGACTCACCTAGTAAGGAATGGAAAAATATTTTAGATATAAATAGGGAAATTGAAGCCACTATTGCTAAT	1	+	Chr15	10324976	10325095
Chr15	83	AACCTGATGGTATCAACAACAACAAAAAATAAAGTCACATTTCTTCCCACTCATTCATGTTTCCTGAGTTAATTATACTTTAAAATAAGCATTTAATTAGCAATAGTGGCTTCAATTTCC	1	-	Chr15	10325071	10325190
Chr15	84	TACCTTGTCTTGAACCATCTCTATCCCCACCATAAGGCCTTTGCCTCGGACATCCCCAACGATATCAAATTCGTCCCGAAGCTTAGCAAACTTCAGCAGCATGTAGGTGCCAACTTCTTG	1	-	Chr15	10328801	10328920
Chr15	85	GATCTGCTGTTGGTTGGGTGGCTGCCTGGGTCCAGTAGCAAGTAAAGGAGAAAGCTAACAGGGTCTAGCACTTACAGCACTTACAACTTATTTAAACTATAAATAGCTGTCAGTTATTAT	1	+	Chr15	10328923	10329042
Chr15	86	CTTTGTTTGTGTTGAAATCCTCTTCAACTCTGCAATGCTCTGTGTAACTGAAGAGTCCATTCCAAAGTCTAGCAAGTGGCTCAGAAGTTGTGTAAGGGCACATGCAGCTAAGCGTTTCCA	1	-	Chr15	10329685	10329804
Chr15	87	CCAGAGTAGCCATTAGCAGAGCCAAGGTTCACTTACCCCGACTTGCATGGAATGCATGGATGGAATTTCACTTTGTCTTTGGGGATTTTTAGATGACATAGAATAAAGCAAATGTTTTCC	1	+	Chr15	10329871	10329990
Chr15	88	AGATTGCTGTATGCTCTAATGACCACGAAAACACCAGGTTCACAAAGTCAGACTTCAGGACTGAGTGAAGAATGACTGTCATTGTTTTCTCAGGGGTTAGAAGTAATTAATACTCAATAC	1	-	Chr15	10330576	10330695
Chr15	89	GATCAGCCCCTCAGTGTCCTTCACCCTCCCCTAGAATAATCCAAAACAGAGCTCACCTTACCCCTTTCTGGAAGTTATGCTCACTCTATCAGGAGCCTGGTCTGACCCTAATGCTACAAT	1	+	Chr15	10330777	10330896
Chr15	90	AAGGTTTTTGAAGTGGTAAAAATTAAGAGGAAGAAAACAGAATATTTGCAGGGAGCAGAAGTCACTTCCATACCTGAGCCCACCCTGGTGAATGACATGAGATTTAGAGGCAGATTGTAT	1	-	Chr15	10330964	10331083
Chr15	91	GATCCCATTCTTCATTGAGTTCATGGGAGAAAGAAACAAAACACAAAACTACAATACAACATGTTAATCTCTTCTGCATATATAAAATGTGATGCTGTGGAAGGGAAGAGAACAGATGCC	1	+	Chr15	10336337	10336456
Chr15	92	CTGGGAATTTCCCAGGTCACATTCTTCCCAAGTATCTCTGTTATACTTCACATTTGGGCGTCCCCTCTCTCAATCGTCTTGTCTTCTACTTCTGTAATCCCATACTCCTCTGAATTCTTG	1	-	Chr15	10337202	10337321
Chr15	93	GATCTCATGCCTTGCAGATAACTTTAGTATAGTGGTAGCAGCAAGTTAATGCAACAGAAACCATGCTGTAGATGGTTGGGATATGAATAGAGAATGATGGAGTGAAGACCCAAAGCCAGT	1	+	Chr15	10337324	10337443
Chr15	94	CCAGTATCAGTAAGATGTTTGAGTCTTATGTAATCCTGATTCAGATACATCAAGCAAAACCCGAGTTGACTCTCAGTGTCTTGCAGGTGTACTACATATGCTTTCTTTCTGCTCTTACTC	1	-	Chr15	10337473	10337592
Chr15	95	GATCGGAAGTTGAAGGAAGGTCAAAGATTTGACAGACCATGGGGATGTTTCCTGGAATGAAAGGGATGAGTCAGGGAGGGTCAAGAGCAGAGGTGAAACTGTTTAGAACTGAAGAGTGAA	1	+	Chr15	10337595	10337714
Chr15	96	TCACTCTATTTCCACCTCTCCCCTCTGTTGCCTCAAAGCTTGGTGAACAAAGCTAACTGAACTGCCCTCTCTTACCCATCATGTTGCACACATTTCTAGCCTCAGGTTACCTCACTTGTG	1	-	Chr15	10338086	10338205
Chr15	97	GATCAAAAGATAACAAAGGAATGAGGGGCCTAAAATCCTTTAAAAAATAGTGGGAGCAATGGGAAACAGCAGTTGGCTTTCTCAGGTATTGACCCTGAACATGAGTAGATACAGAATAGT	1	+	Chr15	10338208	10338327
Chr15	98	ACTTCACCACCTCCCTCACACCCAGGGTCTGCCATCACAAAACATCAACTTTCCTAATGACCACCTTCATCCCCACTATTCTGTATCTACTCATGTTCAGGGTCAATACCTGAGAAAGCC	1	-	Chr15	10338282	10338401
Chr15	99	GATCCTGGGAGGGAGAAGGCAGAGCCCAATCTAGTGAGTGAAATGTCAGCAATATGGTGAAAACATGTTTTGGGATTCCTGGTTTAGCCCATTTCCTGGAAGTCACATTTGATTCTCTGA	1	+	Chr15	10339051	10339170
Chr15	100	AGATACAGGTCAGGTAACACCTATATCAAAGAATATTTACGATTATACATAATAATGGCTAGAATTTTGGAAATTTTGTATGCATCTGCCATAGTAGAAGAAAAGGTTTCAATGAAGATG	1	-	Chr15	10340005	10340124
Chr15	101	CAGCCAAATTAATAATTTTAAAATCCTGTTCCCAGAAGATAGTTTTACAAATGTGTTTGGCTTAAGAATTCTTTTTTAAAAACATTAGCATATACAAAGCCTATTAAAAATAATACTAGC	1	+	Chr15	10340518	10340637
Chr15	102	GGAGAGCATGGCATCCCACACTGAGGGAATTTGATTTGTCTGAGGGACACTGGGGAGAAGGTGGGAGGCTTTGCACAGGGAGTGCTATGTTTAAGTCAATCCCGGATGGAAACAAATCTG	1	-	Chr15	10340808	10340927
Chr15	103	TTGCTAGCTAAATGTATTAACTTGCCATTGTTACCTCTTGTACTTGTCTTAGGAGTGGATTCGGTGATATAAAACTCAGAAAACTGATGAATCCTGCAAGAGACAATCCTTCCTTCCAAT	1	+	Chr15	10341085	10341204
Chr15	104	ACTATCCAGCCTGTATGATGAGTGGGACTGGGACCCTGGTGGCTGGGCTGGGCTGGGAGGCAAGAAAACAAAGGGAACAAAGAAACTTCCTGGTGAAATGGTAGTTATGAAGGAAAGAAG	1	-	Chr15	10341214	10341333
Chr15	105	GATCTCCTTATGGACAATCCTGCCTCCTTTGCTGCTTGTTTATCCTAAGTAATTCCTCTTTCTTGCATATCCTTCTTGGCTTCTGAAATGTGGTCTTCTGCCTCAGAGGACTTTCTCAGT	1	+	Chr15	10341495	10341614
Chr15	106	GGAGTTGGAGCTCAGAGAAAATCTGGGGATTTAAAAGTCATTGGTTTTGTTAGAGCACGTCAGTGTTTCAGAGGTGGATATGTTGCTTACAGACAGAGAACACAACATGACAGAAGAACA	1	-	Chr15	10341655	10341774
Chr15	107	GATCACAGTTTTCTGGATACATTTGCTTGGAAGCCATGAGAATATTATAAATGTAAATTCCTCCCTTATGTTCAATCATATTTATTGATTATAAACCCTTTGTCTCAGGTTTATAATCTT	1	+	Chr15	10341777	10341896
Chr15	108	AAGGCTTTGTTTTTTATTACTGTTCTTGGCCTTAAATTGAATTCTGTTGTTTTATTTTTGTATTCTACTAAATACCTAAATGGCTGCTATACATTTTCTTTTCATTTGGAAAAGCACCGT	1	-	Chr15	10342486	10342605
Chr15	109	TAATCTGCTCATCTCCCACGTCCACTAATGAGGAGTCATCTTACAGTAGCCTCTGGTTTTCTGTTGTTTTGTTTTGTTAGAGCACTTGAAACTAGATAATTTATAAAGAAAAGGGGTCTA	1	+	Chr15	10342936	10343055
Chr15	110	AAGCTGGCTTCATCACATGGCCTTGTGCTTTCAGCCTCAAATAGACCCCTTTTCTTTATAAATTATCTAGTTTCAAGTGCTCTAACAAAACAAAACAACAGAAAACCAGAGGCTACTGTA	1	-	Chr15	10342977	10343096
Chr15	111	GATCACAGTAGAGCAAGGAGACAAGTGGTGTGTACAAAAGGAAAAAGAGATGAGGCAAACCTGCCTTGTCACAAATGCATGGGCAGTAATTAACTATTCAAGCCTGGCAAGAAAATGGAC	1	+	Chr15	10343099	10343218
Chr15	112	GAGGGTGAGACCCATGTAAAGAGATAACTTCTTTTATCTTATAAGTCCATTTTCTTGCCAGGCTTGAATAGTTAATTACTGCCCATGCATTTGTGACAAGGCAGGTTTGCCTCATCTCTT	1	-	Chr15	10343143	10343262
Chr15	113	GATCCAACATCTGTCATTGGGCCTCCCAACACTGCCACACTGAAGAGGAAACATTCGAATCCTGACGAAAAGCCAACAATAAAATTCCAAAAGGTAGGGAGATGCTGAGCTCCATCTCTG	1	+	Chr15	10343265	10343384
Chr15	114	AACAACTTACACCTTTTTGAGTGGACTGGTATTCAAAATATTTTAAAACAGTTGCTAACATTTTGGCATTGTATTCTAATTACATAATTAAGTATGAATTTGTTCCAGGTGTGGAAAGAA	1	-	Chr15	10343753	10343872
Chr15	115	GATCAGAATTATTATGAAACAACACTACAAACAAGTGACAGAATAATAAACTACCCTCTTGTTTGCGTCTTAAAAATTCCATTCATCTACCAGTGTAGCTTTCAGCTTTCCAGAACCTTT	1	+	Chr15	10343918	10344037
Chr15	116	TGTAGAGAAGCTCAGTCAACAACTTCAGCTGTCTGGCCCAGCATCCCCAGTCAATTTCAATCGCTGTAAGCCCATGCTCCGATGCTCTGCTTCTGTCTGCTCTTTGAATCAGGCTATTCC	1	-	Chr15	10344212	10344331
Chr15	117	GATCTTGCCTTTTCTGCAAAGAGCAGCAAAAGATAACAGAAAGCATTGGCCTTTTCATTATCAGTGTGTTACCAGAGTAGCATCACAAGCAGCACTTGTGAGTAGCATTGAATGACTGCT	1	+	Chr15	10345540	10345659
Chr15	118	GGTACAAGTCCCATCAATCTGAACTTTTGTAAATTTCATTTCCCAACCCTTGTCGTTAGCTATCGCCATCTTTAATAGGACAACTGGGGCCATGTTTACTGATTGAGGCTTCATGTTAAA	1	-	Chr15	10345691	10345810
Chr15	119	GATCGAGCAGCTGTTTTGTCCTGCTAGCAGTTGCCTCCTTCACATGCCATAATTTGGTCTTTCACACTGGATGACTTAACAGTATGCAGAACCCAACCCCCAAGGGAGGCAGAAATTCTG	1	+	Chr15	10345813	10345932
Chr15	120	TTTCCCAGTTCATTCAGAGCTACCCAACACTCTGCTTCTGCCACCAGTGAGGTCTAGCACAATCTCTTTTACCTTCACTAGACCCAAATGAATTATAATCATTATGCCTTTGTTTCTTTG	1	-	Chr15	10346282	10346401
Chr15	121	GATCTCAGAACACAGCGTAATTAAAACCAGCCAAGACTGAAAACTTAATTAGCTAGAACAGAGTGACACAGACATAAACACTATACAAGCCCTCCATGTGACTTGTTTTGAGCAATTCAA	1	+	Chr15	10346433	10346552
Chr15	122	AACACATGCAAACAGAAGACTTTATCATATGGCTCATCTTTTATTTCAGATGAGTCCATTATTGCCTTGAGTATCTATAGACAAAATAGACACAGCACTTTTGGGTTATAGGTTTTGTTT	1	-	Chr15	10346935	10347054
Chr15	123	CACAGATGTAGTCACAAATATGAATTTAGAACTGTTTCTTTTTTTCTTTAGTTTTGCTGTTGTTATTTATTACTTCAATTAGTACACAAAGTGTTAGGTTTCATTGGAACATCTTCATAC	1	+	Chr15	10347508	10347627
Chr15	124	AAAGTGAGCTAAGAGGATGTATGAAGATGTTCCAATGAAACCTAACACTTTGTGTACTAATTGAAGTAATAAATAACAACAGCAAAACTAAAGAAAAAAAGAAACAGTTCTAAATTCATA	1	-	Chr15	10347526	10347645
Chr15	125	CTTCTACACATTAGCACCTGGTCTAGTTGTCAAAGACATTTTCCCATTCATTCAGAGGGGCAAGAAACTTAACCCCACTCCATGCTACTTTATCAACTCTGTGACCTTTGAGACTGTTGG	1	+	Chr15	10348758	10348877
Chr15	126	TTACCCCTAGCTCTCAAGTCCTTTACAGCCTTGCCTGTTGGTTTTCTGCCTCATTTACTCCTTATTGCTGTATGCTGGGGACTTTCCCCTTACCTGTTCTTTAACGGATGATTTCATCCA	1	+	Chr15	10351218	10351337
Chr15	127	CAGGTAAACAGGGAAGCAAGCAAGATGGCAAAACAAGGGATTTAGAACCACAAGTTTGGCTGAGACTGACAATGACATGCACACATGCAACAAGTTAATAATGCCTTCCTTAACTGGCAC	1	-	Chr15	10351495	10351614
Chr15	128	GATCATAGGTCAATGGCTTTGGCAAACTCTCCCAGACATCACACCTGTCTTGGCTGATTAAAAAGTTCACAGCTAGCCCTTGGCACACTCTGGAAGTTCTTTATTCTACTCCTGGCCCTA	1	+	Chr15	10351617	10351736
Chr15	129	GGAGCTGACTCAACGGATGGTGACAAGGGGAGGGAAGGCCTTGTTGTCTTGATTTGGCTTGGCACTGAACACACAAGAAGCATTGTTCTGAGCCTCCTTGCTAGGTACTCATAGGTGGGG	1	-	Chr15	10352386	10352505
Chr15	130	TCAACAATACTCCACCATCAGTCTCACTTTCAGCAGGCAGCTCCTCTACCCAGTACCATTACCTTCCTCTACCCTCTGCCCCTTCTCATGTTTCTCCCAATGGAATCTTAACACGCAGAA	1	+	Chr15	10352617	10352736
Chr15	131	AATCTTCAAGATTTAATACAGAAAACTGTATTCTTTTCTTTCTTTACTTACTGCATGAAAAAGAAGAAACAATGACTCAGTCTGCTTTTTTCTTCTAAGACGTGCTTAGAGGAATTGATT	1	-	Chr15	10352735	10352854
Chr15	132	AATAGAAATAATAAACAGTGGTGAACAGAAGTATGCATGAGGCCAATGAGCAAGAGGAAACAATTTCAACACTGCTTTACATTAGAGAAATGAAAATCAAAATAATCACTGGGTAGGGAG	1	+	Chr15	10353392	10353511
Chr15	133	TTATGAATCATCTCCCTACCCAGTGATTATTTTGATTTTCATTTCTCTAATGTAAAGCAGTGTTGAAATTGTTTCCTCTTGCTCATTGGCCTCATGCATACTTCTGTTCACCACTGTTTA	1	-	Chr15	10353403	10353522
Chr15	134	GAACCAAGCATCTACTTAAAAATGAAAGCAACACTACATATTAAGGAGATAAATGACATTCCCTGTGACACTGGAAAAAAATTTTGCACTTAGCTAAGAAGTAGAACCCAAGAACCCATT	1	-	Chr15	10354694	10354813
Chr15	135	GATCTTTCTTGGAACCCCACCACCACCCCAAAAAAAGAGGTATTAGTGCATTTATAAATGCATGTGAATACCAATGGGAGCAGAGTAAGCCCCTAGAGGTGACTTTTGCTGGAGTAAGCT	1	+	Chr15	10354816	10354935
Chr15	136	CAGGGTCAGCCCTAAGAAACCTGCTCCAGAAGTCCTTCAGTGGAGGCCAAGGGACAAGACGGAAGTAGCATCTTCAGACATCAACATCAGCATCACGGCATCCTTGCATCCTTACTTGGG	1	-	Chr15	10355116	10355235
Chr15	137	CTGAGCTAACTCTCCAGCTCTCGCCCCCGCCCTGTTCCGGCCCGCTCACTTGCTCACTCCAGCCCTTGTTTTTCATTTTTAAAATTGAGGTTTTTATTCAGTGAAAATTGACCCTGAAAA	1	+	Chr15	10355607	10355726
Chr15	138	CTTGCCCCTGGCCAGCGGGGAGAAATTCATTACAAATGAGCACTGTGGGGGCTAGGCATCACTGTGATTTGGGCATAGTCACATGTACTTACATGTTTCTCAAATCGTGCAGAACTTATC	1	-	Chr15	10355728	10355847
Chr15	139	GATCACTAGTCATCTACTGTCACGGTAGCTTTTTTAGTCCTGCTGTGCTGCCTCTTCCACTGTCAGAGCTCCCAGCAACCAGCAACCACAGTCTGTTACAAAATATCACCTTGGTGCTTA	1	+	Chr15	10355850	10355969
Chr15	140	GGCAGACCCTCTGAAACATTTAGCAAAGAAAACTCTTTCCTTGGGCTAGGTTGTTTTCTTGGGTAAGTGAGAGAGGCAGGCAACCACCAGTGTCTGCCACAGTGGTAAAATTCTGAGATT	1	-	Chr15	10356225	10356344
Chr15	141	GATCGCTGGGGACCATGCACTTGGACAGAGCACCATGGCCGTGGGGACATGTGGCAAAAGGGGCTCTTTCGCTCCTGGAGGACAGAAATCAGGGTGAGGAGGAGAGTAGGGACCAGACAC	1	+	Chr15	10356347	10356466
Chr15	142	TGTGGAGCGTGACGTTGAAGGTGGTGTCTGGTCCCTACTCTCCTCCTCACCCTGATTTCTGTCCTCCAGGAGCGAAAGAGCCCCTTTTGCCACATGTCCCCACGGCCATGGTGCTCTGTC	1	-	Chr15	10356370	10356489
Chr15	143	GATCTACTTCTTCTCTTTTAGAACCTCCCAAGATAGCACCAGCAGCTCAGAGCCCAGCGTTTGGCAGGAATGTGGACGTTTTATATCCAAACCATGGCACTGGCCAACAGCCTTATGCCC	1	+	Chr15	10356492	10356611
Chr15	144	TAACTCTGTCTCCAGCTTTTCTCCTTTTTCCAGATAATGGAAGCCAGGGTTTTTCGGAAAATATCCCAGCCAACCAAGAATTGCTTCACGAGCACTGAAGTATGCCTATCACCCAAGTAG	1	-	Chr15	10357000	10357119
Chr15	145	AGTATATCCAAGGTGATATCTTCCTTTATATTATAGTTAATTTCCTATGCAGAATCAAGGCAGCAATTTTAATATTGTAATGGTACAGTAAGACAAAAGCCAAAATACTAACTCTGGAAG	1	+	Chr15	10357809	10357928
Chr15	146	GGTTGAGCTTATTTCTAAGTAAAAGCATTTTTGTTTCATCCTCCTGAATGCTGGGGTTACATTCACCAACCACTGTGCTGGATGGTGTCATTGACTTCTTAATTAACAAAATCCCCTGTA	1	-	Chr15	10358046	10358165
Chr15	147	AGATGTTATTGCACCAACATTCCTACCAACCTTCCTCTCTACTCAGCCTTTCCCTGCTCTCCCAAGAAACTCCCAAAGTGCTCCCAGGAAAACTCCATGATAAAGAAACCATGATAAGTC	1	+	Chr15	10359164	10359283
Chr15	148	TCCTACCAGGTTTCATGATTAAGTTTGCAAATCCAAGAAGGTATAGGGCTGTAGTTACAGTTTAGAAAGGCTCCTTGGTGACATTGTGGAGAATAGATTGAGAGATGTAATCTTAAAAGC	1	-	Chr15	10359486	10359605
Chr15	149	AAAATTAATACTACCAACATATCTTAATTGATTGAAATTTAAAATTATGAGGAATTAGAAATTTGCCAGCTGTCATCCTGTGGTCTCTCTAATTTGGTAATGGGAGAAATAGGTCCAATA	1	+	Chr15	10361118	10361237
Chr15	150	TCCATGAAGTCATTCATCAACTGTTTCAATGAACAATAGTTCTGCTTGGAGGGTGGCACAGACATTAGGTGAGGGTAAGATTCTGGTTCATTGGCTATGGTGATTTTGAAAAGCATTCAA	1	-	Chr15	10361563	10361682
Chr15	151	GATCACCTTAATACATATACCATTTCTTAAATGAGTGTAACCTGTTCTCTGCAGGTTGAGAATGATGACAATCACTCAAGTCAAATAGCTTTGACTGTAGCAGGAAATCTTTTTCCAAAA	1	+	Chr15	10361685	10361804
Chr15	152	GTAGACCCTCAGGAGGAAGGGAATGTCAGAAGTAGAACTGGCCATCCCTTGTTCTCAGCCAACAAGCCAGATGGCCTCCTTGAACCAGCCTGGGCATGTGACCTACGCCATCATTCACTC	1	-	Chr15	10362617	10362736
Chr15	153	GTTTTACTCCATGGACTTAAGACAGTACCACTTCCAGAGCCATTCCTGGATTCTTAGGTTTCCTTTCACTCTCCTTTACTCTGAGAGTAAAAATAACATAGTCTTAGCTATTTGGAGGGT	1	+	Chr15	10362885	10363004
Chr15	154	CTCTAGTTGCAGCTGGTTTTGTTTTTGTAAAAGCAAACTTTTCTAAATCGCTGCATACACAAGACCAGCTAATAAAGCATGGGACAAAATGGCCTTCTAGCTACACTAACACAAGCATGA	1	-	Chr15	10364121	10364240
Chr15	155	TTCAGAGTTATGGTAGAAAAGTGCTCTGTACACTGAGCTCCCTCAGCACCAGTAGTCCAAGGGTATAATATGTAATACTGACATGTTTGTAGAAATTATAATTAAAATTTGATTACTTAA	1	-	Chr15	10365124	10365243
Chr15	156	AGGTCAGCCTGTTAAGCAGAGTCAAGGTGGGAGGAAGTCGGTTGTGAGATTTTTGGAACGATAAGAGGAGGTACACTTGAGGCTCAAGGAGAGGGGCTGAAGATTCTATTGACCTTAGTG	1	+	Chr15	10365560	10365679
Chr15	157	ACAGTCATTTGAGGGGGCAGTGAAGATGATTATAGGAAAAGCAGAAAGAAGGTGCAAGAGACAGATAAGGGAGGGCTGAAGGTCAATACCATGCCAGCAGTGAGTTTACTTTTCTTAGCC	1	-	Chr15	10365797	10365916
Chr15	158	GATCAGAGCCTTTATGTTTGTTCATATTCTGTGGGTCTGTATTAGACTGGAGCCTGATGCCCCATAGGCAGACTGACCATTTCCCGGGAGACCCCTAAGCCCAGTTTTCTCCCAAGTTTG	1	+	Chr15	10366344	10366463
Chr15	159	AGGCTCTGACTGTACTGTTTCAGTGCAGATAGGATTCCTGTCCTCTACATACCTGGAACAGTGCTGGAAGGGTATAGTACCTATATGGCATTTCCTGAGCCAAGTACCAAACAGAACTCA	1	-	Chr15	10367042	10367161
Chr15	160	GATCTGCCAACAGGGCATCTAGCTCCAGCCCAACCAACCTAGGTTCATGGATGTTATTGTTACCGCAGTTCTAGGCCTGAGGGGACCAGTCAACTGAATCTAGCCACTTGTCCCAGAAAC	1	+	Chr15	10367164	10367283
Chr15	161	TGGTCCCCCATCACTTATCTTTCTGATAACGGTGTTTTGAATAAATCCCTTTGCTGCACTTTATAGTAATCATTCATTTGGTTTCTGGGACAAGTGGCTAGATTCAGTTGACTGGTCCCC	1	-	Chr15	10367244	10367363
Chr15	162	GAAGCTGCGTAGTTCAGGCATAGTATGTGTTCAAGACGCATTGGGCTCTGGGTTTAATCCTTAACAGCCTTCCCCTTAAAAAAGAAACAAGAAAGGAGAACCATGCATAGCCAAGCCATC	1	+	Chr15	10367547	10367666
Chr15	163	AATATATAGTCTATCTCTGTTTTCCTCTCATCTTGCTCTCACTTTGGTGCGCTAGAGATTGCACCCAGGGCCAAAAGCATGTTACCTCTCCAACTGAGATATAGCCTCTCTCTACAAAGT	1	-	Chr15	10368504	10368623
Chr15	164	GATCTATGGCTTATCTTCTTACTTATGGTTACTTACAGCAGTCCCAACTCATACAGCACTGTTTTTGTAAGTGGCAGGCTTTCATGTCTTATTTTAAAGAAACCCTTCCTGCAAAGAAGG	1	+	Chr15	10369366	10369485
Chr15	165	GGAGGATTGTGTTCTTGGAACTGTCAGCCCCAGTTCTCTTTTTCAGTCTACAGGGACAGAGACAGTGGCACCAATATATGTCATAGCATACCCTGAATACAACAGCCCAACAAAGGGTCT	1	-	Chr15	10369584	10369703
Chr15	166	GATCTATTCTTGTACAGGGTTGTTGCCATGCTCCGTCCCATACATCCTTTTCCTAAGGGTTCCAGAGATATGAGGTGTTAAAACTGCCTTGTGTATGGGCTTCAGGTGAATGACCCAATG	1	+	Chr15	10370564	10370683
Chr15	167	CTTGTCTTCAGTCATTGATACTTAACAGTCTCCCAATACTAATGCAGGTAGCCCCTCCAGGGTCCCTCTGAGTCCTCCTTCTGAGTCCTTCTGTTTCCTGAAGGTCCCACCCTCCTGATA	1	-	Chr15	10371136	10371255
Chr15	168	GATCACAGCTTGAAATGGTTAAGATACTGTATTCTCTGTGCCAATATCCTAGAATTCCATTCAGTGCCTTGAGTATGGTGAAAACGTGCTAAGGTAGCATGCAGCCAGACCACAGGACAG	1	+	Chr15	10371258	10371377
Chr15	169	GCAGCTGGAAACATTTTAGTGTATATCTCCCCAAACCATTTCTAGGCAAATGTGTTTTCTGCAATTGAACTTCTCTTGATAATGTTTGAAAGTTTGCATTCCTACATAATGTATGCATTC	1	-	Chr15	10371792	10371911
Chr15	170	GATCAAGACAATATTTGTTTTGCATTATGCTGAATATTTTGCAGACTACTTTATAATTCCATTATTGAGACAATTTCTAAGCTAAAAAACAAAACAAACCAGGTTCCCCCAAACTGCTGC	1	+	Chr15	10371914	10372033
Chr15	171	AAGATTGGCCAACTGGAAAGTACACACTGAGGATGGTGAGTCATTTTCTTGTGTTTCTGGCAAGATTGTTAGGGACAATTTGTCTTTTTTCTTTTGGAGTTTCATGCTTATTTTTCAGAA	1	-	Chr15	10372038	10372157
Chr15	172	TGAGTCATTGGGAGCTCAACTTTGAAGGGGAGCTTGGGACCAGTGTCTTCCATTCTTGGTTCCCAGCCTCCCAGAGATGAGCAACTTGGCTCTCCATCCTGAATGCCTACCTTGCCACAG	1	+	Chr15	10372340	10372459
Chr15	173	GGCATGGTGATAATGCACATGCTATCAATACTTGAAAGGGTTATATTTTGGCTCATGGATTCAGAAGTTTCAGGCCATGGTCAACTGGTTCCATTGTTCTGGGGTCTGTGGCAAGGTAGG	1	-	Chr15	10372445	10372564
Chr15	174	GATCTAACACAGCTGTTAGCACAAGTCTTCAAAGCAAGCCTCAACACCTGGGGGGAGTGGGGGTGGAGTATGTTATGAGTCTTGCAGGCACAGGTAACTGCTGCCTGGTTATCAGCATGT	1	+	Chr15	10372567	10372686
Chr15	175	AAGCTAAATATCATATTGGAAATTGGTAGTCCTTAATTATTTTAGAGGGCTTTGTATGGATAATCAGAGAATTGGTTGGCCATTAAAGAATAGGTGGAGGCCTCGCTATTGATGTCCGTT	1	-	Chr15	10373013	10373132
Chr15	176	GATATTCAGCTTACTAGTACTTGCTTTTCACCCGCACAGAATCCATTCATTCTCCAGTTTCCATCCAAGTTATTCTGTTTGGGTTATTTCAGGTACCAAAGTAAATAAATCAAGCAAGGA	1	+	Chr15	10373302	10373421
Chr15	177	GTAATTATAATCAGAACCACAAATGTGATGACTGGCCATAGCGTAGGCCTTCACCAGCTGCTGCTGGTTTTCAGCAGTTGTTTTTCCTTGCTTGATTTATTTACTTTGGTACCTGAAATA	1	-	Chr15	10373386	10373505
Chr15	178	CCCAAGTGCCCTTGTTTCTGTTTAAGCCTGTGCACGTTTGAACTCAACTAGGGTTTGAGTCACTGTGACAGAACCCTCACAGCAGTGGCTTCCTGATGTAGCTTTCTCTCTCCCTAGTGG	1	+	Chr15	10373620	10373739
Chr15	179	AGTGTCTTTTGGAACTTGTCTTTAAAAGTCATGCCTGTGTCCTTATTCCATCTTTTTGTCTAGCTTAAGTGAAGAGGCAAGGGCTTGCTTGCTGTCTGGCCCCAATCTGGGATAATGAGT	1	-	Chr15	10373822	10373941
Chr15	180	CAATGGGCTTAATATGCCAGAAATAGAAAGGGTAACTCAAACCCTTTAGATACATATAATTTTGCTACCAAAATGGCAATTTAATATTATTTTCCTGGATATCTATTTTAGTGAGAACCA	1	+	Chr15	10374080	10374199
Chr15	181	TTGTACTTCAGAAGAGTCAGAAGTAGCTTAGATGCCATGAAGAAGAGACTGGGGAAAGTGTCACCTACTAGGCAGATGATTGGGTGGTGAGAAGGAGTGCACTTGATATATATTGGATAG	1	-	Chr15	10374474	10374593
Chr15	182	GATCCAGATGTGAGTCGCCTGGCACACCCCGTATACAACGTACACAAGGCATCACTGAGAACCGTTTGGTCATGCTGCGTATCATCGACTTCCTTAGACGTCACCTACTGAATAACTGAC	1	+	Chr15	10374596	10374715
Chr15	183	CATTCAGAGAGGTGCAAGGGTAGATGACATAGGCAAGTTTTAAAATTACTCTTGGGAGGAACTTTAAACTCATTAGCTTGGAGTATGTGCCTTCTGGTCAATGGAGTTTTATCTGTTTTA	1	-	Chr15	10374994	10375113
Chr15	184	GATCACACACAGCAAGGATTCTCCGTATTTAACACTTACCGGTGCTACAGAATAAATATATCACCCTTATCTAAAAATGTTTCATTAAGAGAACTGTTTGGCTAGATATGGTACCACTTA	1	+	Chr15	10375116	10375235
Chr15	185	TGGGCCTTTGCCTCCTGTTACTGGGATTAAGTGGTACCATATCTAGCCAAACAGTTCTCTTAATGAAACATTTTTAGATAAGGGTGATATATTTATTCTGTAGCACCGGTAAGTGTTAAA	1	-	Chr15	10375143	10375262
Chr15	186	GCAATAAGATTCTTATTCTAGCACTTGGAGGCTGAAACAGTCAGATTCTGAGCTACATAACAAGAACTTGCATGGTTTTGTTGTGGTGGTGGTTATTTTTAAAGGTCTAAAAGAAAGCCT	1	+	Chr15	10375442	10375561
Chr15	187	GGACACGACACGGGACAGGACGGGACGAGGCTTTCTTTTAGACCTTTAAAAATAACCACCACCACAACAAAACCATGCAAGTTCTTGTTATGTAGCTCAGAATCTGACTGTTTCAGCCTC	1	-	Chr15	10375469	10375588
Chr15	188	AAGAGAGAGAGAGAAAGCCTCTTGCACCCCCAATGACTAAAGAGGGGGGAAGCAGAAAACCCTATGAAAATAGCAAGTGTGGGGATGAGGCATGAGGAGCACTTTCCTGTGAGGAAAGTG	1	+	Chr15	10375957	10376076
Chr15	189	TGGCGGTGGAGGCATCTAGTTGACTTGTACTTCCCTCAGCCTGGTGACTCTGACACAGTGGAACCACTTTCCTCACAGGAAAGTGCTCCTCATGCCTCATCCCCACACTTGCTATTTTCA	1	-	Chr15	10376021	10376140
Chr15	190	GCTTAACCACAGAGACACTGTTCTTGAACCAATCTATGTATGTCACTTAGCTCTATCTGAACTTAAGGAAAAAGTAGCATGGAACTGAATACTGGCCACCTATACAGAATTTTATCATCA	1	+	Chr15	10376251	10376370
Chr15	191	TTTTAAAAACATCACAGATACCTTTTCACACTTGATACCATGACTCCAGTTCTGATGATAAAATTCTGTATAGGTGGCCAGTATTCAGTTCCATGCTACTTTTTCCTTAAGTTCAGATAG	1	-	Chr15	10376303	10376422
Chr15	192	GATCAGAGGATTTGAGAAATTACAAAACACAATGAAAGTAACAGTAAATAAAGACACTCCAGGATTAAATCACTGAAGCAGAAAGGCACATGTATGTGTCAAAATAATTTAATTTTCCCT	1	+	Chr15	10376425	10376544
Chr15	193	TGCATTGTGGAAGATTATTTTTATCTTATAAAGACATTTTTGTTTAATATATATTTTTAAACATTTCACTAGTGATTGAATTCTACTTTGCCATCTGAATTCACTTGAATGTTTCATGAC	1	-	Chr15	10376597	10376716
Chr15	194	GATCAAACAGTTTATTCCGGGATGGAAATTCACTGTGGCAAGTCGCACAGCTGATGAGGACATCACTCTGAGGAAAGAGGGGAGAGGACATCAGAGCACAGGGTAAGCTGACACAAGTGT	1	+	Chr15	10376914	10377033
Chr15	195	TTTTGAAGCACAGACTTTTATAGTCTGCGCAGTGAAAGCTGTTGACAGTCTGGGCTGGGCCTTCAGAGTTGATAGTGCTTGTTCATTTATCTTCTGAGAACATCTGCCTTTTGGTAGCTG	1	-	Chr15	10377081	10377200
Chr15	196	GATCTTCACAACTTAGCACATGGAACTCCTATCCCCAAGGTCTTTCTTATAGTCATAGAAATGAAATAGCTAATTTGCCAGTATCCACTATTTCCAATTCGTCTATATTTTTATACACTT	1	+	Chr15	10377203	10377322
Chr15	197	TATGGAATTCTGTCTCTACCTAGTTATAAAGTGTATAAAAATATAGACGAATTGGAAATAGTGGATACTGGCAAATTAGCTATTTCATTTCTATGACTATAAGAAAGACCTTGGGGATAG	1	-	Chr15	10377231	10377350
Chr15	198	GATCCTAGTTCATTCTTGGAAAGCTCATGGGTACAGACTAACACCATTAAGACATGAACAAGGTCACTGTGGAGCAAGGTCATTAGGGCTGACCTACCACTGGCTGTGCTTCAGCAGGTG	1	+	Chr15	10377353	10377472
Chr15	199	TTCCAGTGTTCCTAAATCCAAAGGAAAGAAAACCAAAGATGTGAAAAAATCTGTCAAAGCACCTGCTGAAGCACAGCCAGTGGTAGGTCAGCCCTAATGACCTTGCTCCACAGTGACCTT	1	-	Chr15	10377412	10377531
Chr15	200	GATCTTTAAAAAACAACCTGAGAGGTAAAGAATAAATTTGGCATAAAACCAAAGAATCTACTTAAAGCAAAAGCTAAACCAATGTCCTCAAAACATCCTTACGTATTTATATATGGTCTT	1	+	Chr15	10377674	10377793
Chr15	201	ACCAACGAACTTAATGTTACAGGACACTCAATATCATGTACTAGTGTGAGCAGCACTGGTTGCAAAGGAAGTGTGAAGGGCTCTCCTTTTCAATAAAAAGACCATATATAAATACGTAAG	1	-	Chr15	10377771	10377890
Chr15	202	GATCAAGTCTGTACACTCTGACTGGAACATTTCCACAGTGAAATGAGAATAAAAACATTATTAATACATTTTTCATAAAATTAGTTCATTATATACCAAGAAATTTGCTTTTATTAAAAA	1	+	Chr15	10378244	10378363
Chr15	203	AGCTCACAGAGGAAGGTGGTTGAGTGGAAGGTTCCGGATTCAGGCAGAGTAGGAGGGACCTGATGTCAGTGGCCGGTGCTGTGATTTTGTTTTCAAAGGTACTAGGGAAATAAGACAGAT	1	-	Chr15	10378476	10378595
Chr15	204	GAAAGAGAGCTTGCCTGACTTCTAACTGCTAAGGAATGGTAGAATGAAGCACTTCTACATACACCCTACAAGAGCAGCGCTGAGGGGTTAAAGCGAAGTCTCACTGTTTGAAGGTCAGTT	1	+	Chr15	10378700	10378819
Chr15	205	CTGGGCTGTCCAGTGGACATAAGGACTGGGTCAGAGTGGACCCAGCTATAGGTCCGAGCTCTGCCTGTGTCTAGAGCTAACGTGTTTGTTACTTGCCATGGGACTTGTGCATGAGTGGCA	1	-	Chr15	10378969	10379088
Chr15	206	GATCCTTATGGAACAGGCCCGTGGAGCTAGACTCTCCCCCTAGTAATGACCATGGTGATATTATTGCTGCCATAGTGATAGCACAATGTCACCTCACATCTGTGTGTGATTGTGTGGCTA	1	+	Chr15	10379091	10379210
Chr15	207	AAAAGCGAAGCTAAAAGGTAAGGCAGAGTGCCCTGTTGCTTTCTGACTACTGAGTAGTTAATGCAAAGTTCATCAAGAGTAGTTCAAAGCGCCTCCTCTCATGCCTGAGTTAGATGTAAC	1	-	Chr15	10379227	10379346
Chr15	208	GATCCTCACAGGCTTCTGTGGTCTCTGTAATACAGGTATTTTCTTGGGGCCTATTTTCTAATTCTTTGGCATTGTCTTCATTTGACTTAGTCTTTTCTGGAGCAATCTTTCCTCCTTCTT	1	+	Chr15	10379349	10379468
Chr15	209	CTTCGTTTGGTTTTATAATGGCATATATCTTCTCTAGAATTTTGATGACAATTTCAATGAAAATGGAACTGAAGAAGGAGGAAAGATTGCTCCAGAAAAGACTAAGTCAAATGAAGACAA	1	-	Chr15	10379420	10379539
Chr15	210	CCAGTCTATTAGAGAAAATGGTAAGTCAATATGTGGAATGAGAAATAAATTTAACCTATACTTCTAATGATATCCATTTAATAATGTGAAGAAAAATGTATTAGCAAAAAGGAAATGAAA	1	+	Chr15	10379770	10379889
Chr15	211	ACTTCTGGAATTAGCTTTCTGAGAGAAATGTGGCAAGGACTCCTATCTGCTTGCCACTTGCTTGAGTTATTTCAAGAGGAAAAGCATGTGTGTTAAAGAGAGTACACATGGGTGTGCGTG	1	-	Chr15	10380303	10380422
Chr15	212	CATTTTAAATGCGACTATTTCACACAACAAAATTATTCTTTAAAATCAAAGATTAAAACTGTCCATGAGTCCATGATAAATAGATTATATTTACATATACAACGACCAACACCCTGGTTT	1	+	Chr15	10380469	10380588
Chr15	213	ATAAAATTGTTCAAAAGGAAATGAAAAGTTTCAGGATTTATTACGTTTTCCTCCTTGTATGCCTATAATTACTGTTGCATATTGAATTTTTTTGCATGTAGAACTCACCTGATAGGAATT	1	-	Chr15	10380673	10380792
Chr15	214	ATGAGTGAAGCTCTTCCCCCTTAATATAGAGTATACTAAGTAAACAAGTACACTTCAAATCTACAACATGTATTTTACTATTTATATTTATTGTGGTAGTTATATGTATAATAAAAGCTT	1	+	Chr15	10381180	10381299
Chr15	215	GTATCTGATTTACAATGTCAACCTTTTTAAAAGAGTATTTCTCTATCTGGTTTGTCCCTTTGTTTATGATTAAGTTCAGGTATACAACCACTTGTGCTGACAGTACGGCTGTGCTGTGTT	1	-	Chr15	10383481	10383600
Chr15	216	GATCAACAAACAAACAAAAAATTCCAGACTAAGGAGGCTAAACACATAAGCTAAGTCACACATCCCCAGAGTGGATTCTTTACCAAAATGGGGAAATATAGTATACTTAAAAATACATTG	1	+	Chr15	10383603	10383722
Chr15	217	CATGGAAAAGACGCAACATTCCCACAGTCAAGAAGAAAGGGCAAAGATGAGAATGGGGTTGTGGGGGTCAGAAGAGAGGGTTCCAGATAACCAAAAAAAGGTGCCAGGGTAGGAAGAGAC	1	-	Chr15	10384087	10384206
Chr15	218	GATCAGATGTGGTCTCACTCTCCCTCATCTACGCCAACCATGATTTGTCATAGATGAATTTATGTTAATGGCTACAACAAGCTTGAAAGCAAAAATGCCTCTTCTTATTGTACGAAACAA	1	+	Chr15	10384311	10384430
Chr15	219	CACTACCCCCATCCCCTGGGGTTTGTTTCGTACAATAAGAAGAGGCATTTTTGCTTTCAAGCTTGTTGTAGCCATTAACATAAATTCATCTATGACAAATCATGGTTGGCGTAGATGAGG	1	-	Chr15	10384333	10384452
Chr15	220	GATCACACTGCAGCAAGCACACTCTCACACCATGCCTTAAACCAGCAGGCAAGTTCAGAAGGAGCTTACGCCTTTTCTGTCTTGAAGGATTTGTCACAAGCTGGGCAGTAAAGGTCCTGG	1	+	Chr15	10384455	10384574
Chr15	221	ATTTAATTACATTTCTATAATTTATGAAGTCCTTTTACATACAAGACTTTGCTTGGTCTTCAGAAAATATTCCTTAAGTGGAAATTTTACTAATGGAATTCTCTTCATTTAACTGGTGAG	1	-	Chr15	10388482	10388601
Chr15	222	GATCATTTCACATTTATACAGTGCTGTATACTTTTCAAAGTACATACTACTTGACTCATTAATAAACCATTTATACTCAAACCATTTTGGAAAAAAAGATGTCATCTGAGTTACTTGTCA	1	+	Chr15	10388604	10388723
Chr15	223	AATAGAGTTCCTACTTCTACTTATTTATAAACTGTAGATTTTCTGACAAGTAACTCAGATGACATCTTTTTTTCCAAAATGGTTTGAGTATAAATGGTTTATTAATGAGTCAAGTAGTAT	1	-	Chr15	10388647	10388766
Chr15	224	GCCTGGTCAGCAGTTCTCAAAGGCCTCAACCTAACGTGTTAAACACATACACACTCAGTGTCTGCACTCTGACAATGTAGGTAAAGCACCTTCCGGAAGCCCTAAGTGGGAGGAATGGCA	1	+	Chr15	10388950	10389069
Chr15	225	AAGACAGTAGTTGTTGCATAGGAGTGAGTGTGTCATATGTGCCATTCCTCCCACTTAGGGCTTCCGGAAGGTGCTTTACCTACATTGTCAGAGTGCAGACACTGAGTGTGTATGTGTTTA	1	-	Chr15	10388989	10389108
Chr15	226	AACAGCAAACAAAATGCTTAACAAAATGTTCTTTGATTGCCCATTAGAACTCCCAATTTCTAGTTCAGTCTAGAAAACAGGACTGTGGCCATGTACGGTGAAGTACAAGTCAGATGCTCT	1	+	Chr15	10389469	10389588
Chr15	227	GAGCCCAGAAACGGATTGGATGGTAATGTTTCTTGCTAGATTAAGTAAATTTGGACAATAAATCTTACTGTGTGTACTTAGATGCCCGCAGTGTGGCTCAAGAGTAAGAAACTAGAGAAC	1	-	Chr15	10389611	10389730
Chr15	228	GATCCATCTCCAAACTCCTTCTCGTACCTTGCTTCCATCTCCTGGAGCTCCTTCTCCAAATTGGCCATGGTCATCCAGCTCTGCTCTCTGTACTGCTCTGCCAGCCTAGACACACAGCAG	1	+	Chr15	10389756	10389875
Chr15	229	CTACCAACCTGCAGAGCCCTGCTATAGCTACTATGCAGTATCTTGTACTGCTCTTGGTACTTAACACTTAAAGTCACCTGAAGACTTTGCAGTCAAAGCTGCTGAAAGTTGTATTTCAAG	1	-	Chr15	10390031	10390150
Chr15	230	TTAAAGAGCAGGGCTCTGTGTTAAAGTTCTTAAACTCCATTCCTAGGTGCGGTGCGACCTGCCTGCTACAGGCCTCATTTCCTTATAAGAGAAAGCAGAAAAGCATGTGAACAGACGTCC	1	+	Chr15	10390462	10390581
Chr15	231	CTACTGCAGTGTGTTAGCAGCCGGTGCTGATGGAGTTCTTACTCTGGTGGACGTCTGTTCACATGCTTTTCTGCTTTCTCTTATAAGGAAATGAGGCCTGTAGCAGGCAGGTCGCACCGC	1	-	Chr15	10390510	10390629
Chr15	232	GATCAAGGATAAAGGCTCTGAAGGAAGGATGCATACAGAACCTCGATGTTACATGTAGGTAGAGAAACAAGGCTAGAATTCACAGATTTTTAAAAAGAAAAACTATAAGCCAGGATAATA	1	+	Chr15	10390632	10390751
Chr15	233	CTTCATTATTTCACGGTTACCTGTTATTCTGGTTATGGGGACGATGAAAGGGTAAGATAGGAAAACTTCTACTTTCTCCTCAAGTGGTTAAGTACAACTCAAATGTGGGGCTGTCCTAAA	1	-	Chr15	10391908	10392027
Chr15	234	GATCTAAGCTGTCATCTTGATATTCCCCATCGAGCCCTCCTTTAAGTAAGGCCTCTCGGTGGTTATCGTACCTAAAAAATTCAGAAGTGAAAGGGACTCAATTAAATGCAATTATATAAA	1	+	Chr15	10392030	10392149
Chr15	235	AACAAAACCATTTTCCTTCCTTTACAGTGTTGGTATCCCATGTGGCTTCTTTTTACTTAGTCCTCCTCTCAGTCTTAGATTGTCTCATTTCCCCTTAAAGCTCCCGCCTGCTTGTTTCCC	1	-	Chr15	10392688	10392807
Chr15	236	GAGGACAGGGGCCACATGCAAAGACAAGAGGCACATCTGGCTTTAGTTCACAATTTCAAAATGCTTGGTCAGAGAAAAGTTTAAGCTCTTCTAGGAGGTTTAAGAGAATTCGTATACAAC	1	+	Chr15	10392884	10393003
Chr15	237	CCTATGCATCTACTTTTTTCATGACTAAATTTCTGTGACTTTAACAGATAAAAATCTGGACAATGCCGCAGAAGCAGCTGAGCAGTTTAAATTAATCCAAGCTGCATATGACGTCTTAAG	1	-	Chr15	10393662	10393781
Chr15	238	GATCTCTTCTTCCTTCTTGTTGAAGTCCCTCATCAGCAGTGCTGGTCTGACCAACAGCAGGCGCAGAAGGAAAGCAAGGTGTGCTAAGAGATGGGACTGGACTGGACAGCAGCCTCCATT	1	+	Chr15	10394337	10394456
Chr15	239	GTGCTGCTGACAGATAAAAGGAGGCACAATAGTAAGGCTGCATGGCTGTTTGGAGGGAGCACATTCTGTCGTACCTTAAACTCTTAGAAGACAAGTATTGAGTAGTAGTAGCTTAAAGAA	1	-	Chr15	10394821	10394940
Chr15	240	GATCCTGTGAAACTAAAAGTAGTCTTGTATTAACTAAAAATAATTTCCAACTGCTATCTATACCTTTGTATATACCTCACTTTCCATGAGGAGTAACAACCATAATTCTATTGCCCCTTT	1	+	Chr15	10395010	10395129
Chr15	241	TCGGAACACAGTTGGTTGCCTAATGCTGGCTGTCTTCAAATGGGTACACTCTGAAAGGGGCAATAGAATTATGGTTGTTACTCCTCATGGAAAGTGAGGTATATACAAAGGTATAGATAG	1	-	Chr15	10395063	10395182
Chr15	242	AACACTTGTCATACCTTGAAAGGTTATAAGGGTTGTGTGTGGCTGAATGTGGCAGGAAGCTGGCCGTCATAGCAAACTCAAAGACCAATTTATTTTTTCTCACCTCGGAAGAAATCAGAG	1	-	Chr15	10396562	10396681
Chr15	243	GGTTTCCTAGAAAAATGGGAGAAACCTTAAGTCTCAAATATTCCTGTCAAGACACAATAGTTCCTTTCAAATTAAATAACCTAACAACTTTTTAAAAAAAGTTGACAATTGATTCTTCTT	1	+	Chr15	10396854	10396973
Chr15	244	GGTGGTAGAGGAGACCACTAGAAGGAATAGTGATAAGGGACCAGTGTCCAGGCACAGGCCTGTACCACCATGGGGCTGCCATAGGAATGCTGTAACAAGAGAAGTGCAGAGAAGTGATGC	1	-	Chr15	10397654	10397773
Chr15	245	GATCTCTTTCTCCCCTCCTCTCAACCACTGAGAAACTAGCATCTTGCTCAGTATCTCCACTATGGTACTTCTGGCATCACCTCCAGGCTGGCCTCTCTCTCTGAAACACTCTCTCCCATT	1	+	Chr15	10397776	10397895
Chr15	246	TTCTTCGTGACTGGTTTACCTGTTTTTTGTTGTAGTTGTGTTTTAAGAATAGTTTCGGTTTACCTTTAAGCTGTTCTTACCAGAGTCTACAGAAGATGGATAGTCATATAAATGACTAAT	1	-	Chr15	10399227	10399346
Chr15	247	AACCAGGGGCGGTGTTGTGGATGCTGGAGCGCCTGGCAGCAGGTGCGCGGCGCTGGCTTTAATTCCCAGTACCCAGAGAGGCGGGATTGAGCCTCGGGACTCCCAAACAGACGGGGTTCA	1	+	Chr15	10399510	10399629
Chr15	248	AGGAAGTGGTAGCTGAAGAGAATTGAAAAGATGGTAAATCCCGGTGTGTTTCCACCACGAACTTCTGGCTGAAACTCAGCACTTAACTCCTTGAAGCTCCAGTTGCCTCGTCTGCAGAGA	1	-	Chr15	10400565	10400684
Chr15	249	CCATCTTGCCTGATAATGCATAATAAGGGACAGTAAATAAGGTCATTGCCTAAATCAGTTTTTAAAGCATCTTAAAGGTAGCGTACCAAAAGCCAGGCTAGGTGCCCGGTATGAAGAACA	1	+	Chr15	10400710	10400829
Chr15	250	AGCTGTGTTCTTCATACCGGGCACCTAGCCTGGCTTTTGGTACGCTACCTTTAAGATGCTTTAAAAACTGATTTAGGCAATGACCTTATTTACTGTCCCTTATTATGCATTATCAGGCAA	1	-	Chr15	10400715	10400834
Chr15	251	ACACATATATTAAGCAGAAAATGTCCACATCATAACAAGTACTCTTCCTAAGAATAAGTCATAAAGAAACATCAACTAACCAGTGTTGTGAAATGTCTTAACATCCAGCCTTGCTAAGAC	1	+	Chr15	10401009	10401128
Chr15	252	AGGTATCTTGCAAACCCAAACTTTTCCAGCCCTATCCGTTACCACCTTAACAAATGATGGAGAAAATAGGCAACTATTTAAGTAATGACTTAGATATCTAATATGTAGAGAAACTGCTGA	1	-	Chr15	10402469	10402588
Chr15	253	GATCTTCCTTCTCCTGAGAATGGATTAGGGGGTGGAGGATTTTCCCCTTCAGCCATGTGTACTTGTTTGTAAACTCTGCAAATTTCTTTACTGCTTTGGGGTGAAGGTCATCTATTTTGG	1	+	Chr15	10402591	10402710
Chr15	254	CCAATGGAAGATGACTGAAATAACATCCAGTTTAACTCTGTATTTCAATCCATTGTAATGGGCCAAAATAGATGACCTTCACCCCAAAGCAGTAAAGAAATTTGCAGAGTTTACAAACAA	1	-	Chr15	10402653	10402772
Chr15	255	CAAAATTAACTAGAAATTATATCTAGGGCCAGAAACTACATAAAACTAGAAATAAGTGAAAGAGAGCCCTACTGCAAGAAAACAGGATTAGTCTGATACCACTCCCAAAAATCCTAATCT	1	+	Chr15	10404307	10404426
Chr15	256	TTCAGTGCCTCTACCTCTGGTGCATCCAAGTCTTAGGTTTTGAAAAACAAGACCTGTTTGTAAGCAGTTTTAAATTTATCTTAGACAACTTCAGATTCTAGAGAGCAGTAGCAACAGGGA	1	-	Chr15	10404916	10405035
Chr15	257	AATCCACTCTAAAGTCCCTAACGTCTTGGTAAGTAATTACAGACCCAACTAGTCTGCTTGAATATCAGCTTAACCACACTGCAATTCTAAGCAAACAGGGCAAGCCAACTCGTAAGTGTG	1	+	Chr15	10405781	10405900
Chr15	258	AAAGCAAGGAAGAGACGGATTTACAAAAGGCATCGGAAACTGCAACAGAAGATGAGCAGAGGGAGTGCAAAGTGAATCAGAGGATAACTGTATTTATTTTGTATTCCATGTGTAAATACT	1	-	Chr15	10406036	10406155
Chr15	259	GATCTACTTTAGGCTCTGGTTTCACCCACTGTATTTCTACTGGCTTCTCCTCCGCTGGTATAACAAACACGTCTGCAGTGGGGTCATGTGGAAGGATAGTCTTTGGTTCTTTCTTCCTCA	1	+	Chr15	10406158	10406277
Chr15	260	TCACAGCTGCCAAGTATAGAGAGAGACAGCAAGTCAAAGATGTTCAGAAACTGAGGAAGAAAGAACCAAAGACTATCCTTCCACATGACCCCACTGCAGACGTGTTTGTTATACCAGCGG	1	-	Chr15	10406209	10406328
Chr15	261	GATCTTATGACACGCCGATGCTAGACACAGCAAAGAGGAGATGCTTTGAATTAAGGCATTCATGTATGTACCCTCACCAAAATCATTTTAAAAGGGAATTTGCAGAAATGTGCAGCAAAA	1	+	Chr15	10406331	10406450
Chr15	262	GCTGTGCTTGTTTTAGAGCATTCTGTAATGAAGTCGTGGCTGGTTTACCTTTTGGCAATATACCCAAACCACAAGGAATGTTTCTTTTTTGTTGAAGATTATAGAAGAAGACGCTGCTCT	1	-	Chr15	10406667	10406786
Chr15	263	GATCACGACACTTCCTAAACTCTGTTTCTAGCTCAAGGAAGTTATACAAAAACCATGATTTTCTCTTTTCAGTGTTCATGTGTGTGCGGTTTACTGTTTACTGGTGCATGTGCACAGTGA	1	+	Chr15	10406972	10407091
Chr15	264	CATCCATGTACAACACACATGGATAGAAACACGTGGGCAGCTCCTGAAGAACAACACCTGTACTTGCTGTCTAGCCTTCACTGTGCACATGCACCAGTAAACAGTAAACCGCACACACAT	1	-	Chr15	10407049	10407168
Chr15	265	CTTGTTTCATATCTTAAGTCTAACAAACACTAACATTCATTTGTCCGTTAAGACAGGGTCCTCTCCATACCCTTGGCTGTTCTGGAACCTCCCACCCAGTGCTGGGAAAGCACTCTTATT	1	+	Chr15	10407720	10407839
Chr15	266	TACTTGCTTCTTTCTCTGCTTGTCAGCTGATGTGGCATCAACATTTGTAACAAGCTGCTCTACTCATTTAAAGAGAGAACGTGGACTGGAACTCTGTGCTGATTGGTTCTAGCCCTTCCT	1	-	Chr15	10408165	10408284
Chr15	267	GATCACTTCAGGTGTGTGGCAGCAATCACTTGCCACAAATATCAGAAGGAGAAATGGAGCCACTTAAAAATTTGCATTGTCGGTAATGCTACATATTCCCAAATATTTAAAACATGAAAA	1	+	Chr15	10408287	10408406
Chr15	268	CAGTACGCCACGATACCATCCCAAGAGTCAGCCGTTTGTGGACCACGTGTTTACGTTCACCATTCTGGATAACAGGATATGGTTCCGGAACTTCCAGGTTGGCTTTGCTTTATTTTTCAT	1	-	Chr15	10408400	10408519
Chr15	269	GATCTTGTTATAAAAACAAGGTCTGTTAGTTTTTCATTCCAAGGCACAGCATATGTTTTGATGTCTAAGTCAAATGTGCTTTGTCTATTATATTCCTAAAACTACTTTCTAAGAAAGAGA	1	+	Chr15	10408522	10408641
Chr15	270	TATATGTGGTAAGAGAATATATTGATAAAATTGAGTAAATCTTTTATAACAGGATGTAATTTTTATGTAAAAGGAATGGAGCAAACTCATTTGATTGTGCAATATTTGAAGCCCCTAAAG	1	-	Chr15	10409223	10409342
Chr15	271	CAAAAGCATCCTATTATAGTAAACTCAAAGTACTCAAGATATAAAACTTGCCAACTTAAAAAACACATTTTCCTTTGATTCTGTTGCTTTTTAGGTTCTTCCTGGACTCTGTACTTGCCT	1	+	Chr15	10410665	10410784
Chr15	272	AACTAGAACAATTCCCTCAGTATCAGGGAGCACCAATGAGGGAGGCAGGACAAAACGAGATTATACTTTCCAGTAAGGATACAAGAAGAACTAAAGCACTGTATTTTTCATTCCTGAGCT	1	-	Chr15	10410885	10411004
Chr15	273	GATCAACACTGTGGCCACAGCTTGTACAATAATGCTGTGTTACAACAACATCTGTGCCAAACGACCCAATAGAAACCTTTCAGTAGCCAAAGAATTACCTTACAACTGTTTAGAAAACTT	1	+	Chr15	10411007	10411126
Chr15	274	AGTTAATAACTTAAAAATTGCTTTGTGAATAATTCCAATTTTATTAAGTTCACTAATTTATCAGTTATTTTTCTTCTGTGATAACTAGTATTACTTGAAACTTACAGAAGGTACTCAAGG	1	-	Chr15	10411302	10411421
Chr15	275	GATCAAACCTAAAAACACTCAACCTCTTCATAACTAAACAAGTGGTAGGCAGATATGCAGTGCACACTTGCCACTGTACGGGGACAGGAACCCAGGGAGGCGAGGCACAAGCCAGGCAAG	1	+	Chr15	10411607	10411726
Chr15	276	GAGCAGTCGGAAAGCAAAAGTAAAGAGGGCTTAGCTGCAGGTCTGTGGGAATGCTTGCCTGGCTTGTGCCTCGCCTCCCTGGGTTCCTGTCCCCGTACAGTGGCAAGTGTGCACTGCATA	1	-	Chr15	10411660	10411779
Chr15	277	GATCAAAACTTAATTTTAACTTATGAAAGTATTATTTTGAATCAAAGCCAATTTTAAAATTGGTTTTGGATAACCATAGAAATGAAACACATCAATGAAAAATTGCAGTTAGTTTCAGGG	1	+	Chr15	10412144	10412263
Chr15	278	CTTAACAGTGTTCTTTCTGTCTTAGAGGCTAGTGAAAAGTGTTTGCTCTTGAGATGAGACACCTGTCACTGCTGTGTGTGGCTGTTTCCTGAGATGTTTTTGGATTGTGCTTTATGTAAT	1	-	Chr15	10412316	10412435
Chr15	279	TCTACTTCACTAAGCTGTCCCCGAAACCCTTGTGTTGGGGTTCTTTGCCTGACAAAGCCGAGCAAACAAGTAAGTATGTAATATACGGTAAGCAGGCTTATACACACACAGTTTAAAGCC	1	+	Chr15	10412915	10413034
Chr15	280	CATCTTTTCTTCCAGAGGAATAAATTTCAGAACAAGACACTTAATGCAGGACTTGAGAATGTTGATGCCTCATTCTAAAGCAGGTACTTTAATATCGGGCTTTAAACTGTGTGTGTATAA	1	-	Chr15	10413012	10413131
Chr15	281	GATCCGTTCCTTATTTTTCCATTTGCCCTGAAGAAAAGAAAACCTTAGAGCTTAACATTTTGTGCTGAACATACTTGGTGTGTTTCTGACAGTCGTCAAGTCTCCAATCTCTGGCATCAC	1	+	Chr15	10413134	10413253
Chr15	282	CATAGAGGTATACCAGTGATGCCAGAGATTGGAGACTTGACGACTGTCAGAAACACACCAAGTATGTTCAGCACAAAATGTTAAGCTCTAAGGTTTTCTTTTCTTCAGGGCAAATGGAAA	1	-	Chr15	10413149	10413268
Chr15	283	CTTCATTTCCAGTTTTAACCATGTACAGAAGGGTAAGAAGTCTCTCTAGCTCTAGTAATGCATGCACTAAAGTAAAGCTTCAAGCTCGTCTGTGTAACACAAACCTTTACCAAATTTAAA	1	+	Chr15	10413661	10413780
Chr15	284	TTAACTCAAGGGTCCTAGACCACTAGTTTTACTGTGTCAAACAGTGCGACACACTTATACCAAGATGAGCTTCCCTGGCCTTAGCATCTAGGAAATAATGAACAAGAGTTCCTCCAGAAA	1	-	Chr15	10414890	10415009
Chr15	285	GATCCTGGAACTAAACACCCATTAAATCAACTCCCTGTTAACTGGCTTAGGGTCTACGAACTGCTGTCTCCAGGAAGAAGGCCATCTACACGAAAATTAGACATAAACACTGTCCAGTCC	1	+	Chr15	10415251	10415370
Chr15	286	ATGCTTAGGGTTCCCTGGAGGGACTGGACAGTGTTTATGTCTAATTTTCGTGTAGATGGCCTTCTTCCTGGAGACAGCAGTTCGTAGACCCTAAGCCAGTTAACAGGGAGTTGATTTAAT	1	-	Chr15	10415271	10415390
Chr15	287	GATCTCTATTTTCCTCCTCCGCCTCTTTGGCCACATCGGCCTGCTTAGCTGGCTGCCCGGCATCTTTCGAGCTCCTTTTTGGCTTCTTCGCTTGAACCTCCAAGCCTCCACGCCGCTTTC	1	+	Chr15	10415512	10415631
Chr15	288	AAGGCAGAGCGAGCGGCAGAACCGGAAGTGCAGGCAGCGACCGACGCGGCGAGGCGAGATGGCGGCGACCAAGAGAAAGCGGCGTGGAGGCTTGGAGGTTCAAGCGAAGAAGCCAAAAAG	1	-	Chr15	10415586	10415705
Chr15	289	GATCTCTATGGTAGCCCACGTTAGGCTGTGAGTTAAGTCATCCGGCTCCAAGGCGCTCGCTTCCGGTCTCGAGGTAGACTCTCTAGGCACACGGCGGCTCGGTGGTGACGGTGGCCTAGG	1	+	Chr15	10415708	10415827
Chr15	290	TCTATTTTCATGTCTCAAAACTACGGTATTCTACACTGAATGCAGTTCACAGGGTAGCTCTAAAAGGCGCGGGTAACCGGGCTTGCTTAGCACCTCTGAGCGCCACCAACCTGGCTTGCA	1	-	Chr15	10416009	10416128
Chr15	291	GATCTCGATTTCGGCTCGGGTTGAGGTCGCCAGTCCTGTCCGCACTGATAGCGAGGTTTGTTGTTCCGTGTCTCAGGTTTTCACACATCTTCCGGAAGAGGAGCATCCTTCTTCTCGGAG	1	+	Chr15	10416131	10416250
Chr15	292	TCCGGGGGAAAATGCTCCGAGGAAAAATTACAGCCAATAAGAGGAAAAACTAAAACGTGCATGACAATAATACTGTAAAGAGTAAATAGGGTTCTCGCCCTAATTCAATCAGTTGTAAGA	1	-	Chr15	10416738	10416857
Chr15	293	ACACTGAATTATCCTATCCTTAAGTGACTTTAGCTTTAAGGGATAGGCACAAGACAGAGTTAGGGCAAGTTCACATAGGTGTTAAATTTAGATACAGAAATGAAGATGAAGAGCCCTTAC	1	+	Chr15	10417000	10417119
Chr15	294	AATATTAAAAAGCCAAACACCACAAAGTTACCACCCCCTAGTAAGGGCTCTTCATCTTCATTTCTGTATCTAAATTTAACACCTATGTGAACTTGCCCTAACTCTGTCTTGTGCCTATCC	1	-	Chr15	10417040	10417159
Chr15	295	CTTAGTGTTCCACGTTTAATGATTAAACCATTCAGTAGTATTCAAGTGGGGAAAGGTTGAAAACTTAGTATGTCTTAGTTGGGAATGAGAAATACTCTCATGGAGTTGGCAGAGTATTGT	1	+	Chr15	10417533	10417652
Chr15	296	AAAATAGATAAACAGTCTAAAAGGATAGTTAAGTTAATTCGAAAAGTAACAGATTCTTCCTGAATGACAAATTCCTGAAACACGTCAGCCTATGAGAAAGCAAACATGAAAACATGAAAG	1	-	Chr15	10417713	10417832
Chr15	297	GATCAAGTCCTACACCAGGTGAACTATTTTACTACTACAACTACTGCTACTACTATTGTTGTGGCATAAAAGTATTTATTATGGTTAAAAAAATAGAAAATACATACAGGAAGGTTTCTA	1	+	Chr15	10417835	10417954
Chr15	298	AAGGTAATAACATACCTTGCCTATTAGGATGACCTAAAATGAATAAATACCTTCACAAATATGTAAAGAACTAAAACAAACATTCAACTTGTAGTTTAAATATTTATGTCCTATGATTAT	1	-	Chr15	10418447	10418566
Chr15	299	TTACATATGTATTCTGACTTACTCAGAACTAACGTCTACTTAGAAGCAGGAGAAGCCAATTTTGCTCACTCTCAGTTGACCATTAATTAGGAAATTCAGTTGCCCTGTATATAAGACTAG	1	+	Chr15	10418998	10419117
Chr15	300	AACTTAATTATGAACCTGCCAGTGCAAAGCCATGAGTTACTTCCCTATGAAATAAAACAATTCTTGGATTCTTCTAGTCTTATATACAGGGCAACTGAATTTCCTAATTAATGGTCAACT	1	-	Chr15	10419071	10419190
Chr15	301	ACTCCTGACCATGAAACACATACTGTACTCCATATGTTGTTAATTATGAATTCACAAATGCGGTGTTTCCCAGCTTGGTTTTTCCTGAGAACATTTGATTTTTCATACCCGTTACGGCTC	1	+	Chr15	10419534	10419653
Chr15	302	TAGAGGATAGCCATGGTGACATAACTTAACACCTCAATCCCCTCAGAGGAGGAATATAAAATATCTCGGCTCCTTCCTACTGGTTAGAGAGCCGTAACGGGTATGAAAAATCAAATGTTC	1	-	Chr15	10419622	10419741
Chr15	303	GATCCCAATTTGATTTAAAGTAATACTGTCTCTCAACGGGGGACATTGTATATAAGGAGTGGGAAAATCAGTTCAGCCAGACAGGATTGATTTTCTCCTGTGTCCCAGTTTTCTTGCCAT	1	+	Chr15	10419744	10419863
Chr15	304	TAGGACATCACCTGTCATGTCCAGCTCAGAAAAGGCTTCCCGGAGCCCCTCTGACTGCAGGATAATTTTATTCATAACATTGGTGCTGCAGAAATCAAAATCCAGTGTCTCCTCAGGCTC	1	-	Chr15	10420114	10420233
Chr15	305	TTAACCCATCCTAGAGTTTTCAGAAGCATTTGATTATTCCATAATTTTCCAACCTTGAGATAGGAAACTTAAGCCATAGGAAGGGTAACCCACAAAGCATTTTATAGTTGGAAGCCGATT	1	+	Chr15	10420353	10420472
Chr15	306	CCCGAGCCTCGGGGTCTATCCTCCATGCTCCCTGTCAGTCTATATTCCCTTCTCTAATGTAACTTCTGAGTTCCTTATGCTTCCGTATCATGAAGGGATGACTGTCCCCAGACCTCCATT	1	-	Chr15	10421256	10421375
Chr15	307	GACTAGTGACTGTGTTTGTCAGCATGCTTCTCCCATAGCAAATGCTTAGGCAGCTCTTAGAGACTAAACTCACAATTGTATACATTTGCTGACAGTACAAAGTTGGAAAGACCATGAACC	1	+	Chr15	10421404	10421523
Chr15	308	AGAAGGTTCATGGTCTTTCCAACTTTGTACTGTCAGCAAATGTATACAATTGTGAGTTTAGTCTCTAAGAGCTGCCTAAGCATTTGCTATGGGAGAAGCATGCTGACAAACACAGTCACT	1	-	Chr15	10421408	10421527
Chr15	309	GATCAGTCTAACATAGAGAAACGCTGTAATAGTAAAACGTAATTTATAGGCACAAATTGCATGTAAATGGTTCAGCTGTAAAAGCTAGAAATGGGACCCTTACAATTGATTTAAAGCAAG	1	+	Chr15	10421530	10421649
Chr15	310	CAATGTAGCCTTCATATTGAGAACTGACCTGTTGACCTGGGTCTTATCACAGTGAAAGGCTTCCACCAAGTCGGAATCTTTGGGATAGTCAAGATGGGAGTTTCCTGCATTTCCAAAAGT	1	-	Chr15	10422526	10422645
Chr15	311	AAGTACATCGCATTAAAAAGAGTAGATGGTTGGCACTAGATTTACTTGGGGATATTGGGTTGTAATCGCGGGTGGATAAGGCAAGAAATCCAGCACCTCGGTTAAGTACTTGCTACTCAG	1	+	Chr15	10422706	10422825
Chr15	312	CTAAATGCCATGCATGCAACACCAAGTAAAGACAAAAGTTAGTACTGAGTAGCAAGTACTTAACCGAGGTGCTGGATTTCTTGCCTTATCCACCCGCGATTACAACCCAATATCCCCAAG	1	-	Chr15	10422750	10422869
Chr15	313	GATCCAAACAACGGCCTTTCCTTTACTCTCCCACAGATACAAGCTGTCGCTACTGAAGCCCTCTACAAAGGCACTAGCTTTATCCTGTAAAGTGTCTATCCGGACAGATAACCGAGGCTT	1	+	Chr15	10422872	10422991
Chr15	314	GATCTAATGCCCTGGACCATCAGGACTCTTGGAGGACTCGCAGGAGCCTGTGCTGTCTTGCTCTCCATTGCACTTTTTCCTTCACAAGGTTGGCGTCCATATCCCCCACACAAAACAAGC	1	+	Chr15	10424997	10425116
Chr15	315	AGCCTACCCCTTCAGGTAGCTGCAACCATGTTTTACAGGAATACTTTACATCCGAAATTCTGTGATTTAAAAAAGTATAATTTAAGAAATTATTTAGTCTATTTTGAGTAGTTAAATAAA	1	-	Chr15	10425599	10425718
Chr15	316	GATCCTCTCAGCGGTTTGGAGTGGACTCTTTCAGAACGCGATGGAGAGCAGGAGGTGGCTCAGTGGGTAAACGTGGTCCCTGTGCAAGCTTGACGAGCTGCCTTCCGTCCTAGGACTCGG	1	+	Chr15	10425721	10425840
Chr15	317	GCTCAGTGGCTCAGCAGTTGCTCAACATGTGCTCAGTCCCCTGATTTATATTTCAGGTGACGAGGAACAGGAAATGTGAAGGTAGGAAGGGGCGGGGTCTGTGCATTTAAAAACCTGCAG	1	-	Chr15	10426051	10426170
Chr15	318	CAAATAGACAGTGCTGCAGTTAGGAACGCTAGGAGTACTTGAATGTGCAAATCTGTTATGGATAGGAGTTTTGATTACCTTTGCAATATGTTTTTCTTGTGAAATTAAATAGCTTATGGA	1	+	Chr15	10427065	10427184
Chr15	319	CATATCGAGTTAGAAGAAATCCAAGCCCAAATCAGACCATGTCATATGGAGACGTTTAAGCAGTTTTAGCAAAGTTTCTGCAACCTGTCCATCAGCTCGTTGTACTTAAGATGTGAGTCA	1	-	Chr15	10427498	10427617
Chr15	320	TGTAGAAAACATCAAGAGTTTGATTGTGGAATCCACTTGCTGGCTCCCAACTGATTGAATTTAGAAAGCAGCTTGGTACTTACCTAGTTTTCCAAAGATAGTGCAATTTCAAAATTAGGT	1	+	Chr15	10427808	10427927
Chr15	321	ATTGTATGCTAGAATCAGAAAGGACCTTATTTTATAAGTGACCTGTGGATAGTAGAAAAGAGATTAAGGCATTTGTTTAAGGTTAGTCTGGTAGTTATTCCTGGATTATAGATGGGGCTT	1	-	Chr15	10429248	10429367
Chr15	322	GATCAAGGCAGATGTCGCAGGAGACTCAAGCGTTACTCACAAAGCAGTTTCGGTGGCTGTAAACAGGCTGTGACTGAAACCACTTCCAGTCTATTAGCGTGTTCCTTGATAAACTGCTCA	1	+	Chr15	10429370	10429489
Chr15	323	GGTTTCTAACAAGATAACCTGGTAAAGAAATCCTTTAGGCAGTACTCCATGTCTCTGGGTCTCTATCACCTCCCATTGCTCTTTTCTAATTGTAACTCAGTGAAGTCTTGACTTTCTTCT	1	-	Chr15	10429564	10429683
Chr15	324	ACTCGCTTCCACTTTGGCGCTGTTGTTGCATTCATGCTGATAAACATATGGTGTGCTCTCGAATTCTGGTTAGCAACAAGGTTGTCTTTATTGTTGTCTATCTTATGTAGAGTTTCCAGT	1	+	Chr15	10429793	10429912
Chr15	325	GAGAGTGTTATCAGGGACTGGAAACTCTACATAAGATAGACAACAATAAAGACAACCTTGTTGCTAACCAGAATTCGAGAGCACACCATATGTTTATCAGCATGAATGCAACAACAGCGC	1	-	Chr15	10429809	10429928
Chr15	326	GATCTAGAAAGGAAGAAGAGGGATTTTCAGTTGTGTTGGTTCTACTCTCCAATGGCAGATGCCCCTGCCCCAACACCAACCACATCACTCACTGCCTTATCAGTGCTGAAATGCTGTGCT	1	+	Chr15	10429931	10430050
Chr15	327	GAACCCCTGAAAACAGAAAAGGAAACACAGTTAGAAATGAACACTCAAACACAAAGAAGAGACTGACTATACTTAGCAAATCTGTGTGTCTGACAACATAGGGTTTTGGACAGGGGAATC	1	-	Chr15	10430805	10430924
Chr15	328	GATCGAGCATGTCCTACACCCTTTGATTTGAACAACTGACTATTGCAAAAAGAATTTAGGTTCATAGAAACACAATAGCATTAAAAAATATTAATTTGCTCTACAGATGTAAGGAGCAGA	1	+	Chr15	10431542	10431661
Chr15	329	TACACAAATTATGTGCATGTCTGTCTTTACCTTCCTTAACAATTTGTTTCTAATAAGAAAAAATATGGTAGACGAACTCAAATGCCAACCAGAAGAAAGAGTGCTGTATGTTACAACATG	1	-	Chr15	10433833	10433952
Chr15	330	GATCTCAAAGGATGGATTCTGAACCATTTTTCAGAGTCATGGGACACATACATTTAAATGTTTTACTAACCATTTTCCCTTCAAAATACCAACAAAAGGTAGTATAACAACCAATCATAT	1	+	Chr15	10433955	10434074
Chr15	331	AATATTCCTTCCGAAGCCCATGAGAAGGATAAAACAATCTACAGAATGTGTGTATATGAAACAATGAGACTTGGAAAGAGTTTTGGAGATAATTCATGCTTATTTGGGAGAGATTATAGC	1	-	Chr15	10434714	10434833
Chr15	332	GATCTGCCTGCCAGTGTGCTCCTTACTTCTCCCTACTTGTCTTTCACATCCATTGCTATTGAAGTTCATGTCTGAAAGCTGATAACTGTTATCATATCCTGTTCGAAGTTCTTCCATAGC	1	+	Chr15	10435178	10435297
Chr15	333	AGTGGTTAGAAAAGACAGAGAGAACTTCTGATTTGTAAATAAACTTGGAAGTTGTTAAGTTTCTACCTGAGTCACAGATGCACTTCAGGTTAATCGTTCGTAGGTCAAGCTCCTAAAGAA	1	-	Chr15	10435688	10435807
Chr15	334	GATCTTAAGCGGTGCCCTTGCAACTGTTGTTTTGCTCTGGAATTAACTCCTGCCCCAAGCAGCCCGTTCTGCTCTGACTTCTTTGCAGAGCCTCCATAGGACACGACTTCAGGCTGCTGG	1	+	Chr15	10435810	10435929
Chr15	335	ATTAAAGACATACATGTAAAATTACGTAGCCATTAGCAGGACTCTAATGCTTTAAAAAATGGAGAATGCAAAGTTAGCCAGGTGGGTAAGACGAGAGGTGGATTAGGAGGAGAAGGGGTA	1	-	Chr15	10436700	10436819
Chr15	336	TCAAAAAGGACAAATGGTTTACTCAGGTTCATGTGTTGCCCAAGTGTAAAGTGGGAATATTCCTTACCTTATTCTTAATAGAAAACACTAATATGGCCATATATATGACTCGTTTAAACA	1	+	Chr15	10437016	10437135
Chr15	337	TTTCATACTTAATGTCCTTAGCCTGCAGTTATGCAACACTATAATAACCACGCTTCCCTCTCATCTCTGCATTAATTAATGAGAACATATATAGTTGTTGGGTTCAGGAAAGCCTTAAAT	1	-	Chr15	10437225	10437344
Chr15	338	GATCTGAGAGTTGGAGTCTTGAGTTGTGAATCTGATTTTAGCATAGAAGCTAGACTTCTGCCTTCAGAAGCCACACTCTAACATTAGACAGACCTGTGGTAGATTCCAGCTTTGCCTCTT	1	+	Chr15	10437347	10437466
Chr15	339	CAAGTTTGCCCAGGAAGAGGCAAAGCTGGAATCTACCACAGGTCTGTCTAATGTTAGAGTGTGGCTTCTGAAGGCAGAAGTCTAGCTTCTATGCTAAAATCAGATTCACAACTCAAGACT	1	-	Chr15	10437361	10437480
Chr15	340	GATCAATATTCTCGTTTGTCATATTCTTTCTGTTTTGATTTTTACTTTTATTCATGCACACTTGCAAGTGGGGAGCTTCCGTGAGGCTGGTCCTCTATATCCCTAGCCTGAATGTCATGG	1	+	Chr15	10437836	10437955
Chr15	341	GTCTATTTACTTTGACTTAGTTCAAAAATCCTAACAGAAACCATATTGTAGCCATGTCTTAAGGAGGGATTCCATAAATTTGGGGTCTTGTTACTTTGTTGTCTATAAGAGCAGGTACAG	1	-	Chr15	10439349	10439468
Chr15	342	GATCAAAGTCCATGTATGTCTCTCAAAGCTACCTTCTATTCTGATGCAGACTACTTTATTCTCAGGCAGGTTTCTTGAGATTTTATTACTGATAAGTGTTTCCATATAAAGTAGGATAGT	1	+	Chr15	10439471	10439590
Chr15	343	CCACCAGTGTGATTTTAAAATTGCCTCTGTAGTATAGAAAAAACAAACGACAGCAAACAAGAACAATCCCTAGACACAACTTTGAAACTCTGAAACAAGTGGTCGGGTGCAGTTCAGGAT	1	+	Chr15	10443072	10443191
Chr15	344	AATCCTGAACTGCACCCGACCACTTGTTTCAGAGTTTCAAAGTTGTGTCTAGGGATTGTTCTTGTTTGCTGTCGTTTGTTTTTTCTATACTACAGAGGCAATTTTAAAATCACACTGGTG	1	-	Chr15	10443073	10443192
Chr15	345	GATCTGAGGAGCAGGGCTCAGTTTCTGTGTACTCAGACTCTTCATCTCCCCATCATGCTCACTGTGGCCCACTGACCTGTTGCTTCCCTGGAGCCCCCTTCTCATGTCACTCTTTGCCTT	1	+	Chr15	10443439	10443558
Chr15	346	TTAATACTGAAGTGTACAAAGGCAAAATCAGAACCAGTCCATATAATGCTTCAGCAAATATCAGGACTACAAAGTTATTTAACCTCATTTTGGGCTAACACACACAGAAAACAGTTAAAC	1	-	Chr15	10443711	10443830
Chr15	347	CTATGCATGAGTTAACTGTCATTAGTTATCCACTGGGAACATTCATTCATAGTACAATGGAGTACTTTGGCGAGTCACTGTTGACTGACTGCTTCTGACTGACTGCGTCATTGTGTGGTG	1	-	Chr15	10445051	10445170
Chr15	348	GGGGAGCATTGTATCAGAAAGATGAGTGGCCTGGACTTTAAAATAGGCCAATGCTATCAAACAGAAAGGGGATAGGGGAGGAACTGTTATGAAGAAGAAAGAAATACAAAGCCAAAAATG	1	-	Chr15	10446088	10446207
Chr15	349	GATCAGCACAAATCACCATTAACCATTCACCGTACCAAATACCTTCATTTGCCTTCCAATATATCGTCTTTTATAAAGATATATAATTTATTTTTCATGTTAGCTTATGAAGCAGCAGGT	1	+	Chr15	10446236	10446355
Chr15	350	CGTAGGAAGGAAGGGGTAGGGAAGACAGCAGAACTCTCTGCATGGGAGAATTCTGGGGAGTAAGGGACAGCTGAATGGACAGCAGGTGTGTTCGCGTCCAGTGTATGTGTAGAATTAATC	1	-	Chr15	10446389	10446508
Chr15	351	GATCTATAGCCTTACCAGACCACAGCCCTGAAATTGTTTGTTATAGGCAAGAACCTCTGGACAAGAGGCAGAGACAGTGATAGAGACCCAGAAACACAGAAAATAAACACCATGGTGTAT	1	+	Chr15	10447746	10447865
Chr15	352	CAACATTTTAAAGACACACAAGGTAGTGGGAAACAATACACCATGGTGTTTATTTTCTGTGTTTCTGGGTCTCTATCACTGTCTCTGCCTCTTGTCCAGAGGTTCTTGCCTATAACAAAC	1	-	Chr15	10447781	10447900
Chr15	353	CATCAATGTACTTTATTCACAGAGAGTGAAGAGAGTCAGTTATTGCTGTACTCTTTATGAATTGTGTATGGCATTGCTTAATCACACATTTTTGAATGTATAAACAGATAATTTCCTTAG	1	+	Chr15	10448689	10448808
Chr15	354	AGTTACTGTTTTGTTCCATTGGGCACATAAAAGATGATTATCATTTCAATTAGCTCAATTTAGTTCTAAGGAAATTATCTGTTTATACATTCAAAAATGTGTGATTAAGCAATGCCATAC	1	-	Chr15	10448754	10448873
Chr15	355	CTCCACTCTGTGGAAGGCATGACCGAGTCACATGCATTTCTGTTCTGGTACTCTGCAATGAGCCTAGAGCTCATATCAAACTTGGGGGAGAGTAAAGAAGTCTTTTTAAAGCAAAAGATG	1	+	Chr15	10450845	10450964
Chr15	356	TTCATAAAGTTACTTAATTCTATTACACATCTTTTGCTTTAAAAAGACTTCTTTACTCTCCCCCAAGTTTGATATGAGCTCTAGGCTCATTGCAGAGTACCAGAACAGAAATGCATGTGA	1	-	Chr15	10450872	10450991
Chr15	357	GATCATTTCAAAGTTCTGCTTTATAATGAACTGGGAATCACTGGGATTCAACTCCTCTTCTTGTCTTTTCCCAAGAGCATGTCACTCTAGAAAGCACCTGGTTTTAGAAGAGGACTCCTG	1	+	Chr15	10451091	10451210
Chr15	358	TATCAACTAATATTTGTAGAAATGAAAGAAATGATGATTTATGACATTTTCTAAGGGCTCAAAGGGTTAGTTGTTTAATCTCACTGCCATAGAACAATCACAGGTCTGTAGTTTTACTTT	1	-	Chr15	10451313	10451432
Chr15	359	CTAAAAGGCGTACTTTTAAACTAGTTGTCATATGGCCAATGAGACCATGTCAAATCCACGTGCCTGAGGAAGCACATGTTGGTTTGGTCAGCTCAAAGTTGTAGAGCCTCTCCTAACACA	1	+	Chr15	10451614	10451733
Chr15	360	ATTAGTTTGAGTCAGTTCTTAACAAATTATGACCTGAGCTTTATGTATTTAAACACAGCATTGACATTTGTGTGTTAGGAGAGGCTCTACAACTTTGAGCTGACCAAACCAACATGTGCT	1	-	Chr15	10451684	10451803
Chr15	361	TGTGGAGCCTGGGACAGGAGCAGACATAGACTATATGCATGAAGATGCTAGTGGAGCCCAAACTGATAATAAACATTTGTGAAGGCTTGAAGTTTGCTTTAAATCATTCTTTCCGTTTTT	1	-	Chr15	10453456	10453575
Chr15	362	GATCCTCAAAAGGTCCAAGGCAGGACTGGATGGTTTTCTCAAGATGGAATGCATGCATGCATTTCAAGTAGAGGGAAAGGCTTCTGTCCAAATAGTCCCTGTTATCCTAAAGGTCAAAAT	1	+	Chr15	10453578	10453697
Chr15	363	ACTTATAATCTGGCTGGAACCGTACATTCTTAAAAGGTAAAACTTGCCAAATCATACCTCTGTATACATACGTCTATAATTATGTATGTATATTCAGTATATAAAAATACAATCTAATGT	1	-	Chr15	10453777	10453896
Chr15	364	GATCTCCTCAGAAGCTAGTGACCTCTCTCTTTCTCTCAAGTTCTTTCTCAGGTGGTGGTCCAATGGCTTCTTTCTCCTTGGTGACCTGAGCATGCAGATTGTGAGGTCATCTATTTTTAT	1	+	Chr15	10455209	10455328
Chr15	365	GATCCATGGCAGACACACTGAGGGTAAAAATGCAGGAGAATGCAATGACCTTCCCTTTAGCTCTTCAATAACACTGCTCACAGCTTTGACAGATACAGGGGTGATGCTTTGGCCAGCCCC	1	+	Chr15	10455916	10456035
Chr15	366	AGAAAAGGAAACTAGTCATCAATGGGAGGGCATCTCTTACCTTCTAGGAGTGAGGTCCTGCCAACATCAAGTGGGGTGACGTTGGTGCCAGGTGTGTTGTGGATTCTACAGATGTCTTCA	1	-	Chr15	10456338	10456457
Chr15	367	GATCTGACTATACCATGTAACTTGCTGTGGGGTAGAGTAATACTGGAACATGAAGGAAGACTATGTAGCTAAGGTCAATGAAGTTATCATTGGTGTCAGTATTCACTTCATCCGAGTTGA	1	+	Chr15	10456460	10456579
Chr15	368	GGTGCATGAATACCCATCCTTACTACTTACACATGTACTCACGAAAATAAATTTTAGGATGTAATATATAAAAAACATACAAGGGGCTTTTACCTCCTTCCTGTTCCAGAGCCTGCCACA	1	-	Chr15	10456665	10456784
Chr15	369	ATCTCTTCTTTCATATTATACCTTTTGATATGCTTAGAAAACCCTTCCAAAGTTTAGCTTTTAGTTCTTTCTATTCTACTGCCTTTTCTCATGGCTAATTTTTATTTTCAGTTTTGCTGC	1	+	Chr15	10457152	10457271
Chr15	370	AATTTTATGCAGCAAAACTGAAAATAAAAATTAGCCATGAGAAAAGGCAGTAGAATAGAAAGAACTAAAAGCTAAACTTTGGAAGGGTTTTCTAAGCATATCAAAAGGTATAATATGAAA	1	-	Chr15	10457160	10457279
Chr15	371	GATCTAACTGAAGTCTAATTTAGTAATAAAAACTCAAATATACAATTTTTAAACTTTTTAAAAAATTTTCTTGTACTGGGTTAAATAAGACTTCTCTCGTGCAAGTCTGTAATGTTCTTT	1	+	Chr15	10457282	10457401
Chr15	372	TAGGCAGGTGGGAAGGATATGCTCAAAGAACATTACAGACTTGCACGAGAGAAGTCTTATTTAACCCAGTACAAGAAAATTTTTTAAAAAGTTTAAAAATTGTATATTTGAGTTTTTATT	1	-	Chr15	10457306	10457425
Chr15	373	CATTCACATGTGCAATCATGCATGCAAGCATGCCTTTGCACTAGTGTGAGCATGCAAACACACAGAGGGAAAATAAATAAATATTCATGTTGTACTTAAAATTATTGAGAAAAATGTAAG	1	+	Chr15	10459207	10459326
Chr15	374	TGAAGACTTTCTGAGTTGGAGTTTTCCAACTAATACTTCTCTCCTTTTAAGATTTATGTATACTCAGTAGTGGGCCCATTCCACGTATAACAGATTTTCACAATTTGCAATGATAAGAAA	1	-	Chr15	10459392	10459511
Chr15	375	TTAGTAGCAGAGGAAAACAAAAGGAGAAGACCATCATGCAGACTTCCTCTGCAGTTCTGGCTCTCTCTGCCTCCTCGCCCTTTCTCCAACTGTAAAGTAGCACGCGTCGGCGTGGGTCCC	1	+	Chr15	10459566	10459685
Chr15	376	ACGCGCTGTAAGCATGGCTTGCCGAAAGGCTCAGTAGTGAGGTGGCGTTGACTCCTCTCCCCCTGCTCTCAGCCTTGACTCCTTCCTTCCACCCTTACAAGAGAGAAGGATGGACCAACA	1	-	Chr15	10459953	10460072
Chr15	377	GATCTTTACAGCTTAGGTGAATGTGGTGGACACTGTAAGGGAATACAGGAAATCGTTGGCTCTGGTGCTCAGTTAATTCCAGAAGACGTTATCAGGTGTATCATCACGTGTAATTATGGA	1	+	Chr15	10460075	10460194
Chr15	378	GTGCAAAATCAGTTCCATAATTACACGTGATGATACACCTGATAACGTCTTCTGGAATTAACTGAGCACCAGAGCCAACGATTTCCTGTATTCCCTTACAGTGTCCACCACATTCACCTA	1	-	Chr15	10460088	10460207
Chr15	379	GATCGTTTGTCAGCTTGCTTCTCACATGTCACTGGGACAAGACGATAAAGCCAATACCACCTCCTCTACCTACCCCTGTACTCGGATGCTCCAGACATGGCATACGCTTTCGCTAGTAAA	1	+	Chr15	10460272	10460391
Chr15	380	AGATTTTGTTAAAGAAGCAGTGTGCACACAATGTGCAGCATCCCGGCTCCGTAGCAGGTGGAGTGATAACAGCCCCTCTGTCTCCTTGAGATAAGCATGGGTTTGGCCAGTGAACTGCTA	1	-	Chr15	10461272	10461391
Chr15	381	TGTACCAATGTTTCTCCCCATTGCCTGGTGTTCATAATCTTGGCTTGTCAAATTGTTTGCCACATCTCTGCTTTGCTAGCTGGCTTTTCACATAGACTGCGGGACAGTGCTACTACTTTT	1	+	Chr15	10461967	10462086
Chr15	382	CACATGCGGGATTTGGTGCCCCAGAAAAGTAGTAGCACTGTCCCGCAGTCTATGTGAAAAGCCAGCTAGCAAAGCAGAGATGTGGCAAACAATTTGACAAGCCAAGATTATGAACACCAG	1	-	Chr15	10461991	10462110
Chr15	383	CCTTAAATGGTTTTCATATCGTAAGGCCTATGTTTTGGTTTGAGTATTTGTCAGTTAGTTATCTCCAAGTGTTGTGACCTTAACCTTAGACTTGGAAATAAAACCCATCTGCAATGACCT	1	+	Chr15	10462453	10462572
Chr15	384	TTATTTTAACCCTAACATCTTAAGGGGGCAGAATCAGTTTCATGTTTACCTTAATTCTTTTTCAGTCCCATACAACAGCCTCCAACCTAAAAGTCCTGAGCAGAGGCCTCCAACTCTACA	1	-	Chr15	10463048	10463167
Chr15	385	GATCTGAGCGATTTCTTCGTACAAACTAATCAGCTCTGACGTGTTGTGACCCTTGTCAAGGATAACATCGCAGATTGCCTTCTCAAAGTACGCCAGGGCTAGGTTCATCCTGTGCATAGC	1	+	Chr15	10463433	10463552
Chr15	386	GAGCCAGTTGTCCAGATGACTGGGCTATGAAGACAAATTCTTTACTTCCTGGAATTAATTCCGTATGTGTCCGCAGAGTGGGTGACCTCTGAGTAACTTCCACCTTCGATTCTTTTCTCG	1	-	Chr15	10463566	10463685
Chr15	387	GATCCCACAGACTACCATCATTGGCTTAACCCATGGATGTGGTTTATTCTTGTATAATTTCTATCGAAACGCACATGGGGGAAAATGTCACTCAGAAATTCCTAAGACGGGATAATTTAC	1	+	Chr15	10463739	10463858
Chr15	388	CGGTCTACGCTTATGGGTAAATTATCCCGTCTTAGGAATTTCTGAGTGACATTTTCCCCCATGTGCGTTTCGATAGAAATTATACAAGAATAAACCACATCCATGGGTTAAGCCAATGAT	1	-	Chr15	10463755	10463874
Chr15	389	GATCTTGTCATGTTAAGAACAGTCTTCATTGCAGGTAGGGTGAAGTGCCAGCCCCAGTGACAAGCAGAAAGCTTGTGCCTGACAGGCTGCTGAGTCTAACAGTGCAGACATATTTAACAC	1	+	Chr15	10463877	10463996
Chr15	390	TTGGCTGATAGGTAGTCTCAGGCTGAGTATTACAGGGTCTTAGTGTCTTCTATTGTGATAAAGAGAACAGCTGGGTAATAAGAGACAATTCTGGAGAAGTCTCTATTGGGGCCTAATTTT	1	-	Chr15	10464193	10464312
Chr15	391	GATCACAAAGGGGAGCTAGAGAGCCATCAGTGTTGAAGGCTGAGTGAGGTTCCTAGCACCTGAGGCTCAGGAGATGAACTACTGTCTGCTGAAGGTTGACGGAACTCAAAACCTAAAGCA	1	+	Chr15	10464532	10464651
Chr15	392	TTTAAGCTGTAACAGCTAGTCTCATGGCTTTAGAAGCCAGTAGTTGGTAGCTCTAGATGCTCAGGCAGAGTCATACTGCTTTAGGTTTTGAGTTCCGTCAACCTTCAGCAGACAGTAGTT	1	-	Chr15	10464608	10464727
Chr15	393	AAGGACTCGGGGTTGCATATTTGTGATTTGCACCTGAAGAGAGCAAGAGGCCTATGAACCAGCCATTTCTGGACGACTTATCTTCTTCTGAACATGAGAGTGAGTGACAAAGAGCAGTGG	1	+	Chr15	10464886	10465005
Chr15	394	AGAAATGACTGTGACAAAGAATGGTCAAACAGACAGAGAGCCTGCCACTGCTCTTTGTCACTCACTCTCATGTTCAGAAGAAGATAAGTCGTCCAGAAATGGCTGGTTCATAGGCCTCTT	1	-	Chr15	10464930	10465049
Chr15	395	GATCAAGCAGACAAGTTTTCTTTTGACCAAAGGTGTTTCCCTTACTCTTTAGACATTAAGAATGGGAGGCTCCCACCAAGAGCTATGAGAGAGATGTTAGGAAGCTGTTTGGCCTGAACA	1	+	Chr15	10465052	10465171
Chr15	396	ATAGATAATAAAGACAAATACCTCGAAATGCCTTTTCCCACTGAAGGGTGGAGGCAATAAGGCGAGATTGTTCAGGCCAAACAGCTTCCTAACATCTCTCTCATAGCTCTTGGTGGGAGC	1	-	Chr15	10465120	10465239
Chr15	397	CTTATAGGTTTTAGCAAGAACCGAATGGGATACAGTTTCAAAGCACTCAGAACAGGGTGTGGTGTGTGATAAGAACCTAGAAGGCATTGTAACACTTAGTATGTACATGAACTGATACTC	1	+	Chr15	10465515	10465634
Chr15	398	CTGAGAATCGAGTATTAGAAAGGAAAGTGGGCCCATCAGATTAGCAGGAAAAAGAAATAAGGAGAGTTTACTGTTCCCCAGATTTTTCAAATATCTTCTCAACCTTGAAAGAAATCTCTT	1	-	Chr15	10465948	10466067
Chr15	399	GATCCTTAACTCAAAACAGTTTTAAGTCTTGTTCTGGCTCGAACAAATCCTGTGAACTTTGTTTCTACACAGAACACAACTTTCCTTAAAAAAATGCACACATGTACATTGCTCTGATAA	1	+	Chr15	10466070	10466189
Chr15	400	ACTACATTACTTTGAGATTGATTATTTTTCTCAGTGGCCTCTAACTTTTACCATCAAATGTGGCATCCTAACAGGTAAGAAATGAACACTTAAGATATTTAATTGGAAATTATCAGAGCA	1	-	Chr15	10466179	10466298
Chr15	401	GATCACCTCCATGGTAGGTGAGAGGATTAAACGTGGCAGCGTATATAGTAAGCTTGCAGAATCCATATTTGATAAATGTGACCTCTTTTATTATTAGGTAACCTCTGGGCTTTTTGTCTA	1	+	Chr15	10467082	10467201
Chr15	402	AGGTTCTTTCTGGTTTGTGGCCTGATAAAAGGGGGCTGTGTTTAGACAAAAAGCCCAGAGGTTACCTAATAATAAAAGAGGTCACATTTATCAAATATGGATTCTGCAAGCTTACTATAT	1	-	Chr15	10467124	10467243
Chr15	403	GATCTTACCTCCCCAAAGCAATGGTTAGGTCTTTCTCCGAGACTTGGATTCCACAAATGTTACCGTTGTTTAATTCTTTCAGTTCCTTCATATTTCTCTCTGCTTTCTGCAGGTGGATGT	1	+	Chr15	10467282	10467401
Chr15	404	CGGCACCCATCTCTTCCCCTCTACACATGCCTCTCTATTGGTTATGCTATATGTGCTCTTCCGTTGTTATACCCTTATGGGGGAGAGGCTGAAATTAGGGAAATGGAAGGATGTTTGAGA	1	-	Chr15	10468258	10468377
Chr15	405	GATCTCAGAATGCTCAAGACTGTTCAGGAACTGTAGCCTCTTTCCACCTTCCAAGTCGGGGAGAATATACACAAAGACCAAACCCACGGGTTTCTTGAGGATAGACATGGATATTATGAC	1	+	Chr15	10468380	10468499
Chr15	406	TGCAGGTGTACATGCAGACAGGGCACTCAGAAAAAGAAAGAGGAAGGTGCTGGACTCCCGCTGCAGTCATCAAGGCCTTCTGCCCATGACCAGCTCCCACAGGTGCAGGCTCCACTCTCT	1	-	Chr15	10468563	10468682
Chr15	407	TCGTATGTGTTTCTTACATCTTCCCTGGCTATGAGTAAGTTGTTCTGCTTAATCAGTCACTCCTGCCACAATACTCTCTGCTACAGGCCCCAAAGCAGAGGGACCATCAGATTTCCAACT	1	+	Chr15	10468810	10468929
Chr15	408	CTAATCATTTTTAAAAATGCTGTTGAGACTATCACCTGTGAAACCAGAAGCCAAGAAAATGGACCAAGGAAGCTCTCTCCACAGCTCCAGAAAGGGACCCTCATCTATACCTGAATCACC	1	-	Chr15	10468973	10469092
Chr15	409	GATCAAGAACCCATTAAGCCACTGGGTCCTGCTAGACGGTTGTCAGTGGCTTGCAAGCATCTTAAGGAACAGAAGTACCCTAGACCTAGCAAACCAAAATCTCCAGGAAGGAAGCCATCT	1	+	Chr15	10469095	10469214
Chr15	410	GGTGACAGACCACAGGCCAGATGGGAAGGTAGGAAATGGAACTGGCTCCTGTTAGCTGTGTTCCAAGTATCTAGGCCCTCCATAAGCTGCTTGTCCACCTAAAAAGGTGTGCATTATATT	1	-	Chr15	10469474	10469593
Chr15	411	GATCCACTTGGGAAAGAAAGGATATTGGTTTTGTAGGAGCCAGGCTACCCCCAGAGTATAGTAGAGTCTGACCAGAGTTTCCAGGATTTCCTTCTTATCCTTGTCTGAAGTTGTATTTCG	1	+	Chr15	10469604	10469723
Chr15	412	CGGAACTGTTCTATATAAATACTCCAAATACTGTGGCTCACAATAGGAACAGGACCTGACATCCACACGTCTACCTTCTGTTCTTTCAGGGATGCCTTTGACTGGAACATGCCTTAGGTA	1	-	Chr15	10469824	10469943
Chr15	413	GATCCCAGTTTGAAAATCACTAACTTCCGGGGTCGGGAGTTGAGCGACTCCTTCACAATTCTGCTGAAAAACGCCTTGTGACCTTTTCAACTTGCAAAGCTTCTCCATCGTCCAAATGGC	1	+	Chr15	10470052	10470171
Chr15	414	GGTCATGAAAGGCCCACTAGGCAGGCTTGAGGACGTTTACCAGCCTTAGATGCCTGCAGAGCAGGGATGAAGTGAGCACGGCTCCTTGTTTGCAAGTCGAATGGCCTTTTCCTTTTCCCA	1	-	Chr15	10470595	10470714
Chr15	415	GATCCTCACCTCACACAGAGCTATGAATACCTGGACAGTTCCCAATTCCAGCAAACTAACTCATTAATTTACTGTCCTGTTAATAGTAAGCACAATAGCAGGAAGTCGTTTGTCCACACA	1	+	Chr15	10470717	10470836
Chr15	416	CCTACTCAATCAATCAATGAACTCATGGATTGGATGGGATGCATAAGGGAGCCTGAAACCTGCTTAAAGCAGAATGTTACGTAGCTGTTGCTCGATGCATTAAAGTTAAGGATGCCAGAA	1	-	Chr15	10470979	10471098
Chr15	417	AAGCAGTCAAACTAAACCAACATTAGAGAACATACAGTTTAACCCCTGGTCCCTGGTCCTTGAATTTATCTCTGGAATCTCTCTTTTGCTGCAACTACTGTGGAGCAACTGTTCTCAGGT	1	+	Chr15	10471915	10472034
Chr15	418	GTAAAGAAGGGTCCCCAATGCTACAGCAGGGTGGGGACTAAGAAACTGTAATTTGATTATTTGCTAGGACTTCGGATACCTGAGAACAGTTGCTCCACAGTAGTTGCAGCAAAAGAGAGA	1	-	Chr15	10471992	10472111
Chr15	419	GATCTGTTCTAACCACTCCTTGCTAAGTCTTTCCCAAGGCCCTTCGTTCCCATTCATGAACATTCATAAACTACACAGCATACTCCTGTTCTCTTTGCATCTCAGCAGTTTTATGAATTT	1	+	Chr15	10472114	10472233
Chr15	420	ACAGAAATGATAAGCATCAGGACAATTTGAGACTAAGACTAGACTAGAGGTATGGATGTTATAAGCATCGAAGCTAAAGAGGGTTTTAATGACAGAAATTCATAAAACTGCTGAGATGCA	1	-	Chr15	10472209	10472328
Chr15	421	TAAAATACAACATCTTTAAAGAAGTTAGAGGTCTATGAAGTGGCAAACATTGAGGACTCATTTCCAACCTGATTTCCTGTCACCACAAACACACCCTATTGTGTTTTTCTTTTCTTTCTT	1	+	Chr15	10472758	10472877
Chr15	422	AAGAATTCAGTTCTTTCTGCATAAATAAGATGGGGATAGACAAAGTATACAAGAAAGAAAAGAAAAACACAATAGGGTGTGTTTGTGGTGACAGGAAATCAGGTTGGAAATGAGTCCTCA	1	-	Chr15	10472808	10472927
Chr15	423	TTTAAAGTCAAGTCCCACGCCCAGGAATCTTTTCTAAGTACCCACTTGGGTCATATAGATAAGGCTATTTTTTGAAGATTGCTTATGGCACAGAAATATGATAAACAATGAAGAATTTAT	1	-	Chr15	10474020	10474139
Chr15	424	GATCTTTTCCTCACACATTCCTGACTCCTTACCTATTCTACCCATTCAGTCTAGGGTTAGCCTTAGTATTAGATGCAGATAACTTAGAGAGTTTCCACTCGACTACCACTGTGGGATGAG	1	+	Chr15	10474142	10474261
Chr15	425	AGCTTTCAAGAAAGAATAGAGGAAATGAATAGGGTGTGGCTGATAGAAGAAACTGAGTTGTGGAGATTATATTCAAATGAAAGACCAGGGCAGAGGTGAAGGCTTAGCAGAGCACTGTGC	1	-	Chr15	10474468	10474587
Chr15	426	GATCTCTGTAAAACTTGCCCATGTGCAGCCAGGTCTGAGCACACTACATGGATGTTCCCTTCTTCCCCACAGCAGGCGGATTCATATAGTCTGCCCATCTGTCCATTTTACAAGTCGTTA	1	+	Chr15	10474991	10475110
Chr15	427	ACAATAACGCCAGAGGCTGTTTCTTATGGCGCGGGTGGAAGACAACCATGGTCAGGCTATACATTAAGCGTGTCCCATGTCCCTTTGCATTGTCAGCCATAAAAACTGACTTTGAGCTTT	1	-	Chr15	10475570	10475689
Chr15	428	GATCAGACAACTCACCCTTTCTGGTTCATACCGTCTGTCTCCTCAAGTCTGAATTCAGTCAGATAGTCTCTTGGGTAGTGACTGTGAATCCAGAGACAGAGCTTTTATCCAGAACAGTGA	1	+	Chr15	10475692	10475811
Chr15	429	AGAAAGTATATGAAACGAGGATGAAAGAGGGCAGATGGCATGAGAGCAGGAAGCAAGAGTGTTAGGAATGGGCTGCAGAAGAGACAGAAAACAAAATGGAAGGGCTGTGTCTTGGAAGTG	1	-	Chr15	10475907	10476026
Chr15	430	GATCTACCTTTCAGTGGCCAACTGTCCTAGTTTGCTTTCCATCGTTGGCTAAACATCCTAAGCAGAGGCACCATGGGGAGAAAGTTTTATTCGGCTTTCAGGAAGCGCTCTCACCCTCTG	1	+	Chr15	10476106	10476225
Chr15	431	CTTTACAGTTACCCTGTTCTGGCACAGGTTACCAGCTGGGGTCCAGTTGCTGAAACTGGAACCTGAGTGAATGTTCTAAGTTCAGAACTCTTTAGTAAGAGCTCAGTCTTAAGAGATTGA	1	-	Chr15	10476316	10476435
Chr15	432	CCACCTAGCAGCCTTCAAGGGATTGATGAGGACTAAAAAATACTTCCTTGGCACATAGTGAATATTCAATAACTATTATCATCATCATCTTCTTTTTTCCCTCCTTCCCTTTCTCCCTCT	1	+	Chr15	10476563	10476682
Chr15	433	ATGGAACTATGTAGGTGTGCTAGCATCAGGAAACAAGACAGACAAATATTACCGTCTGATAGATGACCATGGCATACTTAATTGTACTTAATGTTTTTTAAAGATAAAGGCATGGTAGCA	1	-	Chr15	10477679	10477798
Chr15	434	TGGCAACATAATCTTTACAAAGTACATTTAGTTTATGTGGATTTCCTGTATAAATTATCATTTGTATTGTTAAATTAAATCCAACATGTTTACCTTGGCCTGCACAGCTCTGCTCGGATG	1	+	Chr15	10478235	10478354
Chr15	435	AACCAGCAGTATCAGACGGGGGTACTTTGTATTAAAAATAAGATGGGTAAGAATTGGTGAGTAATTTTTAGAACAGTAGCCAAGGATAGCCCGTGAGGAGAACAAAGTGAAAGTGGAGAA	1	-	Chr15	10478525	10478644
Chr15	436	ATTCCTGTGACGTTACATAGTCACCCACTGGCTACCATGGTCAACAAACCCAGACATCAGTTTTCAGATGAAAGGGAACACCACGTTAAAGGACCAAGAGCTAGAGTCCCAGCACGATGG	1	+	Chr15	10479062	10479181
Chr15	437	GTGAACATGACCTAACTATTTTCTTACAAGAACTCTTTTAGGCAGATTGTATAGGCTCCCAAATTTCAGGAAAGGAAGCTGGGATTTGGGTGAGCGTCCCCACAGCAGCATCCAGCCGGT	1	-	Chr15	10479190	10479309
Chr15	438	GATCCAAGTTTGTTAAAAGTTATCAAATTATATTCCACTTAAAATACAGTAACACTTCCTATGGGTCCACAGACTGGCTCCCCCTGGCTCCCACATTTTCTTCCTTACCCAGGTACTTCA	1	+	Chr15	10479312	10479431
Chr15	439	TAGCAAAAGGTTTTGAAGGTTTGAAAAGCCTTACTTAGCCAGTTTAGATAATGGAAATATTTATATCGTAGGACTTATATGTCACTCAATCCAATAGTCACAGCACTGAAGGGCAAGCTA	1	-	Chr15	10479704	10479823
Chr15	440	AAGCAAAGACGTACACTTACACGGTGTTGAAGGTAGTACTGTTCTGCTTACAGAACTGATATTTCCAGAACGCGTGTGCGAACTGAGGAAGACCTAAGCTGTGGTGATTGTCTACTCAAA	1	+	Chr15	10480211	10480330
Chr15	441	AGTAAAGTGATTCTAAAGCTTGTGTGAGGAAAACAGGGAGAGGGCTCAGAGAAGGCTGAGAAGGCCTTAGAGGCAAGTAATGTTGATGCCACTAGTGGATATCTGTAAGCCTGCCTCTGA	1	-	Chr15	10480347	10480466
Chr15	442	GATCATGAATGGCTGGAAGTCAGTGTATGAACCTCTCAGTTGATAAATTACAGTCTATAGCAGGCTGGTGGCTATGTCTTAATGAGGAAAGCCAATGTGTTGCTATCTCAAGATTCTAGA	1	+	Chr15	10480469	10480588
Chr15	443	TGAATAAACATATAAACAACGTGTCCAAAATCTAGAATCTTGAGATAGCAACACATTGGCTTTCCTCATTAAGACATAGCCACCAGCCTGCTATAGACTGTAATTTATCAACTGAGAGGT	1	-	Chr15	10480499	10480618
Chr15	444	GATCTGGATTCCCGAGTCCTTGACTTGGCTTTAGAAATGCTTGGAACCTTCATCTGGATGCTCACCTGGGCTACTTTTCTGCTTCTCATCCTTTGATTTATGGTCCATTCTATTGTGGCC	1	+	Chr15	10480621	10480740
Chr15	445	TGGGTGAGAAGAGAGTCGGGATAATGAAGCAGGAAGCCAAGAATGGGGGTGGTCAAGGAGACACTTGTTATAGGTAGGGTGCTATGGCCACAATAGAATGGACCATAAATCAAAGGATGA	1	-	Chr15	10480706	10480825
Chr15	446	GATCATCTTGCAACCTTGATAAAGGACTAAAAGACTTTTCAAGTAACACTAATCCAGTGGCAACTGTATATGGCAAACACTGAATTTTTAGTTAAATGCTTTGTTAAAAAGTTAAAAGCA	1	+	Chr15	10480828	10480947
Chr15	447	TGTCCCTCTGCTGCCTTCAGGTCACAGCAAACTGGAATCCCAGCACAAGAAACAGATGACTTGTTCTCTACTTGTTACTGTGAGGAGACTGAGGAAGACACTGCACATCAGGAAGCGGGG	1	-	Chr15	10481237	10481356
Chr15	448	GATCAGGATTCTCAGAAAGACAACACAGAGGCTCAAGTGTCCACCGCCGGGGACAGTAACTTGCTGTCTAAGTTCAGTTTTAAATAAGGATGTACAGTAAACACACACTACTCTCAAGAC	1	+	Chr15	10481359	10481478
Chr15	449	TCTAATTGCAGTAAGCAGGTGTTTGCGTTAACCCACATTTGCAGAGAAGTCATTTACACAATGGCTTATGTAAGGTTACCTGCTTTACAAGCAGAGGGACTGGGACTCTAATGCAAGATG	1	-	Chr15	10481522	10481641
Chr15	450	GATCCTGGCCATGAAAGGGATTGATACAGTAAACTGAGGGATGGGGCCTAACATTTTGCAGGCCAGCTGACTTCACAGCTCCTCTTCCATATACCTCAAAACCATCATCCTGGAATTTGT	1	+	Chr15	10482172	10482291
Chr15	451	TCTCATTCTTCTGGCGACGTTAGGGCCCTCGCTTTTGTCTCTGTGTACACTTCTCGCTACCTACGTCATAACGGCTATCAGCGTTGCTGTCAGAGGTGGTTGTCTAGATTGTCTGTGCAC	1	-	Chr15	10482453	10482572
Chr15	452	ACGGTCCTTTTACACTGATTACTGGGGTGCTGCGTATTTCCTGTTCTCTTTAAGTGTTCAAGTGTTATCTTTTGCTCCAAGTTTGAAAACTTACATAAAATCCAGTCAGAGTCTTCTTTC	1	+	Chr15	10483045	10483164
Chr15	453	ATGTTTTGGTCACTGCTTCTGAGAGACATTTCCTAGCAGATGCCCAGGCTGTGTCCAGAAGGCAGGTAGAGCATTCAGTAGACAGATGAGAAGAGTTCACTTCATCACTTGCCTTCCAAA	1	-	Chr15	10483291	10483410
Chr15	454	CAACTTGGACTTGATATTATTTTGTTGTTTGTTTATAGAAGACAAAGTTGGATGGGTAGGAAAGGGGGTTGAATATACATTGTAAGAATTCTCTAGGCACTAAAAAGACACTCCAAAGGG	1	+	Chr15	10484854	10484973
Chr15	455	AGCACAATCTCATTCAAGACTTAATTAAAAATATTAGAGCTTACAATTTTTAACAACCATACTAGTAACCTCTTTCGTGAATTAATGGATTTAACTTCTGTACCACATCTGTGGAATAAG	1	-	Chr15	10485344	10485463
Chr15	456	TAGTTAGCAATTAAGACATGACGTTTAAGATATCTCACAACAATTATTCATGACAATTGAGGTATCTCACAAGAAAGCAGAATAAAAGGAATGGCAAGTTGAATGAAAACTTCCTAGACT	1	+	Chr15	10485594	10485713
Chr15	457	AATAAACCTTTTTAAAATATAGAGTTCACAATTTAGCATCATGGGGATAACCAAACTATATATTACCAATCAGGATTCATATTTATGATGTCAACAGACAGAATGTGTCACAAGTCTAGG	1	-	Chr15	10485706	10485825
Chr15	458	ATCTTCTCAAAAATGGGAAAATAGGCTAAATTATTATGACTCACTATTATACAATTTTTCAGCAGTTGTATATAGTATCTTAAATATACTGAAATAAGACAGCATTAAAGTTAAATACAC	1	+	Chr15	10486180	10486299
Chr15	459	CCCTGCTTTGTACAATGGCCCTTGTGTAGTCATACAGCAGGAACAATGGCTATCAACCGCTTCTATCCTTTAAACTTTTCTGATAGACATAATAAAATGTGGACATAAATAAGTGTATTT	1	-	Chr15	10486292	10486411
Chr15	460	TCTCCATATAGAGAAATGGATAATGGTTAAAAAATAGACTACCTGTATTAAATGCCACTAACTAGCTGCACGACTTCGGCCAAACTGCTTCCACTCCCTTTGATTTATAATTAGCAGCTA	1	+	Chr15	10486573	10486692
Chr15	461	GTGTGCCTCTCCCCTACATCAGGGCCGCATTATATAGCTGCTAATTATAAATCAAAGGGAGTGGAAGCAGTTTGGCCGAAGTCGTGCAGCTAGTTAGTGGCATTTAATACAGGTAGTCTA	1	-	Chr15	10486607	10486726
Chr15	462	TTCGTCCCTCTTTGAGAGGTTGTCAACCTGACTGGATGCTTAATATTAACATACAGTCCAGCTGTGGACCTTTCTCTTCTGTGGAAAGTGCTCACAGAGCTCTTGACTTGGGCTTTCCTT	1	+	Chr15	10487150	10487269
Chr15	463	GTAGAGGTAAAAGGTGTGTGGTTTAAGAAATGCTTTTAAAAGAACTTTGGAGATGTAATCTAGAGTAGAAGTTAGGGAAACTAAATCTAACCCTGATAAGCACCTTCAGTTTTTCTTAGG	1	-	Chr15	10487555	10487674
Chr15	464	GATCATCCAAACTATGGCGACCTATTCAACCCAAATATTGTTTGGCTGCGCTAAGGAAAAGCCAAATAAAAAATTTCTTTTCCAGGAGTCATGTCACTATTTAATCGGAAGTTCTAGTTA	1	+	Chr15	10487677	10487796
Chr15	465	GGAAAGTTACCACAGTATTCTTCAGGGTACGACTTGGATGGTGTTATTAATCAGTAAGGTGTGCATTTAAGGGTTAGGGATAATATAGAGAAATACATTCCACAAATTATTAACCACATC	1	-	Chr15	10487863	10487982
Chr15	466	GATCCTGGATGGACTAGGACACCACACTTGGCCCCCCTCTAGGACAAATCTCTCGATGCTCATCCCTGGCATTTCTATTGTTGCTTCCTAACTGTGGACGCCCCTGGAGCTCGGCTACCA	1	+	Chr15	10488139	10488258
Chr15	467	GAAGCCCAGCTTCAGCGAGACTCCTCATGGCCCGGGCACCCGCACAGGCCCGAGGTAGCAGAGGTCTGAACTGCCTGGCCCGGTGAGCAGGCTGGGAAGGTGTTTCTGTGTCAGTGAGCC	1	-	Chr15	10488311	10488430
Chr15	468	GATCTGGAGACAATGCGTTGCCATGGGAATGGAACACTGCCTTAAGGTTGATGCAGGGAGCACCAAAAGGAGGCACTTTCGGCCAGCCAAGGCAAACCCTGGCGTTCATCCTTACTGCTG	1	+	Chr15	10488433	10488552
Chr15	469	CCTTCATCTTCAAGAAATAATGTCCTTGTGCGACAAGGCACTGCAAGACCACTCAGCAGCAGTAAGGATGAACGCCAGGGTTTGCCTTGGCTGGCCGAAAGTGCCTCCTTTTGGTGCTCC	1	-	Chr15	10488489	10488608
Chr15	470	GATCCCGTGGAAGAAAGGAAGGAGCTGCAGGCTTCAGGGGCCTGATGGTTTTAAAACTGCCATGTCTATGCGAGTTTTCAGCAATGATTGGCTAGCCAGTCCTCCCCTTTCCTGAAGCAA	1	+	Chr15	10488611	10488730
Chr15	471	TCCAGACGTAGGCACTTTAGGGTACAGAGTTAACCCTTGATTGACAGACCATCAGCGTTTATCACATACGAAAGCAAACTCAGTTAAATCCTCCTGCCTCGAAAGGCTTTCTTGACATTC	1	-	Chr15	10489123	10489242
Chr15	472	GATCCCAGCCTGTCTTTTTCTCTGGTTTCTAAGAGAAGCTTCAGCATGAAATGATGGCCAGAGTGATAAACGTGGTTTCAGGATGGGAGGGTTGCCGTTTTGACTCCTAGGTTTGGTGTA	1	+	Chr15	10489245	10489364
Chr15	473	CAAAAACAAGTATTTGGAATAAAGAAACTTTCCCTTCACAGGTTTAAGATTTTGACTTGATGGTGTCTGACTTTATTAAGGGAAATGAGTCTTAGATAATATAAAAATAGACTCTTCTTT	1	-	Chr15	10489498	10489617
Chr15	474	GATCATTGTGACTGTTAGTGTGGTACCAGAATTGACACTAAATTCCCCTTCCTAAAGGTGATGATGAGTCTGCCTCCATTTAACTAGCCCTGAACAGAAAAGAAGCAAGTTGCTTTCATC	1	+	Chr15	10489620	10489739
Chr15	475	ACGTGCTGTTTGGAGAAACCTGCCAAGTATGAAGACATCAAGAAGGTGGTGAACAGGCATCTGAGGGCCCTCTGAAGGTCATCTTGGGCTACACTGAGGACCAGGTTGTAGCAACTCCCA	1	-	Chr15	10490414	10490533
Chr15	476	GATCCATGACGGACACATTGGGGGTAGGAACATGGAAGGCCATGCCAGTAAGCTTCCCGTTCAGCTCTGGGATGACCTTGCCCACAGCCTTGGCAGCACCAGTGAATGCAGGGATGATGT	1	+	Chr15	10490536	10490655
Chr15	477	AACTACATTGTCTACATGTTCCAGTATGACTCCACCCACGGCAAATTCAACGGCACAGTCAAGGCCGAGAATGGGAAGCTTGTCATCAACGGGAAGTCCATCACCATCTTCCAGGAGCGA	1	-	Chr15	10491039	10491158
Chr15	478	GATCAATGAAGGGGTCATTGATGGCAACAATCTCCACTTTGTCAAGTGGAGAGCAGATGGCAGCCCTGGTGACCAGGCGCCCAATACAGCCAAATCTGTTCACACCGACCTTCACCATTT	1	+	Chr15	10491161	10491280
Chr15	479	AGGAGAACATCCGAGTCTGTCCAGAGAGGCCAAAATTTTCATTCCAAAAATATGTATTTGGATTTTCTTGTCTTTATATTTCAGTTTCTGGTACTGGGCTCCTTTGAAACTAATGACATT	1	-	Chr15	10491605	10491724
Chr15	480	TACATGACTTAACTCCCAAGCTTCCACATCTATCTGACCCTGCATCTCATCATGGGGCTCAACCTTTGTGTTTACCTGTAAGTTTTATGGACTATGAATCCATTCATCTGCCTTACCACA	1	+	Chr15	10492276	10492395
Chr15	481	AAAACACCATACTAGAATGTTCCATTTATATTAACTTGCTCATGTCTTAGAGGTCCCTGTTTAGATACTATCTTGCCAGAGAAACCCTCCTAGATTACATTGTAGAAGATAGAATTCCCC	1	-	Chr15	10494690	10494809
Chr15	482	GATCAAGTGACAGCAAAAAGCAATAAAGGGAACTGTAGACGAGACTGGATGAGCAGTGACAGGCCTTCTAGGCGGTCCTTCCACCTACATGGTGATTCCTCAATGCCTACAAGGTGACAG	1	+	Chr15	10495279	10495398
Chr15	483	TTAAAGTTGAGGAAAGAACAAGAATTCAAGGGAACTTTGAATACACTGCTCCAGAGTCTTAAGGTGAGCTCTAGATAATACAGCTAAATCGGGCTGTCTTCCAGCCATTCTTGCCCAGTG	1	-	Chr15	10495559	10495678
Chr15	484	CACAAATGAATAAATGCAATCAAAAAATTTCTAGGAGCCCTGTTGTTAGATTAGGCCCTTCCTAATGGTCATAAAATAAGACAATCTTATTTTAGGGGCAACTAACTGGTTAGCAATTAT	1	+	Chr15	10495843	10495962
Chr15	485	TCCCTCCTTGCTCCCAGATGTTAGCTTACCTCTCCAGAAACTACAGATATTAAGGGGGTGACCTGAGAGTCTTATACAGGGATGCATTTTAATGTGAAGATTCTTCTTAACTACAAGACA	1	-	Chr15	10496945	10497064
Chr15	486	GATCATGGAGGGTAATGTATCCTTAAGAATCACCTTCTGGTCTGAGTTGGTATGCTGGGTCTGTGATGTCAATTATTCCGCTTGATAATTTAAAATAGAAATAACCTTGTTCTCTTTGCA	1	+	Chr15	10497823	10497942
Chr15	487	TGCTTCCAGGGTTCATCCTGAACTCTGTTCCATTTAAGCCACTTTAGGGCAGTTGTACCATAGTCCTTTAAATCAAAAGGGCTTTGAACTGTAGTCTTTCTATGTGGAACACTGGATTCC	1	-	Chr15	10498397	10498516
Chr15	488	AATGCTAAACTACAGCATATAACTTTTCAATATTTAACCAGAATACTTGTAATAAATACGCATCCTGACACAAGAAAAAGGCTACGCTTTGTCAGGCGTCCTACAAAATGTCTCAAGTTT	1	+	Chr15	10498791	10498910
Chr15	489	CAAAACAAAAGTGGCTTTAGGTTGGTGGTGATACTTTTCTTAAGTTGTCTGACTACAGTTAAGCATTTCTCAAAAATGTCCCCAAAGAAATGTGAAAGGATTTGCCACGGGACTTAAGAA	1	-	Chr15	10498965	10499084
Chr15	490	CAGCCACGTGGCCTCAGATGGGTCCTGTCAGAGTAGACCGCTACCTTTAGTAACACACCCAAAGTTCCTTTATTTCATTTATCTCCCTCACCATGGGGGCTGTAAGAGAAGCTGCAAGCA	1	+	Chr15	10499173	10499292
Chr15	491	TGCCTTTGGGATGTGCCATTCAGCACAGGAGAGCATTTTGCCTTCCATTCCCCAAATATGATTTAATTCCTAACCAAACTAAAATGACACTAGAAGTGAATGCTTAAGACCCTTTCTCCT	1	-	Chr15	10500021	10500140
Chr15	492	GATCAAGGACCACTCACTGCATGGTGGCTTCAGCACATCACTCCATAAAGCCACCGGGATGGTGCCAATCCCAGTGCTAGATTCTGAAGAGATAGCAGGGTCTTTCACCTCTGCTGGTCT	1	+	Chr15	10500143	10500262
Chr15	493	GGGTTGTCACTGACCACTGCCATTGTTCTTATCCATAGTGTGCACTGTGACCCATCGTAGCATCTTTTCCAGAGGTTTCTGAGGGCTAGTCCCAAGAGAAGATACCCTCTTCAGAACTGC	1	-	Chr15	10500274	10500393
Chr15	494	GATCTGCTTCAAGACCTTCTGGACATCTTCATCCATTTGGCCCTAGGAAATTCACACAGAAGACATGTGTTAGAACACTGCTTATATCATAACACCTTCTCCTCTGGGGAACAAGACGGC	1	+	Chr15	10500487	10500606
Chr15	495	CAGCAGATGTTGCCCAAAGTGCCATAGTCAGACCAGCAGAATGAAAAGAATTAAAGGAGAGTGTCCTTGTTGAGAAGCCTCAAATGCCTTTTGCTTATCTCAGACTTTGTGTCAACGGCC	1	-	Chr15	10500907	10501026
Chr15	496	ACCTGCGTGATTAGGCTGCCATATTGCTTTAGGATGCCACTGGTCTTACCATACCTGAACGGCATATAGAAGATGCATTCTGTAAACTGAGATGACCTCCTGGTGGTGTTTCTTACATTC	1	+	Chr15	10501194	10501313
Chr15	497	CAGAGGTGGTGGGGCTCCTCGACCTTAGTGGTCATCCGTTTCACTGAGAAACGATGCCTGTATTTCAGGGGTGAGGTGTGCCTGGAGCTTTAAGCGCAGTCTAGGAGTACACCTACAGTA	1	-	Chr15	10502634	10502753
Chr15	498	GATCTTGCTTTAAAGTGAAAACAATGTCCCATGCCACCACAGCAGTCCTTGGGTAAGACGAATAGGGTTCTGATGCCATTCAGAGCATAAGGGCTTGGTAATGGAGAGATAATTCAGGTA	1	+	Chr15	10502756	10502875
Chr15	499	GCTGTACCTGAATTATCTCTCCATTACCAAGCCCTTATGCTCTGAATGGCATCAGAACCCTATTCGTCTTACCCAAGGACTGCTGTGGTGGCATGGGACATTGTTTTCACTTTAAAGCAA	1	-	Chr15	10502760	10502879
Chr15	500	GAAACTGAAGGACACGCTAAAAAGTCAGATGCCACAGGAAGCCCCCGACGACTCTGGGGATATGAAAGAGGCCATGAACAGGATGATTGATGAACTCAATAAACAGGTGAGCGAGCTGTC	1	-	Chr15	10504766	10504885
Chr15	501	GATCTCTTCTTGGGCCTGTTGATATTTCTCAAACAAAAATGCCTTCTCCTTATTCATATTCTCGATAACAGAGCAGTAGGAACTTCTCAGCTCCTCACACGCCTCGGCAGGTGGCTTAGT	1	+	Chr15	10504888	10505007
Chr15	502	CGAGAATGGCTCTGACCTCAGTCAGAAGCTCAAGGAAACCCAGAGCAAGTACGAAGAGGCCATGAAAGAAGTCCTGAGCGTGCAGAAACAGATGAAGCTGGGTCTCCTCTCCCAGGAGAG	1	-	Chr15	10505165	10505284
Chr15	503	GATCATGCAGGGAATCTTGGAGCTGCCGGATTATGACATCATTGTCAGTGGTGGACGTCCCCGCCGGATGCTCAACGGGTGGGGATGATTTGGCATCGGAGGAAGGGATGTCACTAGCTT	1	+	Chr15	10505388	10505507
Chr15	504	ACAGTCCCGATGTTTTAGAAATACATAAATGACCTGTCCACATAGAACACCAAATCGACCTACACTGTAAGTCTGGCTCTCATGCAACAGCCCATGTGTTTTCATGGTTCGAGAGAACAC	1	-	Chr15	10505716	10505835
Chr15	505	GATCTAATTAGATTAGAGAACAAAATCAATGGCTAGTGGTGTGCACATTGAAAGTTTTAAGTATAAAATTCCAGTGTGTAAATGTCTAAGCAAGGAGGTAAGCTGGAGGGTAGGGATGCA	1	+	Chr15	10505943	10506062
Chr15	506	CTTGTCCTGTTGCAAGCAAAAGTCGCTTCCCTTACCTTACACAATAAGGAGTTACAAGATAAATTGCAGGTTGGTGAATCTATTACAATCTATTACTGACACAGACTATCTAAAGTATTG	1	-	Chr15	10508071	10508190
Chr15	507	GATCTTGTTGGTCAGCTTCAGAACTTATATCCAACAAGCTGTCAGCACCTTGGGGAAAGAGAAAGGGGAATGTAGAGACAACTTTTAAAAGTGAAAATGTTTTTCCTGTAACCTCTACCC	1	+	Chr15	10508193	10508312
Chr15	508	TCCACGCTAGGCTGGTTGGCGAATGCTTCTTAGTAGAGCTTGACCAGCGTCCTGAAGCCTTTGTCAGTGAACAGTGAAAGAAACGTGTGTTGCAAGTCTTTACAGAGCACAGCACAGACT	1	-	Chr15	10508769	10508888
Chr15	509	GATCGCTCCTTATCATACTAAATTTACCATTCTTGGCAAGCCACAATTGTTAAGTGTACTAATTATAATCAGCACACCAAAGCAACATCAAAGAACCCTGAGCAGAGTTCTCACTGGGAC	1	+	Chr15	10508891	10509010
Chr15	510	TGTTAAAGGAGCTGCCGTCAGGAAGTAACACAGCTGGGCCAGTACACACAGCTTCATCAGGTAGATATTTTTGTCCTAGGAAACTTTCCAAATGCACTGTGGCAGGCATTCTGAGGAAAG	1	-	Chr15	10509046	10509165
Chr15	511	GATCATTGGCCACAGGTGACAGACCACACTCTGCACACAGCAGATGGCTTTTTATGCGTTTCATTTTTACCACAGCCACTTGATGCAGACAGGAAAAGTCTCAGTTTGGATGGATACAAA	1	+	Chr15	10509168	10509287
Chr15	512	AAGTTAAATTTTCCAAATCTTAATTAATGTAACTGAGTAAATGTTCCATTGGATACTTTTAAAAGAATCTATTATATTGTAGAAGAAACTTCAATTTCAGTTGCTTAGGATTGTTCTCAG	1	-	Chr15	10512154	10512273
Chr15	513	CCAGAAAATTAAATTTCTAAAGTCCACAAATCCACACATTTATAGAACATACACTATAAGAAAGTGAATGTTGGAGAAAAGGGGACCTTGGAAATCCTATAGACTCATTTCAATAGAATT	1	+	Chr15	10512443	10512562
Chr15	514	AATGAAGAAGTCCCTTTTAAAGGAGATGCAGATAGATACCTATACCCACTGTGTTGCAAAGAATATATCTTTAGAATTCTATTGAAATGAGTCTATAGGATTTCCAAGGTCCCCTTTTCT	1	-	Chr15	10512517	10512636
Chr15	515	GATCTTTAAAAGGCACAATTGGACTAGAATGTAAATAAATAAGATGATTTTAAAAAAAGGCACCACTGACTAGCCCCTGTGTTGGTGAAGCCATTGCGACTGCATTTGACTTACTGGCAC	1	+	Chr15	10512718	10512837
Chr15	516	CTCCATACAAGAAAACAAAGACAGGCTGAGCGACAGTACTGCAGGTATGAACAGGAAAATCGCCTTTCCTGCCTTTGACCACATTTAATTTCTTACATGTTTACATAAGGAGAGCAGCGT	1	-	Chr15	10513460	10513579
Chr15	517	GATCTCAGCCTGTGTGTAGAAACACAAATGACAGTTAAGGAATTTTCCTGAATATCGTGCTCATTACACTTAAGTGTCACACTGACTACTCTCCTTGAGTCTGACCGCAGAAAGAAGGTC	1	+	Chr15	10513582	10513701
Chr15	518	ACCAGCTACACATATACCCTTACTGTGTGGCAGTCCATTGTAGAAAATGAAAATCGGGGAGTCCTGGCCGCCTGGGGACAGAGCAGGCAAGGATTGGCTGTGAGAAGGAAACCTTGGGGA	1	-	Chr15	10514504	10514623
Chr15	519	TTGGCACTTAAAGAAATCTTGCTTTGCTTTGTGTTGTTTAGGAGCCAGAGCCCACCTTACTGTTGAGAGTTACAATTCACGGTATTGCTGGCTGCAATGCATTGTGTCTCTCCAGCCACA	1	+	Chr15	10515028	10515147
Chr15	520	ACCAAACCGAGTTGACATTTCCAACCAAAACAACAACAAAGCTTTTCTCATGGCTGCACAAATTCTTTTCCTGACTATAAAAGCAGTATTAATCTATTTTAGAAAGTCCATTAGGCCTTA	1	-	Chr15	10515479	10515598
Chr15	521	CTTTTCAGACCTTTTCCTTTCTGAAAAAAATACACCTCACACCTGGAAAACTTTAGATTTGTAAAGCAGTTATGAAACATTACCCTGTGTCTGCTAACATTAACGTCTGTGTTCATAATA	1	+	Chr15	10515804	10515923
Chr15	522	AAGTCCAGTGCTAACCCAGGAGATAGCAAGTTCATGGCTAGCCTGAGCTTTGTAAAGTGAGGCACTTGGCTCAGTGTTAATGTGTAGAAGAGCCCAGACCGTGCCCCTGGTGTGAATATA	1	-	Chr15	10516023	10516142
Chr15	523	CCAATTTTAACTACAAAACAAAACAAAAACTTGAAGCAATGTTAACTCTCACAATTTAGTCATTCTTCATCATATAAATCAAGACATCACTATGTACACAATAAATATATGCAAAATTCA	1	-	Chr15	10516623	10516742
Chr15	524	AATTACCAAAACGTCCTCTCACTAATGATTATTTCTGTGTCTACATGCACGTGTGAACACACTGTATGTGTGTGCATATGGACCCATGCTTCCATGGGTGAGTGTGGAGGTCAGAGGGCA	1	+	Chr15	10516925	10517044
Chr15	525	TAACATCTACACCACTTTCAGGAAAGGAGTCAGTATTTTTTGCTGAAGCGCCCTTTAAGGTATCCCCTTTTCGTGTTGGGGTTTCTTGGCGTATTTATGATACCGATGGCCTTGCTTTAA	1	-	Chr15	10517531	10517650
Chr15	526	GATCGTGGGGAGGACACATCACTCAACTGAAAAAGAAAAAGAAAACCACTAATAAAGGGGGGGTCTTCCAAGCCTTGTCTTCCCTGGTGCTGAACAATCCATGCTGTAATCCCTATGGCT	1	+	Chr15	10517653	10517772
Chr15	527	ACAACAACAACGATTGTAATAATGTAGGCTCTTTAACATTCTAGACATGAAGGAATCCGCCCTCCAAAATAAGCTTGGTGTTTGTGCCAATCATAGGGATTCCATTGCGTGTGAATTCAC	1	-	Chr15	10522213	10522332
Chr15	528	GATCTGGGACAATTTATTTTTTTAAAAAGCCAAAACAGACCCTCAATTACCAGGAAGGTAGAATGATAAAAAGCAAACCACTTTATAACACTTAACAAAATAGGTATATCCCTGAAATTA	1	+	Chr15	10522609	10522728
Chr15	529	GGCGCAGATGTCAATTCCAGAGACAAAAATGGAAGGTACCACACGTAATGGTGGAAGTCATAATTTCAGGGATATACCTATTTTGTTAAGTGTTATAAAGTGGTTTGCTTTTTATCATTC	1	-	Chr15	10522669	10522788
Chr15	530	GATCCTAACTCCAGTTCCCAACACTAGGACTGCAAAACCCTAGTCCTTCCCACAGTTTCTGTCCTGACCCATACTGTCTCCCCTTTCATTCACTGTGATATTCTAGGCCCCCTTAGGGCC	1	+	Chr15	10522882	10523001
Chr15	531	CCCGTGTACTTTCCTCTTAACACACTTAGTGTGTGGATTCTCTTCCATTACCAGGCAGAGCCAGTGATAGCTAATGGAAGAAGCGACCCAAGCAGCTGGGACTTCTAGAGAAAAGCTCGA	1	-	Chr15	10523071	10523190
Chr15	532	GATCAGGGGCAAGTGAATGCGCGTCAATCCTCATGCTATAGTATATCCTTAAACCCTGGGGCCGATTCTTATAATAGGCCAGTGAGGCTTACAGAGACTAAAAGTTCTTTTCAGAGTTGG	1	+	Chr15	10523920	10524039
Chr15	533	TGTAAACCGTCAGAGATTTCTAATTAGAATTTCTGTTTTCTTCTGTGCGTGGGCATCATCTCAGATGACTCCTGGTAGAATTTCCCAACTCTGAAAAGAACTTTTAGTCTCTGTAAGCCT	1	-	Chr15	10524004	10524123
Chr15	534	CAAAATGTTTACTTTTAATAAACTGAGAAGCGATGTTTTATTCATATTTGGGTTAATGGCAGCACACTGATAATATACTTATGAAAACACACATCTCTAAGAAGCACACTGTGCAACACA	1	+	Chr15	10524461	10524580
Chr15	535	GGTGCTCCTTTCTGGAGTTCCTGGCGTCCCATTAGACTCAGTTTGCAAGCCACACACAGATTCATTAAGAAGCGCACTTACAATTAGTTTCCTGCCATGTAACTCATGGTTAATAGCATG	1	-	Chr15	10525372	10525491
Chr15	536	GATCAGAGAACGACCGTTACCTGCATAATGCAAAGCTGTTTTCCCCGAGTTGTCAATGTTCTCCGCTGGGCTCTTGTACTGTGAGACAAAAATAAATATCTTAAGGTAACTGCACAAATA	1	+	Chr15	10525569	10525688
Chr15	537	TAGGGTCGGAGAGATGCTGTATGGGAAGAATGAATGAGCAGGGCAGCAAAAGGCTGACTGTATCTGGGTCTTCTTCCTCATAAAGGACTGTCTGCCCGCGGAGCTCCGAGGGCAGACCTT	1	-	Chr15	10525748	10525867
Chr15	538	GATCTCACCTGTGGGTTAGATTTTTCCCATTTCTTCTCTCATTCTCGGTCTCCCTTCCTAACACCAGTTTTCTCCGAGTCTCCTACACAATCTCCCTTCCTTTTCTCCCACTCGCTCCTG	1	+	Chr15	10525877	10525996
Chr15	539	AAGCAATTCCTGACCCAGAGCCTGGCACACATTACTTACATCCTACTCCCTGCTGTTATTCGGGTCTACATCTGTGAGTCACTAATACCTGGATGCAGGTGTAGGTAGGACTACCAAGAA	1	-	Chr15	10526247	10526366
Chr15	540	TCTTGTTCACATATAAGCATTATCTGTGAGTGCCCTGGCTCAAGAACTCACTTGTTTGACATCTCATAAGCACTCAAAAGGGAAGTTTTCCACTCTTCCATCCCTAGCCTGCCCCTCCCC	1	+	Chr15	10526923	10527042
Chr15	541	CAGGATGTGCTAGGTGAGATACTGGAGGAAGAGGGGGGAGGAGAAATCAAAGCTAGATTGACTTCTGTCTCATTGGGTGGATTGACAATGGTGGTTGGTGTTCACAGAGAGAGTAAATAC	1	-	Chr15	10527045	10527164
Chr15	542	GATCCCTTCTCCTAATGAGAGCTAGCCTCTTCTCTTTCTTATTACCTTCACATCATAGCCCCAGGCAGCTCACATGATAAACGAATCTTGCCTCCAATAGGTCTCATTTGTTTTGACCCA	1	+	Chr15	10527167	10527286
Chr15	543	CAGTGTACGAAGTACCAGCGGAACCCATTCCACACAGAGCAGTACTACACGGGATGAGGGGAGGCAAGGTCCTACTGGGAAGCGGGTGGAGTCGGGGAGCCAGAGACTGAATCAGAAGCA	1	-	Chr15	10527445	10527564
Chr15	544	TATGAGGACTTAACATGGAAAAGCAAGAGTTCACTTTGAATTTGCAGGACTCCAGAAACAGTAACAGCTGGAGAGCAGAAATATCTCCAGCAAACCAACAGGGCATAGAGAGACGAGGGC	1	+	Chr15	10527764	10527883
Chr15	545	TGTTAGCAATTCCGCCTTCCATGGCTTCCTGCGGGTCTGGCACTAGGTCCCAGACCTCTCAGACCTCTTGTTCAGCTCTGTGCAAGTCAGGCTGTGTATAAAGGAGGCTCCTTTGTCTCC	1	-	Chr15	10527955	10528074
Chr15	546	GATCAAGTCACTACTTACCCAGGCTCCGGCCTAATTTTAGACCAGGCACAAGGAACTGTTTAAAGGCTTCAAAGGTTTCAGAGAAAAACCAAGGCATTTGCATAACCAGATATAAAATTA	1	+	Chr15	10528175	10528294
Chr15	547	AATGACTCTCTTGCCCAGAGTGCCCCACATCTATACCCTGAGCTCTACCTCACTTTTAAAAAGTATGTTTTAAATTCCCATTCCACTGCAGCCCATGCATCTGGCTCTGATTTTAAGGAA	1	-	Chr15	10528356	10528475
Chr15	548	GATCAATGGAACAAGTTGACGGATGTGACCACTGTTTTTGCCTTAGAATTTCAAAGCCAAACAAAAGCAAGATGCTGGTTCACCAAGAGTGTCTGTGAAAGCCAGGACGACAGCTTGACG	1	+	Chr15	10528687	10528806
Chr15	549	CTAAGGTGCTGACCTCCGTGAATTTGTTAAGACGTGTATTTCATGAACCAGCCCCACAAGAGCATACAGTAATGTCCAGCTGTTGCTAGTCAGAGTGCAAGCTGGCTATTTTCAGGAACA	1	-	Chr15	10528844	10528963
Chr15	550	GATCACGATAAACTTCCCGACAAAGCCAGCCAACCCGGGATTTGGCCAACAATTATAAATAAGAATAAAACCATGCACTCTAACAAGAACCAAAAACTAACTAAGAGCTCATCACACTAC	1	+	Chr15	10528966	10529085
Chr15	551	CTCCTCTAATGGTTATCTTGTGGGTGTAGGTCATGAAGCTAGAGAGCAGACCTGAGAAAAGAGCAGAGAAAGAAAGTAGCTTTAACCAAGAGGGTTGGAAGGATGCTAAAACACATGACA	1	-	Chr15	10529775	10529894
Chr15	552	GCCTTAGCTTTTGTTGTCATTTATGATGTAAAGCGCCTCAAAGACCTTCATTTAAAACTTGAACAGCTCAAACCTTCAGAGCAAGGCACAGGAAGAAGTATGATGCTAGACAAGACCTCT	1	+	Chr15	10530277	10530396
Chr15	553	CCAGGGAAGACCTCATTTAAAAGTTGACTCTGAATGCCAGAGAGCAAACTGTGTGGCTATTTTAGGGAAAGGAACCCAAGCTAACATACAACAGTGTGTGTGAAAGACCATTTGGCCCTA	1	-	Chr15	10530931	10531050
Chr15	554	AATTCAGGCCCTTTTCTGCCCTACATTACAAATTCCTTTTCTTCCTTAACTCCTTTTATACTGGGTTTCTGCTTTATTTGTTTACTCTTCCTAAGACCACATACCTTGTAGTACTTACCC	1	+	Chr15	10531232	10531351
Chr15	555	AGAATGGGGTAAGTACTACAAGGTATGTGGTCTTAGGAAGAGTAAACAAATAAAGCAGAAACCCAGTATAAAAGGAGTTAAGGAAGAAAAGGAATTTGTAATGTAGGGCAGAAAAGGGCC	1	-	Chr15	10531238	10531357
Chr15	556	GATCCTAGCTCCTACAACACTGCCCACCCGGTGAACATCCGGTTCCCAATATATCCCAGTCATTCTGAATTAAAGAGTATGCTAAGTTCAGTGGCTGCAATGAGCACCAACACATCCCCA	1	+	Chr15	10531500	10531619
Chr15	557	CAAATTAATCATCTACAGCAATTATTCAGCATAAAACATCAATCGTTTTGAAGTTGAAACTGGGTTTGACCCAAGTCCCAAAATAAAAGTTGCTTCTCAGTGTTGCCTTGGGGATGTGTT	1	-	Chr15	10531608	10531727
Chr15	558	GATCACCCATTTAGAGGAGAGATTTATTTTATATGATGGTCCAGTTCTAGCACTTTCTTTTTAAATTAAGTCTTCATTCAGCATTGACTAGAATTTACTAGAGAATCACGTGGCTAGGAA	1	+	Chr15	10531839	10531958
Chr15	559	TAGCTGTCTGGGAGCCAGGAAAAAGTCTCTTCTCCTTCCAGCAGGCTTCCATCATAAATAATGTCTTCTGTCCAGGAAAATGTGTATTTGAAGAGAGAAATTTGTTTTGATGCTGGCAGT	1	-	Chr15	10532790	10532909
Chr15	560	GATCCTATATTGAAAGGGAAGGCATCTTGTTCTGAACGACTGAATGATGATTTCTTCATAGCTCAAGACTTCTAGAGAAAAAAAGGAAAGAGCTTAGCTAGAAGAGCACTGAGATATCTA	1	+	Chr15	10533089	10533208
Chr15	561	AACCGATTAGTTTTGTGATTTTATTGTAGAAATATATTCTGCAATTTGAAACTGACCTTTAAGGAAATATTTTAAGGCCTATCTAGTTGAACATTGGAGCCGTCTTTTTTCTTAATTATT	1	-	Chr15	10533257	10533376
Chr15	562	AAGGAAATCCTCATCTTTAAATGGATTTTTACCATTAAAGCACCAGCCCAGCTACCTTGCTGCACTCCCAGAGGCAGCCGAATGGAAAACGTTTGTTTCCGGTCATGTTCCGATTAGAGT	1	+	Chr15	10533620	10533739
Chr15	563	CATACCTGGCTGTGGAACTCCTCAGATGCTGACACTCAGAAGTGGCCTTGGATTCGAGATTGTGCTTTAGGCATGGGGTAAAGGCGGCAGTCTCATAACTCTAATCGGAACATGACCGGA	1	-	Chr15	10533717	10533836
Chr15	564	GATCCTTACTGATTATGACATGCAGCTATTCGGATGAATCATCTTCTAACATAGCTGATTACGTGAGTATTATCTTTTCCTCTCCCCTTTCTTAACCCCCCAATCTAAGGAAAAATGGGG	1	+	Chr15	10533839	10533958
Chr15	565	GGGTGGTAATGTGCTTAGTTGAATCATACAAAGGTTTTGCAGGAGGCAGATGCAGACGCAAGGATGACTTGTGTGTCTTGCTACACTCCTGCTGCACTCTTCCTTATGGAACCTCTTTAG	1	-	Chr15	10534558	10534677
Chr15	566	GATCTGCATGACAGAGGCAGATATGGTCACAACCCACTGGTACCTGGTACCCAGGGAGGTCCGAGGGGTGCTACAGCAGTGTGTGAGCATTCTCCGTGCTGCACCTCCATTCCCCATGCT	1	+	Chr15	10534680	10534799
Chr15	567	GCATCCCTTGTTTCTCTGTGGCCTCGTTCCTCCCCTAGATGAGAATTGGCAGTTTTCTCAGTGTAGAAGACAGTCTAGGCATACAACAAAAGCGATGCTGAGATGTTTTGGGGTTTTGAC	1	-	Chr15	10535293	10535412
Chr15	568	GATCCACACCATGGGTGCAGTCCGGGAAGGCAGGGCTCCCTAAGCAACGGTCTTCCCTTTGTCTAAGATGTTTGGGTTGTTTGTTTTAACCTTTAAAGCACAACCACGTGGTGTGGACAC	1	+	Chr15	10535415	10535534
Chr15	569	AATGTTTTGAGTCTGGTGTGGTAGCACTTTTGGCTGAGGTAGAAGGATGGCAAGTGTTCGGCCAGCCTGGGCTCCTGGGGACATCCTGACTCCAATAGCAAGGATAAAGAACTACAAAGG	1	-	Chr15	10535542	10535661
Chr15	570	TTCAATGAACACATCCTGACACGCTGAGCCGTCACAGTGCTGAGTATCTCGCTTAAGCTTCCCATCTGAAGTATGCAGTCACCTGTGGACTGTGTTCTTCTTATAAGATTCACTGTGGAG	1	+	Chr15	10535823	10535942
Chr15	571	TTGTATTTGTCTTATGCGTTATCCTTCCATATGAAATGCTTGGAATTCTGAGGATTTTCTATGGACGCTCCACAGTGAATCTTATAAGAAGAACACAGTCCACAGGTGACTGCATACTTC	1	-	Chr15	10535890	10536009
Chr15	572	GGATGAAGATGATGACGAAGCTGAGGACAGTGACAGTGACGTAATCCCCACGCAACAGGGTGTGATTCTCAGGAGCTGACTTTCATGTCTACCCTCAGCAGGTTTTCACACTGAAGGCTA	1	+	Chr15	10536281	10536400
Chr15	573	TTTGCCTTAGTGGTTGTCTTTAGTACAAAATGCCTCTCATAGTTAGAGGGCAATTGAAAGAACTCAGCCTTGGCGAGATGGTCCCAGCAAACCCACCTTCAGCGTTGCACAGTGTGGCGA	1	-	Chr15	10536408	10536527
Chr15	574	GATCGGTCGATTCCTCTCTCATGGCCAGATGTGCTTTCTTGAGAGGGACACACTGAGAGTACCCCATGAACAGGTCCCAGGAGAGGCCCAGGCAAGGGCAGTGAAAGCCAGCAGTCTGTC	1	+	Chr15	10536530	10536649
Chr15	575	GACCACGCCTGCCTCAGCTCTTCCTACCACGACAGTGAGGAGGACAGACTGCTGGCTTTCACTGCCCTTGCCTGGGCCTCTCCTGGGACCTGTTCATGGGGTACTCTCAGTGTGTCCCTC	1	-	Chr15	10536572	10536691
Chr15	576	GATCAGGCCACATAGCCCATGTGCTTCTCTCTGAGGAGACATCCCTGTCATTTGCTGTTGTGTTCGCTGTCGTTGCTGGAGCCACGGAGTCACTCCAGAAGTAGGTGCCTCACAGAGAGA	1	+	Chr15	10536694	10536813
Chr15	577	ATCTCCAACTGGATTTCTGAAAGCTGGGTCAACAGTGAACCCTGAACATCCCAGCTCCATGCCATGCCACCTTCTTGCAGACTGAAGTGATATGGGGGGGACCCAGGAGCGTGTGCTTGG	1	-	Chr15	10537000	10537119
Chr15	578	GATCATAAATAAAAAGCGAACCCATATGGCTTTGTGTGGCCACAAAAAATCCGATGAAAAGCATCCTAAGAGCATGATGGGAAATATGATATGGGCCAGATACTAAATAAAAGACAACGG	1	+	Chr15	10537122	10537241
Chr15	579	AACCTGACTCAATATCAAGCCGTTGTCTTTTATTTAGTATCTGGCCCATATCATATTTCCCATCATGCTCTTAGGATGCTTTTCATCGGATTTTTTGTGGCCACACAAAGCCATATGGGT	1	-	Chr15	10537141	10537260
Chr15	580	GATCCGAGCTAAGTAAAAATATGTTAGAAAAACATGTTGTTGCTTTTTTAAAGAGCATAATAATATTTTTTCCTTCTGGCAGGTATAGAAGCAGTGGTTATTTTCTTGGCCTTTTTTGGG	1	+	Chr15	10537621	10537740
Chr15	581	CTTATTCTATCAGAGCCGAGCAAGAGGGAAATTATCTCCTGGGATTCATGTTTATGATAGGAAAGTAACCCAAAAAAGGCCAAGAAAATAACCACTGCTTCTATACCTGCCAGAAGGAAA	1	-	Chr15	10537689	10537808
Chr15	582	GATCCCCATCTCATCTGTTTCCTAACAACAGAAGCAGTGTAGCAGAATCACAGGGCAGCGGGGCTGTGCACTGCAGCCTAGTTCTCTGGCACTGAAGTTTGTTAGAGAGCCATCCCCCTT	1	+	Chr15	10537811	10537930
Chr15	583	TTAAAGTAATTCACTAATTTGGAATCTTTTATATTTTGGGAAAAGTTGTATTTGTCTTTTGGAGAAGCCAAGAACCAGATGGGGTCAAGTCGGCAATGTAGTCAAACTGATAAAACTACT	1	-	Chr15	10538217	10538336
Chr15	584	GATCCCCAAGATGGCTGTTCTGAGGGGGCCACTTATAGGAGGGAGAGAAGGGGACCCAGTACAGCTAACTTAATAAAAAACCCAGATGAAGGCTCCGCAATTATACCAATTTTATATCCC	1	+	Chr15	10538433	10538552
Chr15	585	CCAGTACCTCCTAATTCTTGGTTTTAAGGAAACTGATAAATGGGATGGATTATTGGTAACATTGTTTCATAGCTACCTTAGAACGCTGGACAGAAGGACGGCTTTTGTCTCGACTCCTGC	1	-	Chr15	10539339	10539458
Chr15	586	GATCTACACACCCAGCCCTAGGAAATAATATAAAAAGCAATGATGGAGGAAGAGCAGCCCAGAGTCCCCAGCTGACTGGACCCACAGAAGATGAAAATGACCATCAGGACAAACACTGAG	1	+	Chr15	10539461	10539580
Chr15	587	ATTGCAGTGGTACAGCTCTGCAGTTGCTCAGTGTTTGTCCTGATGGTCATTTTCATCTTCTGTGGGTCCAGTCAGCTGGGGACTCTGGGCTGCTCTTCCTCCATCATTGCTTTTTATATT	1	-	Chr15	10539487	10539606
Chr15	588	GATCAAGAAGACACATACCGGAAGAATCTTGGGCAGTCACATCCACACCGTGTGTCACCATGACCTTGAGGCATTCCACGTGTCCCTTCGCAGCGGCAAGGTGGAAACTGCAAGCAGAGA	1	+	Chr15	10539741	10539860
Chr15	589	GCTTTTGCCAGTTGACAACAACTCCAGGCCCTGATGGCAGATAAACTGTACAGGTAGACACTAACTCCAGGGCTAGTCCACATAGGAAGTATCTATCCCGAGGATACAGAGCTGAGGCAT	1	-	Chr15	10540729	10540848
Chr15	590	GATCTGATATCTACACCCAGTGTGTGTGGCTGCAGACGTCTCTTTACAGCTAAGTGTCGTGAATGGACACGTCACCAGAGGAGGATACTTCAGGCCTGGTAGTAAATCAGCAGCTAGAGA	1	+	Chr15	10540851	10540970
Chr15	591	TATGGTGAAGCGCAGCACAGCCACACCCAGCCACCACACTTTCTTATATAGTCAGTGAATCCACCAATAAGATGCATTCCAGTCATCAAAGAGGCCAGGTTAGGTTAATATCTGTTTTCC	1	-	Chr15	10542285	10542404
Chr15	592	GATCCCCACCCCCACCCCCAGTATTTTGGGAACTTTCCAACTATTATCTTGCAGAATGCTTGCATCCTGCAATGGATGCCCATATGTGAACCTGCTCCTGGGGTAACAGGATGCAATCCG	1	+	Chr15	10542441	10542560
Chr15	593	CCTGGGCCAGAGCATTTACTCAAAGGTCGCCTGCTATATAACCTGCACTGTTTTGGGATTGACCTGACTGGGGTGACAGGAAATAACGATACCACAGGCAGGCGTAGAGCGGGGACTGGG	1	+	Chr15	10544092	10544211
Chr15	594	ACGAAGGGAGGGTGCGAGGGAACGAGGGAAGGAGACTAGGTAACCTACCTCTTCATTCAGCTGGATATAATGTACTGAGTTTCCAGGCTTCTGTTGCATCTCTGTCAGAGCTCATGGCCC	1	-	Chr15	10544213	10544332
Chr15	595	GATCCTTGCTGCAGGAGAGCATTCTCAGGCCGCGGTCATCTGGAAGGAGGAAGCTGTGGTTGGCACTTTTACCCCTACAGGCTTCAGCTAAAGGACAAGCATTCTCACCTTGTGTTCTCT	1	+	Chr15	10544464	10544583
Chr15	596	TACTTTGGCATAAGAGTATACTGGAAAACTTTTTTGAATTGCCATATTCTGTATAATTATAGTTATACTTTTCATAAGGCACTTTAGTGAAAATGTCCAATATTTTAATAACCCAAGTAA	1	-	Chr15	10544953	10545072
Chr15	597	GATCAGTTTCAAGCGTCTGGGTTACATTTTTCCAAAAGTAACGACTTCACTGAAGTGAAAGGCAGTGGGAGTCTGGCATGCTCCATGAACTAAAGCCAACGTAAAAACTCCCATTTCTGC	1	+	Chr15	10545075	10545194
Chr15	598	TCTGTGCCCCTTAAAGGTGACACACGGGACCTTCTACCACTGCTACGTTTCTTTCAAAGCTTTCTCAGCTCCCTGCCCATTCTGCCTTCCCTGAAACGTTAATAGTATTAGAAGCATTCA	1	-	Chr15	10545403	10545522
Chr15	599	CACAGCAGAGTCTGTGACTTGATTGCTTAATGAAAGAAATTCAGTGTTCAGAAAGGACAGACTTGGGTCTGGCAACACCGCTGTAAAAATGGAAGACAGGGAAGGGGGAAGAGCTAAAAG	1	+	Chr15	10545663	10545782
Chr15	600	CACTTGTCTGAAAGGTGCCAGAACTTAAGTAGCTGAGTGTGAATCTTAGACAGGGCTGGTGTTGGGGTCTTTGAGGCCTGGGAATGTCTTCTGCTTTGTTCCCAAGTTCCCAGTCCCTGG	1	-	Chr15	10545795	10545914
Chr15	601	GATCCCCAGAGCGGGACTTGGCAGCGGCATCAGCAGACATTAACATTTGCCCTCTGACTGTGAGGCAGAGCCGACTGGAACAGGACACTCAAATGGGGGACACTGGATTTCACTGGGTGC	1	+	Chr15	10545917	10546036
Chr15	602	CCTAGCAAGTTATTCTGTTATTCTATAGCATAGGCTGATTAAGTGGTGACCTGGGGCACCCTGTATTCCTAATCCTGCTGTAACTGTGCAGGTGCCTGCTTGCTAGCCCTTCTCTATCTA	1	-	Chr15	10546152	10546271
Chr15	603	AATAACTTGCTAAAAGCATCTACCTGTAAATTACCTAAACCTTACACATAAACCCCCTTAAACATGCTTTGCGACAATGCTGACTTGGTGCTAGAATATGTGCTACCTCAAGCATGAGAT	1	+	Chr15	10546454	10546573
Chr15	604	AGATGCTACCTATGTATGGTAGCGTGTAAATGGATGGATTTAGTTATAGTAGCAACAATACTTTAAAAGCATGCAAGTGTACCAGTATCACACATATCTCATGCTTGAGGTAGCACATAT	1	-	Chr15	10546549	10546668
Chr15	605	GATCAGCGATAGAGGAGGAGAAGAGAGCCCAGCTAATGTCTAGAAGCCAGAGATAACGGCTAAGAATCTCTAACATCATGTGACAGCTCCTATCTCAAAATACGTCATTGCTAGGTTGAC	1	+	Chr15	10546864	10546983
Chr15	606	AGTGTGCAAATGTGCTCATTTTATTTCTTTAGCCTTTAGTATTATCATGCTTCGACATAATATGCTGATTTAAAGGCTTAGCACGAGGCTTGTCAACCTAGCAATGACGTATTTTGAGAT	1	-	Chr15	10546955	10547074
Chr15	607	CAAGATGGCAGAGCAGCAAGACATCAACGGTCAGCCTCTGAATGTGAACCAGAAGCAGAGGCAACTTGAACAGGACACTCAGGAGTCAGCCTCCCTGTGAGAATCAGACTTCCTATCCCT	1	+	Chr15	10547163	10547282
Chr15	608	TTGCCTCTGTAAACTGTATGTGGTAATAAAAATTCTCTTGTTTAAATAAAAAGTTGCCAGCCCAGAAGTCTCCACTGGGATGTGGAGACTTGGAACCCTCCTTCCTTGTTGCCAGCAGCA	1	-	Chr15	10548006	10548125
Chr15	609	GATCATCAGCTGAAATTTCCCCTAAAAGTTAAAAGTTTAGACCACTCCGGTTCACTCTCTACCTAAGCTGCTTTCTTATCTCTTAAAAAACAAAATCTGTCATTCAAAAGCCTATGTAGC	1	+	Chr15	10548368	10548487
Chr15	610	TAAAGCCTTCCTGCTGCCACAGAATTCTTGACCTACCTAAAATAAAACTGTAAATAACAGCCTTTCTCCAGCTACATAGGCTTTTGAATGACAGATTTTGTTTTTTAAGAGATAAGAAAG	1	-	Chr15	10548438	10548557
Chr15	611	GATCTTGCTCCTCGGGGATAAAACAACTGGTCACTGGCCAAGCTAACACAGAGTGGCTTCTCGGATTCCAATGAAGCTGGAGAGGTGACACCTTAGTAACTAAGTCTTGCTTACTTACAG	1	+	Chr15	10548560	10548679
Chr15	612	TCTGTAAGTAAGCAAGACTTAGTTACTAAGGTGTCACCTCTCCAGCTTCATTGGAATCCGAGAAGCCACTCTGTGTTAGCTTGGCCAGTGACCAGTTGTTTTATCCCCGAGGAGCAAGAT	1	-	Chr15	10548561	10548680
Chr15	613	GATCCCCAGTAGAGTTCCCATACACCTAAAAAAATAAATTGGCCTAAAAGAACAGATTGAAAGTCCCACACCATTATGTCCTGCCATGATGCCCATTGTTTCAATTGTTTTTAAAAAACA	1	+	Chr15	10549111	10549230
Chr15	614	GCTTGTTTGTGTCTTCTGGTTGCATCTCTGCTGAGGGCTGGGCTGAGCCGCAGAAGCAGAACTGAGCAGGCCCTGTTACAATGTAGCATGACACTCTAGCGATTCCTTTTTTTGTGTGGG	1	-	Chr15	10549269	10549388
Chr15	615	GATCCCCACCCCCTGGTGAGAAGTCAATTCATTGGTGATGACCCAAGCATCAAGCAGCAACTCCTGGCAGCCTGAGTATGGGAATGACAGCGGAGGCAAGGGTGGCCCTGTGAGAGGCTA	1	+	Chr15	10549625	10549744
Chr15	616	GGGAATGTGGTTTCCTGTGTTTGAGTGTTGGCTGTCTGCTTAATTTGTAATTTAATCTGTTGGTGCCAGAGTCAGGGGAGATGTTAAAGTCTCATAGTGGTTCAACTATGTGAGTACCGA	1	-	Chr15	10550348	10550467
Chr15	617	GATCCTCCGAACACTGGTTCCATACAACCCAGAGTCCAAGTATTCCCAGTTGCAGAAAGGGCAAGTCAAACCTCTTCATTAGACAAAGACACCGGGGTTCAAAGAAGCCAGGGAATACAC	1	+	Chr15	10550470	10550589
Chr15	618	GTTGCGGTTTTAAAACTGAACAGGGTTGTGGGCCCAGATGTGTAGCATAAGGTTAATGAATTTGAGTGACTCATGGGTGCCCCTAAACCTGTGGGTCTGTCTCCTTCTAGTTTTTCAGAC	1	-	Chr15	10551819	10551938
Chr15	619	GATCACAACCTAAATGTTTTATGGCACGGGCTTATTTCAACATCTTAATCTTAGGTCGCTGAGCTCAAATGGGGCTGGGCGTATGGATAGTCCTTCCACGAGAGATAAAAGGTCCCATCC	1	+	Chr15	10551941	10552060
Chr15	620	ACGATTAAATTGTTTTTAAAATCGAGGAAAGCCAGTCAGTAGTGGCAGTTCATGCTGTAGAGATTTTTCTTTCGGACCAATGGAGTTACAACTCCTCTGGCAGAGAGTAACTTGGTTTTC	1	-	Chr15	10552104	10552223
Chr15	621	CCTGATGTCCTCAACTTTAGAGACCTGTATAATGCCACCACGGGTCATGTTTCTACCAGAAATCCATGGAGCAGACTGAGAAATGGAAACTTCTGTTGCCTCCTGACTGGCATAAAAAAA	1	+	Chr15	10552551	10552670
Chr15	622	GCACTTTCAATTTGAGCTTTAGGCAAGACACACGCAATCAAACTGCAACACTGTTTTTATATGCTTCTCCCCTTTTTTTATGCCAGTCAGGAGGCAACAGAAGTTTCCATTTCTCAGTCT	1	-	Chr15	10552623	10552742
Chr15	623	GATCATGGAGCCTTTAAGGAAAGGTAGGGCCTGCCTGGTAGAAGTTAATAAGAGGGTATACACTTTCCTCAGTCTGCGATGAGGTAAGGGGGTCTCTGCTGTTCTCACTGCCATCAATGG	1	+	Chr15	10552759	10552878
Chr15	624	CCTAGATGGTTTCAGGTGGTCAGTCCAATTAGCAAAACACCAAATAGGACACTCCACAGGGACAGCCACATCTCCTAAATTAGGTTTCCTTATTAATGTCAATCCTGACAAGTTACAGGT	1	-	Chr15	10554411	10554530
Chr15	625	CCAAAGAAGGACAATCTTAGCCCACGTCTCCGGAGCTCAGGCTTTGGTTGCTTAGCCCCATGCACTGAGGTAGGAATGAGTGGCAGAGGCCGTTCTTTGGGGGTCAAAATCCCCAGGGTG	1	+	Chr15	10557188	10557307
Chr15	626	CCTGCATCCATTTTTAAAAGTGAATGAATCCACCTGGAGTCCCATTTGACACTTAACCCCACCTCTCCGCTTGACTTTCATTAGAGGGTGAGAGGCAGGCAGTAGAACCTTGTTGGCAGA	1	-	Chr15	10557342	10557461
Chr15	627	AAATCAACTTAAAAATTGTGTGAAGACAGTAGAGTATGTAGGCCTGTCAGCTGTCGACAGAAAGCAGAAGGCTATGAATCAGGGGATAAGGAATACCAAAACCTGGGCTCCAAGTTCCTG	1	+	Chr15	10557672	10557791
Chr15	628	TTTGGCCCCGAAAGCAAAAACTCGTGAAAATATTTTTAAACAACCATGGAAGTGGGATGTAGAGAAAGCGCTTTTGAGCTCTGCACGCCAGTATAGTAAGGCACTTCTCTGGCCGGTGAC	1	-	Chr15	10558064	10558183
Chr15	629	CCTGCACCCCTTTCTGTCTGTAAGGTCTATGTACATATACCCTGGTGAGTATTTGTTCAAATACTATGGTCCCAGTAGTGATTTTATTTAGTCTGGTTGTTCCTAAGACAAACACACATA	1	+	Chr15	10558319	10558438
Chr15	630	AAGCGGTTGAACGGCTGGAATTCATTTAGGAAAGGGTAAAATAGGAGTGGTGACTTGGCGGGAAGACGACAAAATAGAACAGAGCGGGGCAGAAAGTTACCGCTCCAGGCTGTTTGTGGA	1	-	Chr15	10558589	10558708
Chr15	631	GATCAGTGTCAGAGGAAGAAATTTTCTGACAGTTTCGCCTCTCGCCATGGATGACAGGGGATACTCAGGAAGAGATGAAAAAGTTTTGGGAATTTCCAAGCTACCCATCTGGTCTTGGGA	1	+	Chr15	10558753	10558872
Chr15	632	GGGAATAGCAACTCTGGAAAAGCTACTATTCCCATACCCCTGCGTCCCGGGCAGTTTCAATAGAAAAGCTCTCAGCGTGTATTATCCAGATGTTCAGCAAGCCCAGAAGTCCCAAGAATG	1	-	Chr15	10558921	10559040
Chr15	633	AAGGTTTTCTCCAGAGCAAGCACAGCAAATGGTTCTTTTGTGCCTACAACACAGGGAAAGCCTAACTCAACAAAAATGGCATGACCCTTGCCGTGCAGGAGTTTCACTACTGATGACATT	1	+	Chr15	10559106	10559225
Chr15	634	GATCCATCAACGTCTGGACTGCAGAAGAGGTAGGGACAGGTAGGAGAAGAGGTCACATAGAGAGACGATGTTTACATAGTGGAGAGATGCCCTTGAATGACCACAGCAAGACTCTGCACT	1	+	Chr15	10559329	10559448
Chr15	635	TTTTCCAGTGTGGGATTTTTCCATACGTCGTCATCTGTCAATACTTCCTTTTCCTGCTCAGGATACGTATGTGAGGACTGAGCTTATTAACTGGTAAGAATTTAAGATTTAAAGGCACGG	1	-	Chr15	10559880	10559999
Chr15	636	CACCAAGACAACACTCACTAAAATGAAGAAAAATTTGCTAGTTTGTAACTTAGACACAGGCGGGAATACCTTATGAAATTTTTTTCCTTATTTCCTATTTATTCTGTTTAGAATAGATGG	1	-	Chr15	10560496	10560615
Chr15	637	AACCCAACCAACCAACCAAAAAAACAACGAAAGAAAGTATGTAATAATAATAATAAAAGCCATCATAAGCACTTATCTTGCCTTCCCCTGGGATGACGATAAAAGGCTGTCTTATGCAGA	1	+	Chr15	10561252	10561371
Chr15	638	ACCGGGTTGTGCTTTTCCATGCGGGACTTAATACTGGTTCCTCAAAGTTGTAGGAATTCAGCTCCTCAATTGCACTGACTGTTTGATGTGCACTAAGTTGGTCAGAGACACTTTTTGTGG	1	-	Chr15	10563494	10563613
Chr15	639	GATCACTTCCTATTATATTTTTATTTAAGTTTGTCTGAGCAATGGTCCTCCCCTTCCTGCTGCAACAGTTTACTAACAAACGCAGAATGAGGTGTCACCTCGACTACAACCCAAGCTCCC	1	+	Chr15	10563616	10563735
Chr15	640	GGTCCCTTCAGCCCTCAGGCAAGTGCCCTTGCTGTATAGGAAGGGGCCCTTTCTTGCCACGTCTTCCCCAGAGGTCCGCCTGGAACTGATTTAGGAAACCCTCACCATCAGGTTTTTCAC	1	-	Chr15	10564090	10564209
Chr15	641	GATCTTGGCTCTCTGAGCCTCTTTGAGCAAATGAAGCAAAGAGAAGATGGATTCTCCAAGGTGAATGTTCAATAATCTGCAACAGCATTCAGTCTGTAAGTGCTGCACATGGGGCGCATG	1	+	Chr15	10564212	10564331
Chr15	642	CCATTCAAACTCTTAAGCTCCCTGCTGTGTGTGAGCCATGTCCCCCTGCCCACCATGCGCCCCATGTGCAGCACTTACAGACTGAATGCTGTTGCAGATTATTGAACATTCACCTTGGAG	1	-	Chr15	10564265	10564384
Chr15	643	AAGTTTGAATGGAGGAAGCATTCAGAGCAAACTGGAAGGCAGAGCTGGAAAAGTGCCCCTGACTTTTTTCTACAGTTCATCTTGCTCAGGAAGCCCCTCCTTATTCATAGGTGCCTCCAT	1	+	Chr15	10564571	10564690
Chr15	644	TTAAACCTGAGTGCCTGCCTGCTGCTGTCTCTTCTGTTAATGGTGGAGGGACAGAAGATTTAGGGTCATAGCTCGGGATTAGCTTCTAGATTGCTAAGGGCAATGGCCTCAGGATGCTTC	1	-	Chr15	10564729	10564848
Chr15	645	GATCCAATGCCTGGCTTAGTGTTAAAGGCGCACACGGGGCTCCGGTCACAAGTCCTTCTTACTGGAAATTACAAGAAAAACAACGGAAGCCCCTGCTTTAGAACACTCCTGTCAACCACC	1	+	Chr15	10564851	10564970
Chr15	646	TGAGAGTAGTTGTTGGACCTAAACAATTCCTGGGAACCACCTTAAATGCTGGGCCAGAATCTTTAGAATGGAACCAGCAGTCGACAGACTCAACCAGCACCTGGGTGGTTCTCATGAGGG	1	-	Chr15	10565496	10565615
Chr15	647	GATCCCATTCAGGGACAGTCAGAATCTTATGTCAAGGCTGGCTAGAGAATTTGAAGCAATTTCGTCCTCCACAAGGAATTCCTTAATAGGAATGGAATAGGAAAATGAGAGAAATTCTCC	1	+	Chr15	10565618	10565737
Chr15	648	GCATCCCTGAGTGAAGGCCTACTGTTCGCTGAGCTTTTGTGGGAGGTAACATAGCAGCGCTTGAATGGAGAATTTCTCTCATTTTCCTATTCCATTCCTATTAAGGAATTCCTTGTGGAG	1	-	Chr15	10565684	10565803
Chr15	649	GATCTACTGCAGAATGTTAACAGAACCGCTCAAAAGAGACAAATTTATAAATGGCCCCATATCCAAAAAGGTTATTACAGTACAGTCAACAAGGGGAGGCTCAAGGCAACCGGAGTGAAC	1	+	Chr15	10565823	10565942
Chr15	650	GTAGCTACCAAGTGAGTGTCTGCAGAGCCACTAGCCAGGTTGCAGAACAGCCTGGGGCCTCTGTGTATTCCCACACATCCACTTCTCACCCTAGCTCCTAACCACCATCCTGACTTTTAC	1	-	Chr15	10566075	10566194
Chr15	651	GATCCAGTATGTGTGGGTGGACACTTTCCCACCTATTTCTTTTATGTCTACTATGAAGACAAACCTGCTGCCAAAACCTGGCTCTTAATCTTCTGCAAGATTCATAAACCCACACAGTGA	1	+	Chr15	10566536	10566655
Chr15	652	CTCAGTGAGACTCTCTGAAAGTACATGCATGTTTTCTGTGTGTGTGCATGAATCTGCCAGCTTCATCACTGTGTGGGTTTATGAATCTTGCAGAAGATTAAGAGCCAGGTTTTGGCAGCA	1	-	Chr15	10566601	10566720
Chr15	653	GATCAGGCCAGTCTTGCCCTTGGTCTGTATCCAGGGCAGCCTTAACCTCGTGTTCCTCCCCCACCAGCCTGTGCACTGGCTGGGGCAATGGGTCTACACCATCACTCTGAGCTTATTACT	1	+	Chr15	10566723	10566842
Chr15	654	TTCTTCCTGGCTCACTTCTGTGCCAATGGACTACTTTGCTTGGGCTTGATATATTTCAAAACTCAAGCCCACCCGTTGGCCAGATGTCTGTGACCACTGGATTTCTACTGGTTTTTCAGT	1	-	Chr15	10567485	10567604
Chr15	655	GATCATTAAGAGAGATGCTGAAGCCCAAACCATTGCAAACTGAAGTGACTCTTGGATGGGTCTCCTGGAGCAGCCATCAGAGGAAGCCTATTTGAGAGATTTTGCTTAGAAAGGTTTCAT	1	+	Chr15	10567624	10567743
Chr15	656	TTATTCTGGATAGTGTGACTCTGAAACCTTTCCAGTAAAAACACTGTCTGCCTTCTACCTTTGCCTTGCTGGTTTTATTGGCAAAGCAATCTGGTCTTCTCCATAAACTGGAGGGAAAAA	1	-	Chr15	10567743	10567862
Chr15	657	GCCCAACAAGTGTTTATTTAGCTCCTTTTACATGAGCAGCATAGCCTTTACTGGCTTTTCTGTGACTTTACAAAGCTAAATTCTAACATCAGCAGAAGCATGCCAACAATAAGAGCTAGT	1	+	Chr15	10568240	10568359
Chr15	658	CTCCTGTCTACACCATCTACTGAGTGCACCTTCATCCTCCACCCATGACTACACCATCTGCTGAATACAACTGCATCTTACACCATGACTCTTCTTCATTTACCTGAACATCACTCCCTG	1	-	Chr15	10568460	10568579
Chr15	659	GATCCACATAAAGCCTTAAAAGACTGCTCTCTTTATCATTCATGGAAAGCCTAGATTACTAGTACCTCATAGCATACATATCTGACTTTTCTCCTAGCGCAGGAAGCCCAGCACTTTCAT	1	+	Chr15	10568582	10568701
Chr15	660	AGAGGTGCGTGGGTGCCACAGTGGACGCAGTCAGCCTCTGCTCAGGATGAGTGACCCATTGCTTCTGTGCTATTTGGTCTTCCAGGAAATCATCATCTGGCCTTACCATAGGGTTCTTCA	1	-	Chr15	10570388	10570507
Chr15	661	GATCTGTTCCATGCTTGTGCTCAATCCCTGGGCCAAGCACTGTGCTTAGCTGGGTTCAAATCCTGCCCCTAAATTCATTTGTGCATTGCAATTTCCCAAAGTGTAAAACACAGTTGCTAA	1	+	Chr15	10570510	10570629
Chr15	662	AGTATTTTGACTACTTAATTACTTAATGAATTCTAAGGCTTCTAGCCCCTGCTGCAGAATGTATAGAAAATTGGAATAGTGACCTAAAGCCTTGGAATGTTGTCTAGAATCCAAACATAG	1	-	Chr15	10570727	10570846
Chr15	663	GATCTGAACCTGGGACTTTTACGTACTAGGCAAGCAATCTCATACCCATCTGTGTCCCCACATCCTGAGGTTAACTTTAAGTAGTCTGGATATTTTAATAGATGTGAGACGAAAGATACT	1	+	Chr15	10570965	10571084
Chr15	664	TTCCTCCTGTGGATGGATATTGGAGTTTATTCTGGGCTGCTATTACTGGAGTATAGAAAGGCTACAGCAGATATGCCCTTTCTTAAGAACTATAAGTGTTTGGTTATAAGTAAGTCAGTA	1	-	Chr15	10571084	10571203
Chr15	665	GATCTGTCCCTGGCCTCAGAAGAGCCTCTGTATAGATGGCCCTCTGACATCACTATCACCCCAGGCCCCAGAGAGGACACAGGGCCTCCCAGGCAGGCCCACGAAAGCCCAGCTCTCCAA	1	+	Chr15	10571310	10571429
Chr15	666	TGTGGGGCTTTGGAGGGGTCCAGCTTCGCACCTAAGAACTTCCATAGGTTTTCCTGAGTTCTCCACCTCTGCCAGCATCTCCAGCTTCACTTTCTCTGTTGCTCTCAGAACTGTGCTATT	1	-	Chr15	10571428	10571547
Chr15	667	GATCCTTGCCGTACGTTTTATGATTCTCGCTGATAAGTGGCCACAAACAATAACCGCCTACAGGGAGAAAGGTCTAAACAAACAAAGCCAGAGCTTTACTGTAGGTCCTGGGCCATGGAT	1	+	Chr15	10571550	10571669
Chr15	668	CGGACTGCTGAGTTTTTCACTCATCCACCATATAAGCATCTGCACATCTCTGCCATTGTCCCCTCGCTCAAGATACCTGAGATAAGATGGAAAAGCCACAATGCCCGTTCTTAAGGGACA	1	-	Chr15	10571880	10571999
Chr15	669	GATCTCCTAATAGAACACTGCTTCTAAAAATATTGAAAGAAATCCATCCTCAAGTGTGTCCTAAGATAGTCTCCCCTCCTGCCCACTGCAACTATTTGAATGTTATTATATTGATATGTT	1	+	Chr15	10572002	10572121
Chr15	670	CCTGACCTTGTAGCATTAGACAGCTTTTCAGAATGTTTCAGAATGACATCGGAACTCTGGTTTTCCCCTGTTAAGAGTTTAGTTTCACGTTGACAGAGGAGCCAGTTGCTGCATAGTATG	1	-	Chr15	10572139	10572258
Chr15	671	CTAGCTAATTTGGTCATTACTCATAGTCCCAAAGGAAATTCCATTGTTATTTTAAATAATAGCCCTTTTTCTCTAGGCTTAGTGGATACTAACGCTCACAATGAACACCCACAGACCCGG	1	+	Chr15	10572402	10572521
Chr15	672	AATCCGGGTCTGTGGGTGTTCATTGTGAGCGTTAGTATCCACTAAGCCTAGAGAAAAAGGGCTATTATTTAAAATAACAATGGAATTTCCTTTGGGACTATGAGTAATGACCAAATTAGC	1	-	Chr15	10572405	10572524
Chr15	673	GATCTGCTGATGGGCATTAGCGGAGGAGAGATACTGCGAATGGCATGCAAGTTGAAAAGCTTATGCATGCTGCTTGCACAGAGAATCCATCCCTACTTCCTAAGCTGATGAAGTGGTGTG	1	+	Chr15	10572527	10572646
Chr15	674	GTATATCCTTCCGTTGTTTCCTGTGGAGATGCAAATTGTCCCTTAATTAATATTAAGTTCATTTTACCGGGGAAATGATGAATCATTTAAAATTGTTAAGACTTTCATGAATCCTCCCAA	1	-	Chr15	10572651	10572770
Chr15	675	GATCTAGAAACTGTGGGATGTATCTTGCAGTTTTAGGTCCAATGGGACAAATTTGAAAAAAGGCCACTAGACGTCGAAGGCTAACAAATTGTATTCTTGTCTGCCAAGAAAACCCCTGGG	1	+	Chr15	10572773	10572892
Chr15	676	GCACTGGTGCCATCTTTCTTGCTCCCTTCCTGTCTGTTTGTCTCTTTTCCTTTTAAGCCTTTGAGTCCAGAGTTTTTTTCAGTACTCAGTCTGCATCTCAATGCTTCCAGTACAGTTTAC	1	-	Chr15	10573175	10573294
Chr15	677	TTATTGATGTCAAGAAACAAGAAAAGCATTATTGCTATCCAGGCAGAGAATGGGTTATTGTCAAAGGCTTCTTCTCTGATTCAGGCTGGCTCAAAATTTCCCAAAATACTACGTGCCAGA	1	+	Chr15	10573600	10573719
Chr15	678	AACCTGTACAGTTGTGTTTGGGCAGAACCAGGCTCTGCCTGCACCTCGCTAAGGGTGACCCTGTTGTCCTTGTGTCCGAAGGACTGACAGGGAGAGAACAGCAGGGTAAAGGTTGGTCCC	1	-	Chr15	10573751	10573870
Chr15	679	AACGTGACATTGCTTGCCCTGGGTCTACATTAAGAGACAGAGTTACAGGTTTCGTGATAGCTCGCTTCCTTACAGTTCACAGCCTTTGCCTCAACAGCGTGCCATGAAGAGACAGCAATC	1	+	Chr15	10574052	10574171
Chr15	680	CATAACGCGCCTTTTCACATAATTAGAAATACAAAAAATCCTATCTGAAACTATTACATGTAATAAGAGGCTAGGGTTCATACTTGTGCTGATATTTCTCCAATTCCCCGAGTCTTAAGA	1	-	Chr15	10575597	10575716
Chr15	681	AACATCACTTTCAGACCACTCAAGGACAGGGATTCTTCACAATGTTCTTAACTTTATGACCCACTAGGACAAGAGACTGACTTTGTACTCTGTCCATTTTTAGTATTTTACACAAGGGCT	1	+	Chr15	10575923	10576042
Chr15	682	AAGGATTGGGAAATGGTTATGCTTGTGAACTGCAATGCTTAGAGGCAGGCCGGGAAGGTCAGGTCCAGGAGCTTTGGTTATTGCTGAAGTCCTTATGAGCACTGTAGGACACAGGTGTGC	1	-	Chr15	10576594	10576713
Chr15	683	GATCACTGATAGCAGAGAACCTAAGCGCCTTCTCTTCTATTAAGTGTCCTGAGGCACTTTAAGCGCTTGAAATAAATCTTCTCATGACATCCCTAGGATGTCACCAATGCCAACACTGAG	1	+	Chr15	10576716	10576835
Chr15	684	TGCCAAATGATGGAGAGCTGACTAACACAATTACCTTCAAGTCACCTCTGGAGGAGATAGGTGTGGTCTTGACATTTTTGGAGGTGAGCCCACAGTAGTCTCGTGCTCAGTGTTGGCATT	1	-	Chr15	10576821	10576940
Chr15	685	GATCATCTTAAAGCTGGAAAAATGTACCTTGACTCAGGGTTTTGGGTTTTGGCCCATGATTCCCTGGCTCTGTTGTTTCTAGAGAGTGGTGAGAGACGTATTAGCATGGAGAGAGAGTGG	1	+	Chr15	10576943	10577062
Chr15	686	TGTGTGATTCCGTGGATTGCCCCCTCTAGCTGGAGGCGAAGAGCTCAGAAGCTGGGGTCCCCAGAATGAGCTCTTTTTCCTCCTGGGAACTGCTAACATGCCCTGTCCTTCCAGTACTCG	1	-	Chr15	10577365	10577484
Chr15	687	GATCAATCTGAACCATCAAGTAACCAGACCAGAGCCCATCTGCTGTCACCCTAACCAGGATGGCTGTTGGCCTCTATTATGTAGAATAGGGGTATTAGTAGAGACTTTACCTGGAGGGCA	1	+	Chr15	10577694	10577813
Chr15	688	AACAAAACAAGAAAGCTTTAGTTTTTACAAATAATTTTATAAAAGACTTAGCATGCTGATACTTTAAAGTAATGATGAATATATTACCACCCTCCCCCCATTTTGTTTGAAAATATTATT	1	-	Chr15	10578773	10578892
Chr15	689	CAAGAATATAAGTTTTTTAAGATTCAGAAGAGCCTAACCTGGTAGATTTGCGATGGTCACCCAACAAAATCACAGTACTCTCATAAATGTACACTTTTACGTCCTAATCTGTTGTTTTCT	1	+	Chr15	10579269	10579388
Chr15	690	GCTGAGGACAGCCAGCCCTCCAGGAGCCGCTCGCGTGGCTGGACCTCATGAGTGGCCATACCTACTGCCAAGGAAGGTACTTATTGTCTTCTTGCTCTGTCTCTGTCTCCTGTGTCACCG	1	-	Chr15	10579449	10579568
Chr15	691	GATCCACTCCGGGGCTTGCTTTCTTTCCTAACTCATCTCCAGAGTGGAGTTCATTGCTAGGGCCTGTGACTATCTCTTTGTCCAGCCTCTGGGAGACTGAAAGCAGACAACAGGAAGATA	1	+	Chr15	10579571	10579690
Chr15	692	GAAACTTTCTCTGTAACTGTGGTCCTCTCAGGAGAGGACAGTTGGAAGGCCGTCTGGGTGAACTTGACACTGATTATAAGCCGGGACAGTTGAGGACTAATTAAAGTGAAGAATGGCCTG	1	-	Chr15	10579784	10579903
Chr15	693	GATCCTGCAGTATAAAAGCTATCTCTTATGGCTTACTCAAAAAATAATAACCAGGTGTATAAATAAACAAATAATAGTTATCTTATACCATAGTTTATCTAAAACACATAACTATAAAAA	1	+	Chr15	10580080	10580199
Chr15	694	CAAAGTAAGACATTAGGGACTTAGTTTATATTTTATGGGACTGATAACATTTTTTATAGTTATGTGTTTTAGATAAACTATGGTATAAGATAACTATTATTTGTTTATTTATACACCTGG	1	-	Chr15	10580130	10580249
Chr15	695	TAGAAGATAAGTTATTCTCCTAGTTGTTGGTTATTTTTGAGTATTTTCATAAGGACACTTGTTCTTATGGAAATGTTTGCTTGCTGTTAAATAATAACAAGCAATTTTATTTTCAGGGAC	1	-	Chr15	10583445	10583564
Chr15	696	ACGACTTCTTTTACCCAATAAGTTAAGGCTTTCTAATGAAAGTGCATCTTGGCTCCAGTTGTTGCTAAGTTTAGAATGACTTCATTCCATCAGGGTTATAATGAATATTCACATCCATTC	1	+	Chr15	10584518	10584637
Chr15	697	TATCTGTGAGTACATGCAATGTGGACACAATGATAGGAGAGTCATAGTCTGGCCACATTTTCTACAAATTCAGAATGTTAGAAACCAAATCATAAAATCTAAGTTTCAGATGTGGTTAGT	1	-	Chr15	10585674	10585793
Chr15	698	AACTACCCAAGTTCAACTCACAAAAGCAAATGCTGTTAAATTTCTGATATGGACTTGGCACACGGTCAATACTTTAAATATTGTTCACTATAGCCAAGACTTATTTAACTATGGTTCATC	1	+	Chr15	10587037	10587156
Chr15	699	ACATGCTCCTAACCTGTAAGCCATCTCTCAAGCTGCTAATAAAACTTCTTGCCTCTCTCAGTGTGTTCTGTAGGGTCTTCGGTTTTCCAGGGACACTTACTGAAACAGCTCACCGTTTCT	1	-	Chr15	10587268	10587387
Chr15	700	GACAGACAACCAAAAACCAAACAAAACTAAAAGGCAGAAGAAATGGGGGCGGTGGCAAAGAAAGCAGTCAAGGGGACAGTGTGAGAAGGCAGGTCTGTGTGTCCTGTCCTCTTTAACGGG	1	+	Chr15	10588640	10588759
Chr15	701	CAGAACTGCCCGTTAAAGAGGACAGGACACACAGACCTGCCTTCTCACACTGTCCCCTTGACTGCTTTCTTTGCCACCGCCCCCATTTCTTCTGCCTTTTAGTTTTGTTTGGTTTTTGGT	1	-	Chr15	10588648	10588767
Chr15	702	TTGTAACACACACCTCCCTTACCTTCTGAGCAGTTAAACAGGGAGATGACAGAATATGGCCAGCAGATGCCTGAGGAGAGGGAAAGCAGGACTCCAGGCAGAGAGGAAGTAGGTGTGAGA	1	+	Chr15	10588874	10588993
Chr15	703	TCTGCCTTGGTGTCGTGCCCTCCAATCCTCTCACACCTACTTCCTCTCTGCCTGGAGTCCTGCTTTCCCTCTCCTCAGGCATCTGCTGGCCATATTCTGTCATCTCCCTGTTTAACTGCT	1	-	Chr15	10588902	10589021
Chr15	704	GATCAGATGCCAGGAGTGAGACCAAGTGGCAGGCAGGGACTGAAACAAACGAGTTAAGTTAGAGCTAACCAGGAGGTAGCCTTGCTATAGTGCCTAAGCTTTTATAAATAACAAGTGTCT	1	+	Chr15	10589024	10589143
Chr15	705	TCTCTGAGTTTTCTGTCAAATATAAGTAGTAGCTAGCACTTCTGTTGCAGCTCCCGAGGCAGTGGGGAGGATATGAGAGACGGCAAAGGTAGCGAGTCTTTGGGATGCGCAGGTTTCTAT	1	-	Chr15	10589228	10589347
Chr15	706	GATCCATCAAAATGGCCTTCAGAGTCTGGAAGCAATTGAACACTTCACAGACTGACTCGACCCACATCAGTGGTAAGCAAACACGACATGGTTTTTCGGTTTGTTTAAAAAACAAGCAAA	1	+	Chr15	10589350	10589469
Chr15	707	CTTTCAGTGTGAAGTAGGAGCTTGGGTTTTCATCTGAAACCAAACTGTCAGGTGTATTGGCTAATCATATGGTGATAACCATGCTCTCTGGGCCTTGTGTGCTGGTAATCGTAGCAGTGC	1	-	Chr15	10590173	10590292
Chr15	708	GATCTCTGAGCTGGAGGCTTCCCACGGCAACCGAGGAACCTCTCCGAGGGTATAGCGGGAAAACTGCACTAGTAAACTTACCATCTGCTCCCATACTATGCCACAATACTCCACAAACAT	1	+	Chr15	10590355	10590474
Chr15	709	ACCCTTCAATTCAACTGTCTCCGCCCACCATGCTGTAAATGTTATACACCATTAAATGTAGTAGTAACCATTCATTGAACAGTCCCCACCATTACAGGAAAGATTTTTTTAGTCGTGGAG	1	+	Chr15	10591043	10591162
Chr15	710	AAAAGAGCTGGCTGCCCTTGCTCAGGGCAGTGAACCCACTCCACATTCCTGATGTAATGAAGTTGTTCCCAGACCTGTCACCACCATCTCCTCCAGCTCTAACCTTCAGCTCCCCGGGAG	1	-	Chr15	10591812	10591931
Chr15	711	AACAGACAGGATGAGGGTAACCCCAACCTGTCAAGTGAGACAGCTGGAGTTCCACTTCCTCTTCCTGTGGCTCTTGTTCCAGCTACAGCAATTAGACCTCACACCCATGAGGCCTTGCTT	1	+	Chr15	10592073	10592192
Chr15	712	CAAGGGGTGGTGGTAGCAGTGCTCACACATTAGGCCCTGAAGTCCTGAAGCAAGGCCTCATGGGTGTGAGGTCTAATTGCTGTAGCTGGAACAAGAGCCACAGGAAGAGGAAGTGGAACT	1	-	Chr15	10592120	10592239
Chr15	713	GATCCTTAAATCACTGTATTCCAGGAGGGTGCTTTCCCAAGTGGGAGAGGCAGAAGACAGGACACAGACTATAAAGCTGAAGGAAAATTTGTGTCACACAGCTGAGAGACTCCAATTTAC	1	+	Chr15	10592242	10592361
Chr15	714	AAGAGTCCCCGCAAAGAATGTCTTTGAATTGTTCACATGCCTAAAGTTAATGATAAGGAGAATCAAGGTTTACGAAGTGCATTCTTCTTTGCCTCTCTCCATTCAACCAGAGATGAGTAG	1	-	Chr15	10592450	10592569
Chr15	715	AAGGAGTAGGGGTAATGTGGGGAGATGGCTCAGAGGTTCAAAGCACTAGTCATACTCAAGGGACTTCAGCCCCCAGAATCCAAGGAAAGGCCAGGTGACCTGAAAGTCAGCCTTGAAAGG	1	+	Chr15	10592936	10593055
Chr15	716	GATCTCACCACGTGCTCTCTGTTGCTCTCAGAGACCGTTCTAGGAAACAGGAGAATGTAAGAATGTGGGAAGACTATCCTAAGAGGTGAAGACATACTAAAAGCTAGCCAAAGCTACTGA	1	+	Chr15	10593728	10593847
Chr15	717	TTTTCTGTCCTGTGCTACTCAGCACACTTTAATGGCTTGCCCTCCTCCTCAGTAGAGCCCAGTCCTACTGGGGTACCCACCTACACCCCATTGACAGGTTGGTTTCTTGGTGTTCTTTAA	1	-	Chr15	10594749	10594868
Chr15	718	GATCCCATAGGCTGGTGACTAGGAATGGGAATGTCTTGGTAAGATGGAATAGTTAAGTTGTTACTTGGACTGCAGGGTAAGCTGTTGGCCCGACTGGAGAGACTGGTCATTTGTGAATGC	1	+	Chr15	10594871	10594990
Chr15	719	CCAGACACAAAATCCGATGCTGTGGAATAGTAACGAACTTTCTGTTGTAGAATGTCAATCAAACCAGGAGTGTGCAGTATGGAAACGCTACTGTGTACAGACCCTGCCCAGGCATGGCCT	1	-	Chr15	10595539	10595658
Chr15	720	GATCAAGACCTCAACATCATTATGACCTTGACTTTAGCAAGGTGTGAAACCACTTGACTATGCAAATCAAACAAGAGGAGTGGTCTGCCTTCTTTCCTGCTTGCCGTGCCAGTCACAGGC	1	+	Chr15	10595720	10595839
Chr15	721	TTCTTAAAAACATTTGTATTTAAAAGAAGGAAACCCTTACGCTGAACTCCTCTCTCTCTTGAGCACATTGTTTAGCGGGAATTCAGAGATGTGCTATCCTCTAGATAAACTTCCTGAGAC	1	-	Chr15	10597090	10597209
Chr15	722	GATCACCATCTTGCAGCAACCAGAGGCAGAATAGGGCATCACATGAGAGACAGCTAGCAAGACTAGCCTTTACTAAATAAACTCTGGAAATGGCTAAGTATTATCACCAGGGCACTGAAT	1	+	Chr15	10597579	10597698
Chr15	723	AGCAATTGAAAGTGACAGAGTGAAGGGCTTGGGTTTATCAGATTTGGCAGGATGGGGTGTGGTTAGTCAGCAGTTTAGGTGAGATGGGATGAAGGGCCTAAGCTAAAGTCAAACCTGGAC	1	-	Chr15	10598325	10598444
Chr15	724	GATCAAGCTGGGGCTGGAGCAGGCTGCTGATTCAAAAGCCTTTAAAGACTCCCTGGGCTACACCACTGGGAGGAGTGTGCTGGAGAGGCACACCCATCTCTGTCTCCTCAGGAACTCACT	1	+	Chr15	10598447	10598566
Chr15	725	TAAGGTATGGAGGTGAAATCCAGCAGCAGAGGCCTGTCCTAACGGGTTCTTATAGTAGACACCCACGTGAGAGATTACCCCCAAATCCAGCAGTCTCATGGCCTGTTGAGTCCATTCAAG	1	-	Chr15	10598634	10598753
Chr15	726	GATCTTCTACCCACGCCTCGGTCCCTCTTCTACCCTTTCTTGTGTATAACCGTTTTCTTCGCTCAACTTTCTCTCATTGTCTGTCCTTCTCCCAGTCTCAGCACCCCCACCCCCATTTCT	1	+	Chr15	10598822	10598941
Chr15	727	ACCAACATGTATGAATATGTATTTAACTTAGTAGATTTCAGGTCATGGCATTGTTTGTAATGTGTGAGGATAGTCTTTTTTGGGGGCCGGGGGGACCTGAATGTTTCACAGGCGGGAAGG	1	-	Chr15	10599309	10599428
Chr15	728	GATCAACAGCCAAAGACTTTTTTGGTTTTGGTTTGGTTTGGCTTTCTACAGTTAAAAGCACCAAGCAGGTTTGAAGAAATCTATCTTCTCCCTATTTGGTGCTTCCCATGATAAATCAAG	1	+	Chr15	10599471	10599590
Chr15	729	AATCTCCTTTTGATATGAATAGTTTATTCCTTTATTCATTACACTCTAGAATTACCTGTATAGAATGTCTGTCTGGTAAAGAAACGGCAGACAAAATGTTCCATGTAGACATCATTTTCT	1	-	Chr15	10600219	10600338
Chr15	730	GATCTTAGCAGTTTCCTCTGAAACTCTCCCAAACAGCCTTAAAATGCCAGGCCACCTCTTCTCAAGTAAGACTGATTCATATTTTTAGTTATTATTAAATGTTTAGTTGACATAGAAAAT	1	+	Chr15	10600976	10601095
Chr15	731	GAAAGAGTGAGTACACATCTTAAATGAAGCACGTTCAAGTCACTCCAGAACCTGGTCAAAATGTGTCGCCTTTCAGTCGGCCACTGCTGCTGGAGTTGTTACTAGTTAAGAACAACATGG	1	-	Chr15	10601487	10601606
Chr15	732	GATCCCCGTGGGACTCCACACAGCTCTAGGAAAGATAAATGTACTATATCTGCACCTTCCACACGGAGCAGTTACCAGGGAGCTCAAGGGTGGATGGGAGCCCAGGGGGTTGGAAAGAGT	1	+	Chr15	10601609	10601728
Chr15	733	CCTTTGTTACTGTCCCCTGTTACTGTGGCAATGGTTTTCTCGCTATAAGCTGCTGACATATCTGAGTGACGCTCACTGTGTTCAGAAGTACTGTGCTCGACCTATTTTGAGCTGCCTTAG	1	-	Chr15	10602057	10602176
Chr15	734	GATCTCAAGGTAAGGCTGGGTGTAGTGGCCTGTGTGCACTTGGGAAGACAAGAGACAGGTGGGTCCTGAGTTCCAGGACAGCTTGTCTTATGTGGGTGAAACCACACTTCAGAAGAAAGA	1	+	Chr15	10602339	10602458
Chr15	735	AGATTTATAACCACTTCCTTATTTTCGTCCTGCCTCCTAATGTGCTTTCTGAAAAGGGACTTGACCTTCCCATAATCCAGTTTTCCTTGAAGTGTTAAATCATCCACTTAAGCTGTATGG	1	-	Chr15	10602793	10602912
Chr15	736	GATCCAAGAATGGAAACTCCCCTCTACGGACAGCAAAAGCACAAGTCAGAACAATTACATTCCCAAGCTAAGGACAGAGAACAGAAAACACACACAGCCACACGTCCACTCACCACGAGT	1	+	Chr15	10602915	10603034
Chr15	737	TTGGCTACCGTAGGTCATATAAAATGTTATCCAAGTTGCATCTCACTAGTTTCTTTGCTAAAGTGGGCTATCAGAAAATACAAACTAGGATTTACAATTCATTTCTCCTGGGCAGTGTAG	1	-	Chr15	10603368	10603487
Chr15	738	ACAACTGAGGTTCTCAGAAGTAGCTCTAGCCGCGTCTCATGTGTCTGACAGGCTTCCCACTGTCCCGCCATAATGAGGATAATTCTTCGCTCTCTACTCCTGGAAGAGAAAAGTCTGCAT	1	+	Chr15	10603753	10603872
Chr15	739	CTGCTTCCACGCCTTTTGCCTTTCTCTAAGCAATATTTCCTTTACCTGCATATTCTGTAAGCTAAATTCCACAACATACTTGGAGAGTGAGGGGCTTGCTGTCCTTACCCTGGGGCAGTT	1	-	Chr15	10603882	10604001
Chr15	740	AATGCAAGCCAACCTATTTAGGGGCTAGAGACACGGGTCTATAACAGGGCACCTGCTTAGCACAAAGCCCTGACTTCAGTTTTAGGCCCCACCCCGTAACAAAAACAAAAATTCCAGAAC	1	+	Chr15	10604179	10604298
Chr15	741	GGTTGACCTCTCTGCCCTCCCCCTCCCAAACAGACAAATCCACTTGAACATAGAGATGGACACAGAACATGCACGGGGTCTGTCTCTTTGGGAAACTAAGGATTAACTATGGCAGAAATG	1	-	Chr15	10604353	10604472
Chr15	742	GATCACTCTTTGCCTTCTTAATTTTCTAATTAGCATCTGAAGTATTAATACTGTGGCATTTTTGACCAAAGCGTGTTTTAGCAGATTTGCCTTTCCTCTGCCCCCCCACTACCCAACCCA	1	+	Chr15	10604475	10604594
Chr15	743	AACTTGTGTCTGTGTGTCTCTGTGCATGTCTGCACACACGTGCGTAAGTGTGGGTAAAGCTTAAACTGTAAAAAGGAGACCAACAGAGGATAAAAGCAGGTGATGAGAAAGGACAAAGGG	1	-	Chr15	10604659	10604778
Chr15	744	TCTTGGGACTGTTTCCTAAACTCAACCAGGAAGTAAACAATAACTTTCTGTTTGAAGAGTTGGCTCTTGTTTTACGAACAGACCGAGAAGTAAAACCCCGAGTTGGTTCAGTTGGTCACT	1	-	Chr15	10605506	10605625
Chr15	745	AGGCAGATGTACTTGACTAAGAAAAGAAAATGCCCACCACAACATTAGTGCAATTACTAGGCTTGCCTCTGTGCCAACCTACAGGGCCCAACAAGTAACCGCTTCAACGTGCATAAGAGA	1	+	Chr15	10606103	10606222
Chr15	746	CCTTTTCTTTTAACTTTGTAGGACTTGGAATGGGGGGCCCTCAGTAGTTTTGTGGGAAATCAGACCTGGAAGAGTCACCTGTCTCTTATGCACGTTGAAGCGGTTACTTGTTGGGCCCTG	1	-	Chr15	10606184	10606303
Chr15	747	TTCAAGGAAGAAAAAATTACTTTTCTAACCATCACAAAGACATGTGGAACCTGTTTTTATTTTTAGTAATAACACATGGAGCAGCTTTCGAGATTTCTGCAACATTTTAAGTGACTGTAG	1	+	Chr15	10606407	10606526
Chr15	748	CCACAAACCTGTGTTTCCAAATAGCACTGTTGGCTGGGCCACTCTCCTGATTCTTGACCTGTTAACAGACTACTAAGAAAAAAGGGAGAATTTGTTCTTTTATATTGTACTGAAGAATTA	1	-	Chr15	10606877	10606996
Chr15	749	GATCTGCAACAGGAAGCAGAGCATTCAGGAAATGCACATGCGCATTAACTGGGGACGAAGGCTGAAGCTGCATCAGTCTTCAAGGCTAGCTTGACCACTTTGGAGAACTTCTTCCCTGCT	1	+	Chr15	10606999	10607118
Chr15	750	AGGTCCTTCAACCTCATTTAAAGAATATTGTAATAGTATTGTTCAGCTCTTCTTGTGAGTTGTTTAGCCACAGTTTGTCAGAGAACTCTGGACCACTTGCTCCTAGCAGGGAAGAAGTTC	1	-	Chr15	10607103	10607222
Chr15	751	AATGAACTTTTCTTTGGATTTTTAAAATGAGGTTGAAGACAATTAGACAACTGTCCAATCCAAACAAGAATTTGAGCCCTCTTCTATGTTTCTAGCAATAAAGCAGTGCTTTCAATTAAG	1	+	Chr15	10607407	10607526
Chr15	752	AAAAGAATCTGCCTGCCCTTAATTGAAAGCACTGCTTTATTGCTAGAAACATAGAAGAGGGCTCAAATTCTTGTTTGGATTGGACAGTTGTCTAATTGTCTTCAACCTCATTTTAAAAAT	1	-	Chr15	10607424	10607543
Chr15	753	GATCAATAAGGAGAAAATGCCAGACAGTACTCTAGGTCTAAATTTAAGATGATTCTCTGCCTCTAGAATAATGGCTACTTAATGAGCACACATAAGGTCTAAGTTGATAACTGCTCTCTT	1	+	Chr15	10607546	10607665
Chr15	754	GAATGACTATTTTATCTCTGTTCTAGAGCTACTGCTAGTTCTAAGTGACTGGAGAAGCACAATAAAGAGAGCAGTTATCAACTTAGACCTTATGTGTGCTCATTAAGTAGCCATTATTCT	1	-	Chr15	10607610	10607729
Chr15	755	CTGTGTGCGTGGTCTTTTTCGATGGGAGACTTTACTCACGGAACACGGGGTTTGAGAACCGCCAGTGACCTCATTCTACACTTTGGCCCTTGATTCATCCCGTACCACGAGAAGCTCAGC	1	+	Chr15	10607962	10608081
Chr15	756	TATGAGGCCAGGATGTCATATGCAGAGGTAGAGTGGAGAGCCCGTGTCTTGCACGGACAGCTAATAGGAAATGTGCTGCAAAGGGAGATTGGGTGGCTCTGAGCAGTGTTGAAAGGCCAG	1	-	Chr15	10609650	10609769
Chr15	757	GATCGATTCCTCTATTAATTATAGCCTGCTCAATCAAGCTGGTCCAGCCCTGAGTTCATTTCTCTCTTTCATGAAGCTTTCCCTAAAGCCTTATACTGCTGGATATCCACACACCAGGCT	1	+	Chr15	10609772	10609891
Chr15	758	TATCTCCTGTAAAGCAGCATGAAGAGTAAAGGTGAAACCTTCCACATAGTAAAGTCAAAGTCAGCCATAGCTCCTGGTGCCCAGCACAAGTCTGCAAGGGGTGAATGCCTAAAGGTGTTT	1	-	Chr15	10609938	10610057
Chr15	759	GATCAGAGCAATTATGGACATTGTTGATATCATATGGATACCAGAGGGTGGGAGCGACATAGACAGAAGACAAGGGGTGAGCTGAAAAACCAGACCCCAAAGGACATGGATTACAGGCTA	1	+	Chr15	10610093	10610212
Chr15	760	GATCAGTTAAAGCAAAGATTACTTGAAGAAAAACCTGACTGACTACCCAATGTCTCCAGTTGATAACACCCTTCCATTCCCTAGCTTGGGAGAAGCAGTTAACTTCCTATGAAACAGCCT	1	+	Chr15	10611436	10611555
Chr15	761	AGCCCTGAACCTCAAGGGGCAAAGAAGAATGGATATTAAGAGACAATTAACATGTTTATAGGCAGGTTCCACAGTCTCCTTTGAGACTTGAATGTTAAAGGTGTTCTAGAATGTTCTCGG	1	-	Chr15	10611626	10611745
Chr15	762	GATCTCTTGCCTTCCCCTCAGGTTTTACATGAGGGCAATGAATTGTGCCCCCCATGGGCACATCTCTTCAAAAGGAAAATGGTATAGTTCGCTTTCTTTAAGACTTAAATGTTGAGTAAC	1	+	Chr15	10611748	10611867
Chr15	763	ACAAATGAGTAAAGTTTATTTCATCTGCTGCTGTTTATGTGTTTTAATCTGCCTATCATGATTTGTTTGTGTGGGGAGTTGTGGGCCGGGGGCGGGAGGGAGGGGTGGAGAGACTGCACA	1	-	Chr15	10612247	10612366
Chr15	764	GATCTAAACCATCAGCAGTCTGCTGAGCAATTATTTTAAAATAACCCCAAGATTCCTTAAAAATATTTAACGGGCTAGAGTGGAGCAGAGTTCAATGTCTTTGACATCTGCTACATGTTT	1	+	Chr15	10612369	10612488
Chr15	765	TCTGGAACATACTGGATGTATTAGTTAATGATGGGATAATGTGTTAAGGTGCCCAAATAGAGTGACCCTGCTTTCCTCTGAAGTGAGAGTTTCAAGAATCCAAAGGGTCTGCACACAGCT	1	-	Chr15	10612615	10612734
Chr15	766	AATTTTTCAAAGAATGCAGAGCTTCATGAGTTGGAACTTAACTCTTATCAAAATCCCTCCAAAAACAAAGACCAAATACAAATGTCCTCCCCCCATCCCCCACACCTCCACCCCGGCCCT	1	+	Chr15	10612802	10612921
Chr15	767	CATTCAGTCTCTTTGCATATGTCTCTTTTGAATTGTGTTTCCCAATGCTGGACTTGAGGGCCGGGGTGGAGGTGTGGGGGATGGGGGGAGGACATTTGTATTTGGTCTTTGTTTTTGGAG	1	-	Chr15	10612858	10612977
Chr15	768	GATCTCTGTGCCTCCTAGTAGAGCACCCGCCCACTGGGCAGCCCAGGAAAGAGCTGGAGACATCAGCCCAGTGGACTTCTAGGAAGTTGAAAAAGCAAAATAAAACATTTTCAGAGAGCG	1	+	Chr15	10613005	10613124
Chr15	769	TGCTGTGTAAAGGTGGATAGTTTCATTTATAAGGTGATGGGAGAGCGGTAGCCAGATATCCAGTTGTGTCTTTAAAACTGTTGGCTGGGGCTTGCTTCTGCTTGAGTTCCTGCGTCCACG	1	-	Chr15	10613207	10613326
Chr15	770	GATCTCTGTGCAAAAACTCAACTCAGAACCTCCACAGGATGATTCAGAAGCAACTCCCAGTTCATCACTGAAGAGAAACCCAACGCTGAATCCATGAAGCAAGAGAACATGTAGGTCCAC	1	+	Chr15	10613329	10613448
Chr15	771	ATAGCGTTCAGAGCAAACGAGTCATCTCAGGTCATTGTCTCTTACCTCTTTGATACAAAGTATTTATCCGATGAGTTTCAGTGAGGACTGTTGTGGACCTACATGTTCTCTTGCTTCATG	1	-	Chr15	10613421	10613540
Chr15	772	GATCTTCCCAAGTTTAGGAGTCAAGGTCTGCATTTTACTTCGGTCTCCAGATGGAAAATGTCAAGTTTAAGGAAGAATCAGGTCAAGGTGATGGCTGAAGTTCTGATTCACAGAGCCAGC	1	+	Chr15	10613543	10613662
Chr15	773	AACTGTATAACGATTTTATACAATCCTTTCATATTATCTAAGCTTGTGTAGAGCAGTGAGGCTCACTATTGCCAGTGTGCTTCCTTCCCCTGTGGTGGGGGAATCTGGGTGGTTTGCTTG	1	-	Chr15	10613764	10613883
Chr15	774	CTCTGTAAAACGCTATCATTAGATGTTCATTACCTGACAGGGTCTGAACATAAATGACAAGGAGTATGCAAACTTGGCACTGTGTCTTGTGCAGGTGGTGAGCTTGTAACAGCACAACAA	1	+	Chr15	10614255	10614374
Chr15	775	CATAACATTTTAAAAGAAATATTTACTCTCATTTCTGTGCATTAGGCTGGAACACTCACGGGAATACTGTCATGCCCTTCCCTCCTTCTGAGACACTGAGCGTCATCCACAAGATGAAGG	1	+	Chr15	10614949	10615068
Chr15	776	ATGTAGGCTTTCTTTTCCTTCTTTTTTTCCTTAAATCTACCTCTTAATCTAAGTAAGATAACATTGTGATGTGGAGGTTTTAGCACGTCTACATAAATATTCTGGACATTACACCATTCA	1	-	Chr15	10615153	10615272
Chr15	777	GATCAGGCAGCAAGCCGATTCTCTGTTTCAAAAGGGCTGACAAGACCTGGAAAGTATGCAGCCTGAGAAGAGCCTACCCAAGTCCTCTCGGGTCTCCTGTCTCCACCCAACGGTCTCTTC	1	+	Chr15	10615624	10615743
Chr15	778	TTCCCAAGGAGTTTTTAGTCATTTATAATAAGTCCTTACAGATGCCTGAGTCATTCATTGTATGAACGTGTGCACACGCCGGGAGTATTTAAAACTGCACTCTGTAGCTATACAGGCCTT	1	-	Chr15	10615797	10615916
Chr15	779	GATCCTGACTGAGCAGGATATGTCTGGTTCCTCAAGATTCAGGGGGTGTGGGCATTTCCTTGGCTCAAGGCTGCAGTCTCCGGGAGCTGCTACATCAAGGTATGCCATCTACTTAGTCTT	1	+	Chr15	10615996	10616115
Chr15	780	AACATTTGCCCTTGACAGTAGACACAGTAAGGCTGGAGGAACCCGGACAAGCATCCCAACTTGGGGTGTGGCTATGAGGATGGGACATGGGATTGAAAGACCTTTGGAACAAGCCTTGAG	1	-	Chr15	10616271	10616390
Chr15	781	GATCCCACATGCTGAGCCTCGGCTCCCCCACAGCCCCAGCTTCATCATTTCCACACATGCCAATCCCCTTGGTTGAAATGCCACCTTTCCAGAGCTCCCAAAACTCTCCGACTCACAGTG	1	+	Chr15	10616393	10616512
Chr15	782	GTTTCAGCCAGGCTGTGCTGTGCGTGGGAGGGCTGCAGCCAGGTCACCTTGTGGCTATTGAGAAGTCTCTGGAGTAAGCAAGGAGGGTGATGGTGCCCTCAAGGAGTTCTCCATGGGTGG	1	-	Chr15	10617236	10617355
Chr15	783	GATCTGCCATCCTGGGCTCCCTACCCTTGGAAACACAATGAACTCTTTCTTCCCTTTCTGTTTCACACAAAGACAAGCAGGACCGTGGGGCGTCTGAGGCCGCAGGACACTCAGACACCA	1	+	Chr15	10617406	10617525
Chr15	784	GAAGAAAGGGGCTTGGGATGGAGATTTTGGTTTATGAGATGGTAGTGACTCTGAACTGGGATTGAGGCTTGGTAGACATGCTGTTTATTGGAGGCCTGACACACATCTCCGGGGCCTGAT	1	-	Chr15	10617774	10617893
Chr15	785	GATCTCAGAAGCTTTTACCAGTGTTATTATTGTGGTTTTATTTTTTTAATTCACGGAAATGTTTCAATTTTCATTTAAAACAGATTCCAGCAGTACCCTCTGTATAATCCCCATTTTAAA	1	+	Chr15	10618317	10618436
Chr15	786	GGCGCACATATAACGCTGGATGTGAAAATTTAAAATGGGGATTATACAGAGGGTACTGCTGGAATCTGTTTTAAATGAAAATTGAAACATTTCCGTGAATTAAAAAAATAAAACCACAAT	1	-	Chr15	10618345	10618464
Chr15	787	CCAAATTCCCTTATTTGGTAATTTATAGACTGGTACCTCTGGAACTGGGCAAGGCAGTGTATTACTAGCCTTTCCTCTTTAATTGAAGCCAAAGGTGACACATAGGCTTAGTACCATCGG	1	+	Chr15	10618749	10618868
Chr15	788	AGTCTTGTAACAAGCTACATTCCAAAAGCTTCAAGCGAAACAGTTGCACGAGAGAGAAATTCATGGAAGAGCATTAGATAGAAGCCCAGGCAAGTCAACCTTCAAAATAGGCTTGCTCTG	1	-	Chr15	10619287	10619406
Chr15	789	GATCCCAGCACAGCTTAAGAGGTAAGACTCTTTGAGAGTATCGCTATTCGAGTCCTTGTCACCTTCTCTGATGGGAGACCTTCATGTTTCAGACCTTATATCCAGTCCGCCAATCTAAAG	1	+	Chr15	10619409	10619528
Chr15	790	GATCTCTGAAGGGCTCCCTGGTCTCTTGGGATGAGAGCAAAGTGACCCTTAAAGCTCCGCCCTTCCAGCAAGTGGAGCTTTCCCTTTTACAGGGTCTCCCAACACTGTCATTTGCTCCAA	1	+	Chr15	10620982	10621101
Chr15	791	CAGATAAATGTAAACGTCATCTCAGTGCTGTGGGATGACCTTGTTTTCATGTCCTTCATCCAAGGATTCTGCTTGGTGACATCAGCACAGATGGAGGCAAACACATCGGAGGGTAGCATG	1	-	Chr15	10622370	10622489
Chr15	792	GATCTCGTGCCACTTCGTGAGACCCTTTCATCTTTCCCACCTCTGCAGAAGTGACAGAAGGCATGCTGCCTTGGAAAAGGCACAGGCTGTAATTACACACTGCTAATTGCTGAGGACTTA	1	+	Chr15	10622492	10622611
Chr15	793	TTTCCTTGGTTATTTTGAAATAGTGGGAAGAAGGACTTGAATTTGAGGGATGGTTTCCATTGTTTAGAGATAGTTGGTTCAGCCAGCCCTGGGCCAGTGCCAGTGCCAGTTTGGTAGTAT	1	-	Chr15	10622761	10622880
Chr15	794	GATCAAGTCAATACAGAGCAAAAGGGAGAAAAAGAGAAGCCACAGCTGCGAAGAACCAGAAAATGTGCGGCCGCCAAGGCAGACTCACCCAGCATCCCTTCATGCCCAGAGCAAAAGGTC	1	+	Chr15	10622883	10623002
Chr15	795	AATCTAACTGACTGTTGCCTGAGACCTTTTGCTCTGGGCATGAAGGGATGCTGGGTGAGTCTGCCTTGGCGGCCGCACATTTTCTGGTTCTTCGCAGCTGTGGCTTCTCTTTTTCTCCCT	1	-	Chr15	10622905	10623024
Chr15	796	GTCTTTGGCTTTCTTCCTTCCCCCCACCCCTTAAAAGTCCGGCAATGAGAGGTATGTGAACTGTTATTTGGAGATAATTAAATAAATAAAGTAAAAATTCCAAAACTTCTCAAGGGAAGG	1	+	Chr15	10623144	10623263
Chr15	797	GTGCAATAATCTCCACATTCCAGGGTGCAAGGCTTAGCGAGAGGAACTTGACCCCCTAAGTCTGTGAAAATTCAGAAGATTTGGGGGGTTGTACATATTTTAAATAAGCAAGTACAACTT	1	-	Chr15	10624374	10624493
Chr15	798	AAGCCACGAGATTTATTTAGCTATTTCTCTACTGTATCTCATTGTTTATTCAAAGTAGGTTTAAGCTCACCCTACTCCCAACATGGCCCAGGGCCAATTCTCTTGGCCTTCCACTCAGAT	1	+	Chr15	10624800	10624919
Chr15	799	ATTGTTGTCCTCAAAAATTTCCGGTGAGTGTGCCGTATTTAATACCTAATTATAAGAATCTTTTCCAAAGCTGTTTTCTACATGCAAAGTTGTGAATCTCTTGTGGTGCAAATTCTCCTT	1	-	Chr15	10625846	10625965
Chr15	800	GATCAGAGAATCGATTATAAATGGGACAGGATTCCAACCGGCTATGAGCATAGAATTTAGGTTGTGGTCATGGCGGGGGGAGGGTGTGTGAACACACATGACATGGTGTCCCTCCAGACC	1	+	Chr15	10625968	10626087
Chr15	801	TCTTGGGGTGAATCTTGGAGACATTCTGCAGTGATTCCTGGTGGGTACACTCAGCATTATGAGAGACTGGACACTGCTTTAGGAGGTTGCACAGATGTCTGACTCAGGTCTGGAGGGACA	1	-	Chr15	10626074	10626193
Chr15	802	GATCGCCTTAGATTCTGGCACAAGAGAGTTCAGCAGCCCTTGTTTAATTTTTCCAGAAAATTTGAAAATTCCTATCTCAGGCTGCCCACTGACTTAGGAACAGACGAATTCTTAGGATAG	1	+	Chr15	10626196	10626315
Chr15	803	TTCACATGGGTGACGGTGGTTAGGTGTGTGTAAGCAAAGTGAAAATTCTATCCTAAGAATTCGTCTGTTCCTAAGTCAGTGGGCAGCCTGAGATAGGAATTTTCAAATTTTCTGGAAAAA	1	-	Chr15	10626243	10626362
Chr15	804	GATCACACAGGGCCTCGCTATCAAATTAGGCGCCTGCACAGGCTTTTAGCCTTTAACCTTTAACCTGCTCTCCAGCACTACATCACGTAGCTTCACTGGGATTTTTGTAAAGGCAACATA	1	+	Chr15	10626365	10626484
Chr15	805	TATGTGGTGAAACTCCAGTCGCTATGTTGCCTTTACAAAAATCCCAGTGAAGCTACGTGATGTAGTGCTGGAGAGCAGGTTAAAGGTTAAAGGCTAAAAGCCTGTGCAGGCGCCTAATTT	1	-	Chr15	10626387	10626506
Chr15	806	CCACCCCAGCATCTTCCATAGCCACATGCCAGCCCCAGCCAAGTGGCAGACTCTGAATAATGCATTGTTAGGCTCAGCAGAGACCAAGAATCATCAGACAGAACCTTGGAAACAAGTTCT	1	+	Chr15	10626617	10626736
Chr15	807	GAGATAGATGATGGAGAAAATGATTCACTGACTTACTCTGAATTGAGCAGGGGAATGCCCAAGCTAAATAAAGCCAGTGGTTGAGTCCTGTGGAAATAATGGCACAGGCACATTGCCTTG	1	-	Chr15	10626802	10626921
Chr15	808	GATCATCACACGAAGGGCCTTAATCACCGAGGACCAAACACTCAGTAAGTTATATCCTTCTTGTCCTAGCATTTGAAAGATTAGATATAAAAGGCAGGTTGATTTTATTAATTCTCTTTT	1	+	Chr15	10626924	10627043
Chr15	809	GTCTAGTCTCTGCTTTCTGCCCCTTTGCTCTGCATGTCAAGAGGGGTTCAAGGACCCTGCCAACAGTTTTCTGCTAAATTCCCAAATCTTTTGGAAACTTGCATTTTGCAATGGATGGTC	1	-	Chr15	10627926	10628045
Chr15	810	AAGTCCCATTTTGATAGACACAGTGGTACTGTGTAGGAGCAGGATAAGGAAGTCCAACTTCAGCCACGGCTACCCACTGTGTGTGTTCTCTGAGCCTGGCAGGTGGTTAGGGGCTGAATC	1	-	Chr15	10628497	10628616
Chr15	811	GATCCAACTTTAAGTACCAAGTTAGTTTTTTCTAATTTTCTGAAATTGGACATTCTGGGCTGGGGATGTGATTCAAAATATAGGAGAATGTAAACAAAACAAATAAACAAAAACAAGGAA	1	+	Chr15	10628851	10628970
Chr15	812	CCATAGACAGCATTTTTCCAAACCCATACTTTAGTTCAATCATAAATGAGATAACATGCATGGAGGCACCCAACTCAGGGCTAATGCTCAGGAAGATTCACTCCTTTATATATTCATGTG	1	-	Chr15	10629150	10629269
Chr15	813	GATCCACTAATAACTCTGACACAGTTGTTCATATTGAACACATATGTTCAGTGCATTCTGTAAAGTATATCAGTTAAAATTTTTTAACGTTTTAAATAATTTTCAAAGGGAGATTCATTT	1	+	Chr15	10629486	10629605
Chr15	814	GTTGCCAAAAATGAATCTCCCTTTGAAAATTATTTAAAACGTTAAAAAATTTTAACTGATATACTTTACAGAATGCACTGAACATATGTGTTCAATATGAACAACTGTGTCAGAGTTATT	1	-	Chr15	10629494	10629613
Chr15	815	GATCTCTCAGACCTACTACTCACGCTCCAAGGAGCCAACCAAGAAGTCCCAGGCTTACCTCCTGCCCTAAATCCATCTGATTTCAAACAGGCAGGGTTAGCAAGACAAGCTATCTCTGCA	1	+	Chr15	10629934	10630053
Chr15	816	AGTATGTTCATTTTAACTTGATGTATAAAATTTGAGGGGTGAGCCCTGGAAGAAGGAACCGAGGAGCCCTTGCACACAATGGTGCAAATGTCTTCAGACGCTTGTCTTGAGGATTGGGAA	1	-	Chr15	10630437	10630556
Chr15	817	GATCCATGGTCCAATATGGGGGAGGTGGGATAATGTTGACGGGGGGTGCTGAGCACAGTGACCTCCCGTAGTGCACTCTGGCTGTGTATCAGCAGTGGTGAGCACAGCTACCTGCCAGGG	1	+	Chr15	10630955	10631074
Chr15	818	GTTACACTGCCAAAACATTGTCATCGTGGAAGGCTCAAGTTATCCATATTTTGGAAGCGAGCCAAAGGACTGCTGAAATATGTCGCTAGCTAACTTTTGGCAACAACCACTTTTTAAACA	1	-	Chr15	10631462	10631581
Chr15	819	GATCACAGTGGCTCCATGAGGCCTGTAAAATCTCTTTGCCCAATCCTGGGGTATCTTAAGTGCTTGTCAGAATAAGGGACACTTACATGTTATCAATGATTTCTATGAATGACAGAAACT	1	+	Chr15	10631584	10631703
Chr15	820	CACCCCAGCTTTGAGCATTCCTGTACAGTAGCTCCGGGATATCATGGGTGTGACAGACAGGCGAGTTCTGACGGTGCGCATCTGTATTGCTATTTTTGTGCACGTGCTTCAGTCCATGTG	1	-	Chr15	10632153	10632272
Chr15	821	GATCCAAGAAGCTAGGGAAGCTTAGTCGGACATGGACTTAGCAAAAACACTGCAGCTCGAGAGGTCTCATGGCTGAGCTCCCCCAAGCAAGCACAGGCAACCCTGTGGGTGGGAGACTGC	1	+	Chr15	10632275	10632394
Chr15	822	TTAAATTGCATGACGAGTGAGAGCTACCTTATTTAATACAACACCATCTGAGTTAAGCAGAATTATAATTTTCAGCTACCTAATTAGAAAACTGTAGGATAGAAACCTTCAACTGGAAAA	1	+	Chr15	10634531	10634650
Chr15	823	AATTGTTGCCCAAGTCATGGTACCGTGTACCCGAGTCTGTGCACGTCAGCAGAGCTGAGTTATAAAAAGGGCCACGCCAATTCTCTAGCTTTATATTTCTCTGATGCTCAACGTGCGTAA	1	-	Chr15	10634990	10635109
Chr15	824	ATTATATTGTCTTGTACAATTCTCCCTAACCTATGTATATTTTAATGCTGTAAAGACACTAATTCTTCAGGACAGAAAAGCAGTGTTACTATTTTTTTAAGGTTAATTCTAGAAAAGCTG	1	+	Chr15	10635382	10635501
Chr15	825	AACACCCATGCTGTGGCAGGCACCTGGCCACTGGCTGTCCAGGAAGAAGGTCAAGGCTAGTCTTACTCTGACCTTGGAGTGTGGTTGCGTTTCTCATTAGGGGCAAAGATGGCTCGGACA	1	-	Chr15	10637008	10637127
Chr15	826	GATCAACTAACCTGTGTTGCTGAGAGAGCATAAGGTTACATGTAGGCCAGCCTCTGTTTTGGTACAAGTTTGAAATGTAGTGGTTTGAGATGTCACCATGGGCATCTGTAGAGCGCCACT	1	+	Chr15	10637130	10637249
Chr15	827	CTCTTCTATCTTGCACCTCCACCCTTCAGGAACTGTTATTAACCTGTCATGTCTGCCAAGAAAATACCTAGTTGTGGGCTTTATAACCACACTTGGAAAACTAGTCACTGGTTGCTACAC	1	-	Chr15	10637491	10637610
Chr15	828	GATCTGAGGAGTCCAGAGAGGCTCGGGAATTGCTTTAGAGCACAAAGGACCACGAATCTCTTTGAAAAATCAGATTTAGAAAACATTTAAGAGCATTCGGCATCACTGGAAATAAGCTTC	1	+	Chr15	10637683	10637802
Chr15	829	CCAACTAACTTTTGTCTTAAATTTGTCTTTGTGGATACGAGGTTCATCATCACATAACCCCACAGAAGCAGTGCCTGTGTGACATCAAAAACCCAACTGAAGAACGAACTCTCATGTTTC	1	-	Chr15	10638289	10638408
Chr15	830	TACTTAGATTGCTTGCTAAATAACAGGGTGAACTAATCATGATAAACATGTCCAGGAGAACAGATGGGTGTGGAATTATGTAATAAGGCAAGGTATATTTTCAGTGAAGCCCATTTACTA	1	+	Chr15	10638632	10638751
Chr15	831	GTCTAATCCTTTCTGTAGTAAATGGGCTTCACTGAAAATATACCTTGCCTTATTACATAATTCCACACCCATCTGTTCTCCTGGACATGTTTATCATGATTAGTTCACCCTGTTATTTAG	1	-	Chr15	10638647	10638766
Chr15	832	GATCACACGTAAAGCCGGGTAAATGCCATGAGTCACCAAGACATAGCTGCAGGAGCAGGAGAGACAGCTGCAAACTTCTCCAAGGAATGCAGGAGGGGGCTTCCTGCACATCTCGTCTTT	1	+	Chr15	10638769	10638888
Chr15	833	CCGTCACTAAATGACGGTGAACTGGTCAGTGTGGTGTGGTCTGGGATGGTCTGGGTTAACCACAGAGCTGTGGGTTGTTTGATTGTTATAGTAAGGTGGTAAATGAAGAGATTCATTCTC	1	-	Chr15	10639310	10639429
Chr15	834	GATCGAAGGACATTTACTTAAGACAAAATGGGTATAGTTCAACACTCTGGTTATTTTTTAAGAATGCTTATCCACATCGCTTACCTTTATATTTTAAATGGAAAAAAGTCTGACTGCGTT	1	+	Chr15	10639432	10639551
Chr15	835	TATTCGAAGGAGCCTTTTTGTCTGTTTCCTTTTATGGTGGAGGGGAAGTGATGACCTTAATCTGAAGGCCTAAGGGCAGCCAGTGTGCAGTCAGAGACCTGAAACTCCTCCGAGGAGAGC	1	-	Chr15	10639716	10639835
Chr15	836	GATCAGCCCATTCCCATCAGTGACATTGGGAGGACAAGATTACTAAGAAAAAAGAGAGAAGTATAAGACCAAGAATCGCGTTCTTTCTTTTCCCTTAAATTTATATTCAGGCAGAAAAAT	1	+	Chr15	10639982	10640101
Chr15	837	TTTTAAATAGTAAACATTTAGATGAACTTGGCTGGGTTTTCTTTGTTTTAAAGCATTGTGGTGCTGAGCTTGGGATACATATGCTAAAACCTTGCTGGTTGCCTGACCTGGGATTGTTCA	1	-	Chr15	10641184	10641303
Chr15	838	GATCTCACTATCCTAGCAACTGGCTTCGAGAACCTGTGAACGAGGGAACTTGTCTCTCGGGGTATGCACTGCTACACCTCCGCATATTACAGTCAAATAAATAAATACATAGAGGTGGTG	1	+	Chr15	10641410	10641529
Chr15	839	TTTTCCTGTTACTGGCTGTCAAGCGCAGGGCCTGTGGTATGCTAACTTGGATGTTGCAGCCATGTTAACTCCCACCCCAGAGCCACCCAACTTTACAGGTAGAGAAACTGAGATTTGAAG	1	-	Chr15	10642077	10642196
Chr15	840	CAGAGCAAACAAAAACAAGGGAGGCAGTGTTTGTACCTTCTGCTTACACACGTTAAGAAGTGGGAGTCTGGAGACAGTAAACGTTAGGGGCCACTATATTACTTTTTCACCGAATCCCCA	1	+	Chr15	10642480	10642599
Chr15	841	TGTGCTGTCATAGTAAAACTGACTAAGAATGGGCTCCCCAGTCACTGGGGATTCGGTGAAAAAGTAATATAGTGGCCCCTAACGTTTACTGTCTCCAGACTCCCACTTCTTAACGTGTGT	1	-	Chr15	10642525	10642644
Chr15	842	GATCTTTGAACTGGGCTATGTATGAACTCCTACACTGCCCTTTAAAGTCATAAAAACACATCTAAGGATGCAAATGTAAATAATACAATAAATTCATTCACGAAGCATCTCCACAGTTGG	1	+	Chr15	10642647	10642766
Chr15	843	GCGTTTGCTCTTTTAGCGAGAACTTGCATCTCCTATGGGTTTGAACGGAATTGGAAAAAAGCCTGTGAATCCCAGGGAGGTTGGACTTCGCTTTGTCCCACCAGTGCTGGGCCCTTGCTT	1	-	Chr15	10642958	10643077
Chr15	844	GATCTCATACCCCAGACAATAAGCAGTCTTCTAGTCCCAGGCAGCTCTGCTCTGCGCTATTCTTCCTAAAGCCGATAGCATTCAAATCACCAGAGTTCAGAGTGAAGGGAAGGAGCAGGT	1	+	Chr15	10643135	10643254
Chr15	845	GCAGAAAGAGAGAGAGGTGCGACCTAGTTTGGAAAGGGGGTTCGCCTCCTCTGGCGGTCTGGTGCGGGACAGTGGCGCGGGGTGTCTGCGGAGGGAGCGCGGGTGGGAATGAATGACCGG	1	-	Chr15	10643960	10644079
Chr15	846	GATCCCCACTATCCTCCCGTTCCTCCACCCCACCCCCCCTTCCAACTGTCTTCCGTGGTCAGTGAGCGGCCAAAGCTCTGTCCAGACCAAAACTCCCGCCCGCTCCTCTCGGCGCCCGGA	1	+	Chr15	10644082	10644201
Chr15	847	TCTGGACTCGGTCCCCGCCTTTGTGTCTGGGGCTGCGCAGAGCTCCGGGCGCCGAGAGGAGCGGGCGGGAGTTTTGGTCTGGACAGAGCTTTGGCCGCTCACTGACCACGGAAGACAGTT	1	-	Chr15	10644125	10644244
Chr15	848	GATCCGCGGTATGCGGGTTCCACCGCTGGGGTAGGATAAGGGCTCGGAAAAAGTACTTGTTTCTGGTCAGTTTCCAAAGTTATCTGTAGTCTTAGGAAAAGCCGAGTCACCGACCCAAGC	1	+	Chr15	10644767	10644886
Chr15	849	AGTCTGGTTCAGAGGGGGCTTGGGTCGGTGACTCGGCTTTTCCTAAGACTACAGATAACTTTGGAAACTGACCAGAAACAAGTACTTTTTCCGAGCCCTTATCCTACCCCAGCGGTGGAA	1	-	Chr15	10644784	10644903
Chr15	850	GATCGGTTCCATTTCCAGTGTGAACGAAAAGAAAGTAAACCAGAATGTACTTACATTTTCTGGGCTAAACCAGTTGGTTGGAGCGACTGTTTCCTAACACTCCTCAGGTGTAAGACAAAA	1	+	Chr15	10644906	10645025
Chr15	851	AGGACTTCCAAACTCAAGACACCCCGCTGAGGGCGCTCCTGCCCCTATCTAGCCGGCCAGTCCAGGCTGTAGATAGTCTCCCAAGCCCTGAGCAGAACACAACTAAGTTTTGTCTTACAC	1	-	Chr15	10645013	10645132
Chr15	852	GATCCGGTAAAGCTTCCCTCCCCCAGACCACCAGGACCGGACCTCTGAACCGAATCGACCCTTCCATTAATTCTGAGGGTTTGAAATCTCACTATTATTCCCCTAATTTAAGCAGGGATT	1	+	Chr15	10645135	10645254
Chr15	853	GCTGGCTAGTGGGACTAAAATCCCTGCTTAAATTAGGGGAATAATAGTGAGATTTCAAACCCTCAGAATTAATGGAAGGGTCGATTCGGTTCAGAGGTCCGGTCCTGGTGGTCTGGGGGA	1	-	Chr15	10645153	10645272
Chr15	854	TTACCCCACCCCTTCACTCCTTTCCCTAAGAGAACACCTTGCCTTAGCTTTCACAAGCGAACTTGCCAACTAGAAAACAAAAGCTTCATCTTTAGCTCAATAGTCTTTACTTCCTAAGTA	1	+	Chr15	10645535	10645654
Chr15	855	AACCCGGTTAGAAGAAATGGCCCACACTACACAGGGTGCTGTCAATTGTTTCTTTTAGTGTGGTTTTTAGTTCCACATCACATGTGTAAAAGTGTGTATCTTGCTTTGAATTGGCTCCCC	1	-	Chr15	10645709	10645828
Chr15	856	GATCTGCTTTTTGTTGAATCAGAGGCAGCTGGGAGGGTGGTACAGCCTGTCAAAGGCTCCTTTGGAAATGCCAGTGTGTGCATATTGTTTAGGAAACCGACGACAAACTGTAGTTAAACT	1	+	Chr15	10645917	10646036
Chr15	857	TTGGCTTTGAACTTGAAGTGTTTTAGCCTCTTCTGGTCTCCCTTTCCTAATCAGTGAAAGAACATCAGAATATTCAACTCCATGACCTCTCAGAAAAAGCACACTAAAACTAAAATATTT	1	+	Chr15	10647333	10647452
Chr15	858	AACCGCAGCACTGTCCACACACCAAATATTTTAGTTTTAGTGTGCTTTTTCTGAGAGGTCATGGAGTTGAATATTCTGATGTTCTTTCACTGATTAGGAAAGGGAGACCAGAAGAGGCTA	1	-	Chr15	10647356	10647475
Chr15	859	GATCCCCAGGACTGTGCTATTGAAAAATGATGAAACTTTTAGTAGGGACAGGGAGGCTTTTCAGTCCAAAGACATGTGCCCTTGAAGGGGTCTGTGACACTCAAGTAGCTTTTTATCTTT	1	+	Chr15	10647510	10647629
Chr15	860	TCGGTCATGACGCTTGCTCTTAGACTTGTGTCAAGCACTGCATGGTGGCCAGCATTCATGGCACCATCAAGCTGTTTGCCTCATGGCCAGGAGCAAAGATAAAAAGCTACTTGAGTGTCA	1	-	Chr15	10647604	10647723
Chr15	861	GAGTGTCCAAATTAATTAATTAAAGCTTATCTTTTCATAGTCTGATTATCTCTAGTATTGTGTTACAGTGATGGGAAGCAGACTCAGCACACAGTCCCCTCTCTGTCTAGGCAAAAGCAG	1	+	Chr15	10647898	10648017
Chr15	862	CACTTGTTAGTGGAGCTGGCCTGATGCCCAATAGAATAATGGCTAAACGGGCCATTTTAGGCTTGGGTGACCATGCTTGGATTCTTAACTCTACTGTTTCTAGTTCTGGATTTGGGCAGA	1	-	Chr15	10648554	10648673
Chr15	863	TCTCTTTTCAGCTCTGCAGAGGACTGATAATGGGAAGAGAAAGCCCCGACTGGCATCACCCTGGGTTCAAGCAGCCAAAGGCATGAAAAGTTTGACCTTGGCCTTTTATTTCTTAGAACA	1	+	Chr15	10648702	10648821
Chr15	864	CTGATATTCGAAGGGATTGGGAGGGACTCAGTAGACCCTCACCTCCTCCCTCTGTGCCCTCCATCTCATGGTGCATGGAGTCCTGCCCCAATGGCCAAAGGGTCTCAGAAGGTGCTCGTT	1	-	Chr15	10649382	10649501
Chr15	865	GATCACCACTTAGTGTCTCTGACACTAAGCCTTGCAAACATACTGAGCTGAGGTAACAAAGGTAGGGTGGGTCCCGCTTTGGGGCCTTGCCAACATTCCGAGGTCTTGGTCCTGGAAGAG	1	+	Chr15	10650054	10650173
Chr15	866	AACTAAACCAATAACCAAACAAAAGCTTATCAGTCAAAACAGACCTCAGATTTACTATGGATGCACTGAAGGACTACGAAGTAAAATACTTCCAAACAGAACTTGCTATATCTCGAATGG	1	-	Chr15	10650258	10650377
Chr15	867	GATCTTCCCACTGCGGGTGAACACGTACGGCGGATTGTTATGGCTTAGGGCGCTTGACTGCACCGCTGTGAAAATATTCAGCAGAATTCCACAAGCTCTTTGTTTGCCTTGCCTTAGTGG	1	+	Chr15	10650528	10650647
Chr15	868	TCACCCTAGAATCTTCCCCGTTCCTATATACAGGTCTACTACTGTAAAAGACGATTCATCTTCCTGGCTTTTGTGTTCCTGGGCTTCTAGGAATCTGGGGGAGCCTTGCTTCGTGCTTCC	1	-	Chr15	10650919	10651038
Chr15	869	GATCCGGGCTGCCGCTGGTCACCCAGAAGGGAGTATGTACCTTGAGTTTCGTAACACGGAATGGAAGTTTGGAGGCCCCTTGAAAAGAACCAAAGCACAAAGGAAGTTGGGCCTGAAGAA	1	+	Chr15	10651041	10651160
Chr15	870	CTTGGCGTTCTACCTTCCTTTCTCTGTCCTGAGCCCTGGGTCTCTGCGTGAGAGGTCTCCCAGCCTTCTTCAGGCCCAACTTCCTTTGTGCTTTGGTTCTTTTCAAGGGGCCTCCAAACT	1	-	Chr15	10651106	10651225
Chr15	871	GATCTCATATTTGCTCTGCGGGCTTCTGGGAAGTGTTTGAAAACATTCTATTTAAACTGTGCCTCTTAAGAGAGCTCTCCACTTACATCTAACTCAGTGTGCTCATATTAGCAAATAGAA	1	+	Chr15	10651228	10651347
Chr15	872	CAGGCTCCAAAGCTATATGTTAATTGGAGAGGCATGCGTCCCTTTTGTAAGAGGTAAGGCAAATGATTCCCTTCGGCAGAGAGGAGCTGGCTTCTGAAGTTCCAGAGGAACACTGGCTTT	1	-	Chr15	10653007	10653126
Chr15	873	CAACACTTATCAGCTTAGCAAGGTCCCTGCTGGCCTTCAGGCTCCTTCAGTCCCTACTCAAAAGTACTTCAGAAGCCCCTATGGGAGTCTCCTGGCCCTTCCCTTTCCCTCACCCCAGCT	1	+	Chr15	10653539	10653658
Chr15	874	CAGCGGAGAGAGACTAGAGAGGGCATAGTGAGAACAGAGGCTAGTGAGGATAACTGAGAAGGGTAAATAGCTGGGGTGAGGGAAAGGGAAGGGCCAGGAGACTCCCATAGGGGCTTCTGA	1	-	Chr15	10653607	10653726
Chr15	875	GTTGGCAGTGTCCTTACTGCACCTCTTGTGCACACATCTGGTGCCCAAAACCCCTCACATACATTAGTGGGTGTCAGAAGCTCATCTGTGCCCTAATCAGTGGCTTATAATTCAACACCA	1	+	Chr15	10653881	10654000
Chr15	876	AACATTTGAAACCCCATCTTTACAGGGCATGCTGATTGTCTATTCCCTACTTTCTGCTTGGAACGCTTATTAATGCTGCAGACAGACAAGACATCTTGTAAGGATGAGGCCACCATCAAA	1	-	Chr15	10654101	10654220
Chr15	877	GATCTTTTAAGAAGAAAGTTGGGGGGAAGCTTTGCCAGTTGTCTTTTGTTGGGTGAACAGCGCCATAGGAACACACCCCTGAAAGGAGAAAAATGGAGATAAAACATTTTAACTTTGGAC	1	+	Chr15	10655212	10655331
Chr15	878	CGGATGCCCATAGGCTGCCTACATTTCAGGGTCTGATGTCTCTCTGGTGCCATATCTTAACCTGATGAATCTCACTTAAGATTTGATGACAAAAAGCGTTCATAAAAGGGAAATACAAAT	1	-	Chr15	10655909	10656028
Chr15	879	AATCCTCCTCTGCCAAATGAACTCAAGGGAGAAATGTGGGTTCTTGGGTACCGGTCAAAGGAATGAAAAACATAAACAAACATGAGAAGCTTCTGAGAGTTTATAATCTTAAACTTGACC	1	+	Chr15	10656121	10656240
Chr15	880	TTCTCTACCCAAGGCTTCCCAGACCACAAAAGTATTTGCACTGGATTCTCCCGAGGTCAAGTTTAAGATTATAAACTCTCAGAAGCTTCTCATGTTTGTTTATGTTTTTCATTCCTTTGA	1	-	Chr15	10656175	10656294
Chr15	881	AACATATTCCCCAAACTTCATGTACTGGAAACTTAAATCCTAAAGCAACATTCAAGCATAATGGAAGGTGCCATCCTCTTGAGTGGACCACAATATTGCTATGAAAAAAATTATACAGAA	1	+	Chr15	10656722	10656841
Chr15	882	ATCTTCAGACTCTAGATGCTCTTACTCTTCTTGAGAAGACACATAACTAATTAGTCATTTGTTTTGCTTTATTTCTGATGTATTTCTCTATCAATCTGAGAAATCATGTTCTTTCCAATT	1	-	Chr15	10657579	10657698
Chr15	883	GATCGTGCTGAACCACTATTGTATGGTATTATTAAGAAGCATTAGTAAGGAACCATTATTAAACATTTTCATATTTGTTAGGTTTCTAGAAAGAAAAAGTTGACACTATATACTTACCTC	1	+	Chr15	10657889	10658008
Chr15	884	AACATAAAGTTCATTTTTTCTTTCTGTAGACCCAAGCAGACCCAAGTAGTTTCTCTGACCGCTAGGAAGCCCATGTGCTATACTGCTCCAGAAATGGCCAATCTCACTGGCTGCCTGAAC	1	+	Chr15	10659301	10659420
Chr15	885	AGAGCCAGAAGAGTCAACTTTTGGGTCAGGAGTATTATAAAAATGAGACTCATAGACAAGCCAGGGAAAATCCAACTTCTACTTGTGGGGAATCCTTGGCAGGAATACATGGAAGGAATT	1	-	Chr15	10659489	10659608
Chr15	886	GATCTACTCTCCTTCCCAAAACTCTGTTGGGTAAGATGTTGAAAGACCAGGCCAGACAGTTCCACAGTCCAGATATGGAAACTTGAAGAGACAACTATTTCCTATGCTGTGCACCAGAAG	1	+	Chr15	10659611	10659730
Chr15	887	AAGTAAGTCTATTAAAAGGAAAGGAATGAAGGGACTCTTTCCCGAATTCTACAACCTTGGGTATTTTAAGAATCTACGGGTTCCAAGAACCATTAGGCTCTATCTGTTTGGGTTTAAAGA	1	-	Chr15	10659976	10660095
Chr15	888	CTTTGAGCTACTACAGTGGGTCATCTCATATTTTCCCCCTCCTAACCAACGCATTTAATGTTCCCACAAACACTCAGAACTTGCCTCCGTGGGAGGATTGGACATCCATACCCTGCTGAA	1	+	Chr15	10661230	10661349
Chr15	889	TAGTACCTTTCAAGAAATCATTATAAATCAAAAATCTTTTACCTTAAAAATTATGTAAATGTGAATGTCTTACTAGCCATCTATTTTTTGCATTGGTTGAAATGTGGGAAGTTGCTCTGC	1	-	Chr15	10661596	10661715
Chr15	890	GATCAACTTCCTTATGGGAAGTGGAAGACACACATCAACAGATTTCTTCTCCCCAATCCCCCAAGGAATCAGATTAGAAACACGTTCGGATTGTAGCCTATGTGGGCTCTTTTGCAGTTA	1	+	Chr15	10661816	10661935
Chr15	891	GCAGAGCCAGATGTTGGTCTCTATGCTCTAGAAGAGCGGTAGGTAAATTGCGGGCCAGGTGTCTGTTTCGATGACTAAAGTGCTACTTAAACACTCTCCCATCCATTAGCTTACTCTCTC	1	-	Chr15	10661979	10662098
Chr15	892	TCTACAAATTCTTCTCAACCCACCGTTCTTGAGGAACTGAGGATGCCAGTTTGTCAAATATAGGCATCTGCTCATTTATCTTTTTGTTCCCCCAACAGTTAACCTCCCATATTTTAGTTA	1	+	Chr15	10662344	10662463
Chr15	893	CATCAAGAATGACTCATGCTTTTCATTTTTGCATTTTCCTCCTTCTCTGTGGTCTGACACACTAACTAAAATATGGGAGGTTAACTGTTGGGGGAACAAAAAGATAAATGAGCAGATGCC	1	-	Chr15	10662406	10662525
Chr15	894	GATCTCCACAGAGCTGACTTTAAAACTGTGACTCTCAGGCTCACCTCAATTGACAGGTCAGACTTAACTCTAGCCACCCCACCACCACCACCAAATCCCTTTAGTGGCATCTGGATGTCT	1	+	Chr15	10662985	10663104
Chr15	895	ACCCTTTGCCCCATATCTAAATAGTAGGCTTCCTCATCCCAGTTAGCAAGAACTTGAAAGAAAGAAAAGAATTCTCTATCCCAAACCTGCCTCCCTAGCAGTTGACCAAATTCAAAATAG	1	-	Chr15	10663937	10664056
Chr15	896	TCATTTACAATCCGCACATCAAGGGGGAGATGCTTGCTGAGTGCTCCTCTAGTTCCAGCTGGTTCCGGCCCACTTCTCCCAACAAAATGGTCTCCAATTTCACCTACCCCGCGGCGTAAG	1	+	Chr15	10665082	10665201
Chr15	897	TCGTTGGGTAAGAGCGCTGGGTTTTTTAATGGTGCATATTATGCTACAACCAAAATACCAAATGATTTAACAGTGGTTTTGAAAACCCGTAGATAAAACAGGGAGGTTTAGAATCATGAG	1	-	Chr15	10665794	10665913
Chr15	898	GATCCAAACACTTCGCATCCCTGCATAACTTTCTGGTTATTGGTCTCACTCTGGAAACAACCACCCAGGAAGTGGTATTCGCAGCCTGGGAGGCTTCCCAGGAAGTCTTCTCCGTAAGAT	1	+	Chr15	10666024	10666143
Chr15	899	GCTAAAATTACAGGTTTTATGGACCTGAAGCAGCCTCCCTGCATCTTACGGAGAAGACTTCCTGGGAAGCCTCCCAGGCTGCGAATACCACTTCCTGGGTGGTTGTTTCCAGAGTGAGAC	1	-	Chr15	10666066	10666185
Chr15	900	AAGTCTCTCATCCTGGAACCATGTCTTATGGTCCTAAAGGGGTTTTCATGTTAATAATATTTGCCTCCCTAACCACCATCTGAGGTGTGAGAGGGTAGGTACCAGTTACCGCATCCCTAG	1	+	Chr15	10666285	10666404
Chr15	901	GATCCAAGTCTCCATTGCTTCGAAGCTGAATGAAACTTTCAGAGGTGCTAAAGTAAAAAGGAAAGTATGTCACAGGCTCAGTGAACCACAGGGGTCCTTGCTACAGAAAAGCACTTGGTT	1	+	Chr15	10667907	10668026
Chr15	902	TGAAGGTCTAGAGCCCTGTGTGGAGGTTTGAGTGTTGGGAGAAAAGAAAATGTCAGATGTACCTTCTATTTATTTATTTATTTGGAAGCTCTGAAACTAAACCGAGGGAAATAAGATACC	1	-	Chr15	10668448	10668567
Chr15	903	GATCTAAAAATAGCAAAGCTGAAGAAGGAAATGCCAGTTATTGTTATCCATTAAATAAACAGACAGCAACAATTCAAGCACTTGCAATCAAGGTTTCCTGGGTTTGGAGTCTTGCCTGCT	1	+	Chr15	10668570	10668689
Chr15	904	ACTTTCTAACCTTTGATATGCCTCTCAATGTCCCAGCAGGCAAGACTCCAAACCCAGGAAACCTTGATTGCAAGTGCTTGAATTGTTGCTGTCTGTTTATTTAATGGATAACAATAACTG	1	-	Chr15	10668604	10668723
Chr15	905	GATCTGCTTTGACTGCTTGTACTTTGTGCTTCAGATGGAGGTAGGTAGCAGGCCCTCTCCCACGGCTACACAGGCAGAAACAAGTCTTGTGATTCTCTTGTCCAGGGAGGCCTTGTGGAT	1	+	Chr15	10668726	10668845
Chr15	906	TAACAAAATTTGGAGACAGCCTGCCTTTTGTAGTCGGGATTCAGATTAAACAGTTCAACTGGTCCAACGTGTCTTTGTTTGCTCCTTGCTTCATTCTAGTTGTATCATTCTTGAGGTCTC	1	-	Chr15	10668848	10668967
Chr15	907	GATCGGTGACAAGCTGGAATGCTTCATTTCTGGTCTCGGTGAGAAATTCAATTTAAGGAATTATTCTCAGACATGTATAAAATTCAAGCAAGTTCAGGCTCACCAACCTCTAGCTAGCTT	1	+	Chr15	10668970	10669089
Chr15	908	GCTACTTTCTCATATCAACTAGGTAGCTTATGAAAAGAAATACCTTTCTACAGATGTAGGTTGTATCAAGCCCCCAAAATACACAAGTGGGTACATAGAAGTTTCAGTTAAATAGTGAGA	1	-	Chr15	10669301	10669420
Chr15	909	TCAGAATTACGGTTTCAGTATAGAGTGGATTTCCAAGACTTCATGGCTGTACCAAAGAATTCAACTCTGGTCTTCCATTGTTGCTCTGTCTATATCAGGACACTCCTAACCAGCCTCTTA	1	+	Chr15	10669587	10669706
Chr15	910	CAACAGGAGGAGAAATAAGAGGCTGGTTAGGAGTGTCCTGATATAGACAGAGCAACAATGGAAGACCAGAGTTGAATTCTTTGGTACAGCCATGAAGTCTTGGAAATCCACTCTATACTG	1	-	Chr15	10669602	10669721
Chr15	911	GATCTGGTCACTAACCACCCCTGAAACCTCACGGCCATCACCTCTTCCTTTCTCTGGGCCCCAGGCAGCAGCAGCTCCTCCTTCTCTTCCGGACAGGCCAAGCACTACCCCCCCTCTCCG	1	+	Chr15	10669819	10669938
Chr15	912	CAGACATGCGGCACATCTGATAGGGGCAGGCCGGAAAGGACAAGCCAACGAGGCGACATGGGAGCTGAGACCTCAGGATGGAAATGGAGTCCGCACTGAGAGAACTGCAAGTGCCCCAGG	1	-	Chr15	10669945	10670064
Chr15	913	GATCGATTTTCTTTGTTTTTCTGTTCTGTGTCCTCTAATAACATGTAAGTGTGACAGAATGGGGAGCCTTGTTTCTGCAAATCCTGTTTTAGAAGGGAACAGAATAGGACTTGAGTACAC	1	+	Chr15	10670121	10670240
Chr15	914	GTTGTAAAGGTCTGTTAGATGTCAATAAGAAAATGCGTGACCATGCTACAGTAATGCCTTCATTTCTAAGACCCAAATGTAGTTCAACAGGACACAGGTTAGGACCCAGCTTCTCTAAAC	1	-	Chr15	10671151	10671270
Chr15	915	GATCATTAAAAGGCCTAGGCATGGACATGCAAGAGGGTCTGTGCACTTACTGTGAGCCATTTTTGCTTAGAGCAATGGTTTCTGAAGTTTTCTTCATAAAAATCCTATTGTTTCATTGTG	1	+	Chr15	10671273	10671392
Chr15	916	GGGAACTCACAATGAAACAATAGGATTTTTATGAAGAAAACTTCAGAAACCATTGCTCTAAGCAAAAATGGCTCACAGTAAGTGCACAGACCCTCTTGCATGTCCATGCCTAGGCCTTTT	1	-	Chr15	10671280	10671399
Chr15	917	TTCCAACTGTACTCAGAGTCTACGTAGAAATTATCCCTAGGTCATTCATTACAGCTCCTTGGAGGAAATATAAAAGGAGGGAGCTTAGTATGATTCTCAGCAGTTTGAAACCTAGAAGGT	1	-	Chr15	10671861	10671980
Chr15	918	TTCAAAGAAACATTTTGTACTTACGTTCTTTGTGAACTTCCATACAGGAAAGAAAACTATTTCCTTCCAAACAGCCCGTGTATGCTTAGTGACTGATGACTTCCGTCTGTGGTACATCGT	1	+	Chr15	10672227	10672346
Chr15	919	CAGTGGGAAAACTAGCCTGAAGGGGCCGATTTGGAGCCCATTGTTACTGATGCTGGGTGGTCTGGCACAAGCCACCTAACAAGTCTGCATTGTCAGTAGAGATAACACTCCTCACCGGGC	1	-	Chr15	10672453	10672572
Chr15	920	GATCCTCCCCTGGTCTTTGCTCCTCTTCAAACATCCTGTCTGTCTGTCCCCACCGCTCTCACATTATCCCTTTGGAGCTCTGGTTGGCACTAAACTCCAGGTAGCAGGCTTCTGTTGGCT	1	+	Chr15	10672575	10672694
Chr15	921	CTGGAGTTGTTCCCATCATGGTTTTTCCTTTGGTTTTTCACAAGAGGCTGTTTAAATAGAGCCAAGACAAAAGGCTGGCAGAACTTTCTACCATCCCGGGAGCAAACTCTCTATTACTGT	1	-	Chr15	10672968	10673087
Chr15	922	ACTCATCCCTGAGCTGAGTGAGAGAGTCCCCCAGCCCCCAGCCCCAGGTTTATGGGAACCCCTGCCTCTTTGGCCTCAGCTTGGGCTGTTTCTCCCCTAGGCTGGGGCTCTCATCTAAGC	1	+	Chr15	10674662	10674781
Chr15	923	AGCACTCAGAAGGTTGCGGAAGAGCTGGGGTGTTGGAGGCTGACCTGTCTGAATCTAGAAGGATGAATTAAAATAAAGAGAGATTTTGTGTGGTTTCATTTCTTGCCTGCCGCTGGGGGC	1	-	Chr15	10674868	10674987
Chr15	924	GATCTCATGCCACTGTGTGTCAGGTTACCATCTCATGCAAAATCCATCACACAATTATAATCAAATTTATAGTAGATGAACTAACCTTTGTAGCTTGATATTTACATTGATTCTCATCTG	1	+	Chr15	10675073	10675192
Chr15	925	AAGCCTATTTATCATAGTACTGTTTTGGGGAAGCTACAGATGAGAATCAATGTAAATATCAAGCTACAAAGGTTAGTTCATCTACTATAAATTTGATTATAATTGTGTGATGGATTTTGC	1	-	Chr15	10675109	10675228
Chr15	926	GATCTGAACAAATTGAGAGATGCTTGTCCAGGCATCTCCCAGAGTGGTTGTTTCAACTTTCATCCCCATCAACTGGGTTTCTGGGGTTCGGTTGCATTCTTAGAGTCATATTCAGACTGA	1	+	Chr15	10675546	10675665
Chr15	927	TTTAGGGTAATTTTGACCCTCACAGTGGTTGCCTAGACTCCAAATCAGGAGAGAGAAACTTCATTTATAGCTGCATCCTAGTGACCTTTCAGCTCAATGCTACCTTTAGGTAGGAATGAA	1	-	Chr15	10675692	10675811
Chr15	928	GATCACCACCAAGAGGTTGTTCAAACATTTTATTTGCCTGTAATTGCATCTCCTGGTTACATAGAACAGCAAGTCCACATGGTGCTGAATCAGGATTTATAAAAATTATGCTAAAACCAC	1	+	Chr15	10675814	10675933
Chr15	929	TGTGCCAAAGCACAGATGCCCACCCGCCTGCTCTATGGAGGATTACAAATGGATTCCCCCAAGAGAGGTCTGACAGCACACAGACTTGAGGATTCTGAGGCTCAGGGTTTGAAGATGGAA	1	-	Chr15	10676148	10676267
Chr15	930	GATCATAACCTCCAGAAGTACAGCTGGAATTTAGAGTCCCTGTCCACCAAAGGAGCTTACACATTTGTGTTTGCAGTCAGCAAAGAAGTGTATTGGTTGATGGGAGTATTATACATTCAG	1	+	Chr15	10676270	10676389
Chr15	931	CAACAATTCATCAGGCTTTTGATATTGCTCTGAATGTATAATACTCCCATCAACCAATACACTTCTTTGCTGACTGCAAACACAAATGTGTAAGCTCCTTTGGTGGACAGGGACTCTAAA	1	-	Chr15	10676299	10676418
Chr15	932	GATCACAGACAGGCTTCCTTGTAAGTGGATGTGAGACCTACTGGCATCCTTTGCTGATAGATTTCCCCTGGGGGTTGTAGGTGATGTTCCAGGAACACATTCTATTGTTAAGGAGAGCCA	1	+	Chr15	10676421	10676540
Chr15	933	AAAAATCACAAATGGGGAAGGAAATGTGTTGGAATTGTTACAAAAGAAACAATAATCAAAAAATGTGAGCAAGCTGGTACAGCAAAGATTATAGATGAGGCGCTGAAAAAGAAAACAGGG	1	-	Chr15	10676789	10676908
Chr15	934	GATCCCCAGCCTTTTCTTTTAAAAGCAGCTTTTAACGAGCAGCTTTATGTTCTGTCTGGAGTCCATGCAGGACACGGAGGCTTTGGGACAGAGCATCTTTATCACTGGCCTCGCCTCCCT	1	+	Chr15	10677149	10677268
Chr15	935	AGCCAAATTAATGAGAAATGAGGAAATGACTCATTGAGAGCATGAGATACTCCACATTTTAGAATTTATATTTTCCCCTCCCACACTCACCCAGGAGTGGGCTCCAGCAAAGTCTCCAGC	1	-	Chr15	10677571	10677690
Chr15	936	AACCCCACTATTTTAATGCATTTGTTCGCATCTGAGAAGTCTCACTTAAGACTTAATAAATACGACCTGCCAATTTAAAGAAGAGAAAAAAATATCTTGCCACAATCTGTTAAATTAGGC	1	+	Chr15	10677715	10677834
Chr15	937	TGACACAAACGCTGAGTTTTAATGGTCAGCTTTGCTTGGATTGAAAGGTCACAATCGGACTTTATTTCTGGACGTATGTTTACTTAATGCAGTGTACCTGCCTACTTTGTCCAACCCACC	1	-	Chr15	10678592	10678711
Chr15	938	GATCACAGAGATAAAGTCCAGAACTCACCCACCACCTGCTATATGCTTCTATTCTTTTCTTTATTCAAGGCACTGCCGTGTACAAGCTGAGTTAACTTCTCTGTGTCCTTCAGCTGATGA	1	+	Chr15	10678824	10678943
Chr15	939	ATAACATTCTCGGTTCTGTGTTAGGCACAGTAAAAAACAAATATAAACCAAGGCAAGCTTCATCGAGGAGCTTCGGTTCATCAGCTGAAGGACACAGAGAAGTTAACTCAGCTTGTACAC	1	-	Chr15	10678901	10679020
Chr15	940	AACAAGAGAACAAATGGAGGCACATTTTTAGCATAATGAATCAGAAATAGTACCTCCAGAGATGCTGCTTCGTGTATATGGTAATGCAGAGTAGATTAAATGTTGTCTAAGAAAGTGCCA	1	+	Chr15	10679206	10679325
Chr15	941	AATCAGCTTTAACTCCAAACCAGATACAGAAAAAGACTTTAAATTCCTCTTGGTTATATGTTTCCCAAGTTCTAAACCTGTTCTTTGGGCCTAACAATTATGAGACTCCTAAAATATTCA	1	-	Chr15	10680473	10680592
Chr15	942	CTAGCATGGTGATTCACTTCCTTACCTAAAGCTTTGTGATGTAGAAGGCAGTGTACTTGGCTTCACTGTGGTTTTCTGTGCCTTTTGTTTTGAACAAGGTCTCACTTGGTATCCTGGGCT	1	+	Chr15	10681065	10681184
Chr15	943	AAAAAGTTCATATAGCCCAGGATACCAAGTGAGACCTTGTTCAAAACAAAAGGCACAGAAAACCACAGTGAAGCCAAGTACACTGCCTTCTACATCACAAAGCTTTAGGTAAGGAAGTGA	1	-	Chr15	10681078	10681197
Chr15	944	GATCCTCCTGCTGTTTGAGTATTTCAGGCCTGGGTCATCGTTCTAACAGAACTGTTCACAACACACAAAGGTGTTGAAGTAATATTATTTCATTCTAAGTGAAAGCAAGCCTGAGGATAC	1	+	Chr15	10681200	10681319
Chr15	945	GGTGTCAATAAGTTGCAAGATGGGTCGGGGTGGAAGAGCTTGGAGACAAGAAGACCATACGGCAGTTATTTGAATATAAGCTTTGACAGCTGGAAATGATGGGGCCATGGTTAACCTGAC	1	-	Chr15	10681922	10682041
Chr15	946	GATCTGTCTCTGAGAGGTCTGCTAGCTGAGAGGTGAGCCCAGAAGCCAGGTTTACTACTCCATGCCGTACGTACCACTTCTGTGAATGTGCCAGAGGGTCAGATTAGCTTTCATAGGGAT	1	+	Chr15	10682142	10682261
Chr15	947	AAGCCCACCCCTCAGTTTATACTGGCAGGGATATCACACCTATGAGCTGCAGTAAACAGAAAAAATGTCTTCTGTAGGATGCAGAGATTCTCAGCTTTAGGTCTAGCAGAGGTTAGAAAC	1	-	Chr15	10682500	10682619
Chr15	948	TTAGGGGTGGGCTTTTTAATGTAATTACCTACACAGTAAAATCTGTTGTACAGAGAGGAAAGGATGGGGCAGCTGTAGAGAAGTCAAGGTGAAGAAAGAACATGGTTGGTTGGAAATGGA	1	+	Chr15	10684764	10684883
Chr15	949	TTGTTACCTCACTCCCTTTGGTTGAAGGGTGGTGATAGGTTTGAGACTTGTATCCAGAATTATCTAGACCAGGGCAATGTAAATGACCACACCCTCGGTGTAGGCTGTAAGAGCGTCTCC	1	+	Chr15	10684985	10685104
Chr15	950	CAAAAACTTGTTGAATTCCAGAAGGCCAAGAAGAAAGAGGATTCTAGTTAGGAGAAATGTTAAGTGGGGAAAGATAATAAATGTGTAAAGGGTAAGAAGAGAACAGAAAGCCGACTGCAC	1	-	Chr15	10685158	10685277
Chr15	951	GGTTAGTTTCAGGATACCTAGAGGCTAAATCCTCAAATACCCTGAAATTTGGAAATAATATGGAAAATATATACATATATCTATCACAGGATGTCAAAACATATAGAAATATTTGCATTA	1	+	Chr15	10687770	10687889
Chr15	952	CCCAGATTTTTATATTTTAATAATGCAAATATTTCTATATGTTTTGACATCCTGTGATAGATATATGTATATATTTTCCATATTATTTCCAAATTTCAGGGTATTTGAGGATTTAGCCTC	1	-	Chr15	10687790	10687909
Chr15	953	CACTGAGCTGGCAAAGTGGCCCCAACAGCAACAGAGACTTCATATCTGTGGCTTCTGACTGGAGGTAGAGCACTCTAGGCTTCATGTGGAGCATTCTAGCCTCTATGACAAGCATGAACC	1	+	Chr15	10688438	10688557
Chr15	954	CTTCCCATCCATGTTGCTTTTGGCATTTTCAGAAAATTGAATAAAAAAATATTTGAAGAAAGGAAATAGACACAGAATGTCCTATGTCCTGCAGTTCAAATCCTTTGGGGTGTTGTATCT	1	-	Chr15	10688975	10689094
Chr15	955	AAGCAAGTGAAGGAGAAGAGGCTGCTCCTGGTGGTTTCACTCAGCTTCGTGGAACTTACTGAGAACACCACATTTCCCTTGGTTTTGGTTCTAGCCTAAACTCTTTATGAGTCCAACTCT	1	+	Chr15	10689211	10689330
Chr15	956	AGGACCACAGGGTCGCTTTGCCATCAGGTTTTAGTCACTACTTGATTCAGAGTTGGACTCATAAAGAGTTTAGGCTAGAACCAAAACCAAGGGAAATGTGGTGTTCTCAGTAAGTTCCAC	1	-	Chr15	10689259	10689378
Chr15	957	GATCGACAAGCTCAAACTCTAGACACTTTTACAGCTATTTGTACACCGGCTACCTTCTCTACCTCCTTTGTTGCCTTCATATCTGCCCTACCTTTCTCTCTCCACTGAGTCTTAGAGACA	1	+	Chr15	10689381	10689500
Chr15	958	TGTCAACTAAACGATACAGTTGTAACACTGCGCGCTGTCTTTAGCAGCTCCTTATGATGAATCCAAACAATACAATAATTGTCTAATCACAAAGCAGCATCAGTGATTTGGGTAGAGAAA	1	-	Chr15	10689537	10689656
Chr15	959	GATCTCAGAACTGGGCACTTTCAGTGTCCAGAGTACAGACCCGGGGTGCTGGAGAGTTGCACTGTTCCTTAAATCAGACGAAAAGTGGCTGCTCTTTGGCTTTGAAATCCAAATTGAAGT	1	+	Chr15	10689717	10689836
Chr15	960	TGGTATCTTAAGTCCTGGGGAAAAATGAGTTTCATATTTCATCACAGAGCTGTGACTTGCATTTGGACAGTGAGTCACGCAGTTTCAACCGGGTGAACAAGCAACTTGAATACTTCAATT	1	-	Chr15	10689828	10689947
Chr15	961	GATCTGACTGAACAGTTCACAGTAAGGTCAGTTCCAATCCCATCACATGTTAATCAGCTCATCTGGGAGCTGCAAAGCGGGACATTTGGGCTCAAAGAGTTACCGGCACAGCTCCTCATA	1	+	Chr15	10689950	10690069
Chr15	962	GCGCCGGCTCCTGTGTATGAGGAGCTGTGCCGGTAACTCTTTGAGCCCAAATGTCCCGCTTTGCAGCTCCCAGATGAGCTGATTAACATGTGATGGGATTGGAACTGACCTTACTGTGAA	1	-	Chr15	10689965	10690084
Chr15	963	GATCATGGTGAGCTGAACATTGCAGTTGGAGCACGACATGCTGTCTTTGAGCGGCCTCGTTTTCCTTTCCGTTATGATGATGAATCCACATGATACCGTAAGCATCAGTGAATTGGGAAG	1	+	Chr15	10690087	10690206
Chr15	964	GTTTCCATTTATATTCTCCATTTGAGCAACACGCACAAGAGACTATCATTTGTACCTTGTTCCTGACCTTGTGGTGTGCACCATGCTCCTTCATTCTCACCGTTACCATAGGAACATTAA	1	+	Chr15	10690889	10691008
Chr15	965	AGACAAGAGAGTTGACTCTGTCTTGTGTACATGGAAAGCGGCTTTCCTGCCATAGCCCTTGTACCTGAAAATGTACATGGGCTCCAAGTTCATCTCTACCCCTCCTTTCTTTTGATTCCC	1	-	Chr15	10691499	10691618
Chr15	966	GATCTTACACTTACAGAGAAGACGTCAGACAGAGCCAGTTTCTCTAAGCACGAAGCAAGTCTTTTTCCATAAAGAGAAAGCCTGTCAGTTCTGAACAATATTTTCACATATGCTAATGTG	1	+	Chr15	10691621	10691740
Chr15	967	GTCGGGAGCAGCTAGGACACTTCCAGGGGCTTCATCAGCCCTTGGCTTCAGTTAACTATCACCCATGCTAAGTGAGTGGACAAGGGTTATATGAGATAGCACATTAGCATATGTGAAAAT	1	-	Chr15	10691720	10691839
Chr15	968	GATCCTCTGTTCAGTTTCCACCGTGCACGTTTGCAACTTTGGCCACTCTTTGGTGGATAGTGAGAAGCACCAGCTCCAAGGAGTAAGCAGCACAGTTTTAGTGACAACTCTGAGAAGTTT	1	+	Chr15	10691842	10691961
Chr15	969	AGAGTCTGGGACCCTTGGATTAGGAGACTAGGAAACCCTGGCAGGAGGTTCAAAGGCAGAAGGATTAGGGTAGAAGTGGCTGGTTTTACTCACTCCTGTACACAAGAGTGTTATCAGGAT	1	-	Chr15	10692114	10692233
Chr15	970	AGCGCAAGACGACACAGTGCTCAATAACATGTCCGCCAGCAGAGGAGCAGCATGATTTATGGCAATAAGCTCTCAGCTACCAAACAGCCATGGTTTGGAGCCCTAACATTATGGCAAGGC	1	+	Chr15	10692424	10692543
Chr15	971	AAGACAACGCTCACAATGTCTCTCTGTTAGAGACTGCTTTCTTTAGAATTCTGAATGAGATACGAATGTCTCTGCTCCTTGCCCGGCTGCTTCTCGCCCCTCAAATCTCAACGCTTCTTT	1	-	Chr15	10692984	10693103
Chr15	972	ACCACTGCAAACACATACCTGAAGGAGACATCTGTTATATAGGTAGTGTAAAATGAACTTTAACCTAGTTCATGGAAGAGAATTTTAGATTTGGAAGGCACCAGAGGGGTGCTGCATTTT	1	+	Chr15	10693454	10693573
Chr15	973	CAGGACAGCATACCACACAAAGGGAAAACATACCTCAGGCTATCTAAACTATAAAGTCACAGTAAACCCTCATTAACTGGAAACAGATTGAGAATCATGAAACCATAGGAGGCAATATAA	1	-	Chr15	10693776	10693895
Chr15	974	GATCCATGTTTGCTAGTCAATTAATACTGTGTTATTTTACATAACAGCACAATTCTTGTCCTAGTATTGGAGGTGAGACAAATGAAGAAGAATTTTGTCAAGAAGGGAACCATAATATTT	1	+	Chr15	10694415	10694534
Chr15	975	CTGTTGCCAGCTCTCTCTGGAAACTCCAACTTTGTCCTCTGATTTGAACTTCAAATATTATGGTTCCCTTCTTGACAAAATTCTTCTTCATTTGTCTCACCTCCAATACTAGGACAAGAA	1	-	Chr15	10694467	10694586
Chr15	976	GATCACACCAGAGGGTTCATTCCAGGCATAGAGCATCACACCAAGCACAGGCGATGTATGTACACACAGAGTCAGCTACTACAGCGAGGAGATGGGCATCTGAACAGAGACAGGGATATG	1	+	Chr15	10694589	10694708
Chr15	977	CAGCCCTATTTCTTGAAGCCATTCTGCTCCCTAACCCTAGCGTTGCAAACTCCTTACCTCTGCTTCAGTCACATATCCCTGTCTCTGTTCAGATGCCCATCTCCTCGCTGTAGTAGCTGA	1	-	Chr15	10694660	10694779
Chr15	978	CTAGTTCTCACATTATCAAAGACAACTCTATGGATGTAGTTCTCTAAAGATAATGTTCAAAGACTCCATCTCTGACAGGATTGACAATACTTTGTTTTTAAATGAAATTAGACTGAGTTT	1	+	Chr15	10695372	10695491
Chr15	979	TGCAGAGGGCATTTTAATTCTACTTCATATAAGTTTGTATTAGAAGTAATTGCTACCCCCAGCACTAAGGTGCATTCCTATAATATTAGCCACTCAGAAAGCTGAAGTAAAAGTATCACG	1	-	Chr15	10695542	10695661
Chr15	980	GATCTAGACAGAGGTGGGGAGGGAACATAGGGAGGGTTGCTAATGGGCAGGGGACTCTACAATGTGGGTAAAGAACATGTGGAAAAGAGTCAACCAAAGCAGAGGACACTCGATTGTATA	1	+	Chr15	10695664	10695783
Chr15	981	ACCGCATGTTGGAAGCATGCTGACTAGTGTGATTTTATAAGGGATGGAAGAGATGGAAGGTTTATAAATTAGGAGGCCTCCACCTCATGAACAGATTACTGTTCATTATGATATAAAGGG	1	-	Chr15	10696021	10696140
Chr15	982	GATCTGAATGTTGAAAGAATGGACTGGAGCAGACAGACAGTCAGCCCTTCTCACATCCTCTTGGCTCCAAGTGGTCTCATGCAGGCACTAGTCCTTACTCTCCCCAGGGAGAGTCACTGG	1	+	Chr15	10696285	10696404
Chr15	983	CCAGTATGTGAATGCTCTAGAATTTCAAGACCGTCTCCTTGTACACAAGTGTTCTCCAGTGACTCTCCCTGGGGAGAGTAAGGACTAGTGCCTGCATGAGACCACTTGGAGCCAAGAGGA	1	-	Chr15	10696340	10696459
Chr15	984	GATCAGAGAGTGACCAAACCAGAATATAAGCCCACATTGTTTGGCTCTATGGTCGAGTCTTTAAGGACTGCATATGAACGAAAGAATTCTCTCTTAAGAACAAAGAATTCTGATGGATGA	1	+	Chr15	10696750	10696869
Chr15	985	CTTTTGAAGGGTATTTAGATTCTCCCTCTTTCATCCATCAGAATTCTTTGTTCTTAAGAGAGAATTCTTTCGTTCATATGCAGTCCTTAAAGACTCGACCATAGAGCCAAACAATGTGGG	1	-	Chr15	10696780	10696899
Chr15	986	AATAAAATCATACTAAACTGTAAAAGTCTTATATGGTCAAGTATTGGTTTTGTTCTTTTCAGTTTTGTTTACAGAAGAGTTCTGAACTGGGTATGACTCTCAATGGGTGAGTCGGTGAAT	1	+	Chr15	10697025	10697144
Chr15	987	CACACCATCATATTTTCCCCTCCTCAAATCTGAAACGACAAAGTTACCGGAAGTGTCACACATCCAGGTCCATATTCACCGACTCACCCATTGAGAGTCATACCCAGTTCAGAACTCTTC	1	-	Chr15	10697098	10697217
Chr15	988	GATCCTCTTAGCCATCACAAAGATATGGCAGGCGTGTGAAGGACAATTGTGTGCATTCATTAGCTGCTTCCGCCAAGCAAGAATTGTCATCAAGTGAGTACCCATTCCTCCACATCCTAC	1	+	Chr15	10697220	10697339
Chr15	989	CATGAACGTAGGATGTGGAGGAATGGGTACTCACTTGATGACAATTCTTGCTTGGCGGAAGCAGCTAATGAATGCACACAATTGTCCTTCACACGCCTGCCATATCTTTGTGATGGCTAA	1	-	Chr15	10697227	10697346
Chr15	990	CCTGGGTTTATGCTTTTCCTTACAGAAGGAAGAAATTACCAGCGCTGCTACATTTAAACTCAGCCTGGGCCAGCAGCCATGAGCAGTGGCCACAGTGAACCTTGGAGGCCACTAGGCAGG	1	+	Chr15	10697837	10697956
Chr15	991	GAGACTGGCCGGAATGTAGCTCCAAGCTTTCCTACCTGCCTAGTGGCCTCCAAGGTTCACTGTGGCCACTGCTCATGGCTGCTGGCCCAGGCTGAGTTTAAATGTAGCAGCGCTGGTAAT	1	-	Chr15	10697871	10697990
Chr15	992	GATCCTGTCTTGGCTATCCCCATAATCTGCATTGGCAGATAGAAGCAAAGCTCAACATCCCCAGGATGCCTGCATATCTGGTTGGAAACTCAACTCCACTCCATTTACTTGGTGTACTCT	1	+	Chr15	10697993	10698112
Chr15	993	CCAAGCCTGTAGCCACTGGAATACAAAGAGGTTCAGAGAAAACAAGAGGTGGCACCTTAGTAATAGACGTGCAATGCTTAGCATGTGCTTGCTTTGCTATGCGAGCTTCATAGAGTAATA	1	-	Chr15	10698672	10698791
Chr15	994	GATCGGTGAAGAGTCACTCTGCAAAGGATGAAGGTCTGATTCCCATTCCTGGGACATTGTTCTTGAGACCCAGCGCTGACTGAGCTCTACACTAGGGGAATTGTTGGACACAGAATTGAA	1	+	Chr15	10698794	10698913
Chr15	995	CACACAGTAGGAAGACAAGAGGAACGGATGTACCATCTGCCCCACTTGAGTGGTGTGGTGTCAAAGTGTCTGGAGGAGATTTGCTTTATAAGAGAAAGAGAGCCTTTCTAGATGGTAACG	1	-	Chr15	10698925	10699044
Chr15	996	AGGAGACTTACTATGTGTCTACATCACTTGGAGGTTTCAGAAAGTAACTGATTTAATCATCACAACTGGACTGGGTGGCCCCAAAGGCCTTTATACCTCATAGCCATTTCAACAAATAGT	1	+	Chr15	10699306	10699425
Chr15	997	GTCTGGCTCTGGCTTACTTCTTTAGCATAGTGCTTGTCCTCTTGGTGCCTTCCATCTCCCTAAAGGCACAACTTGCCTGTTTGACCCTGTAAGTCTTCTTGCTATGCAGTAATTCTTGTG	1	-	Chr15	10699844	10699963
Chr15	998	GATCAATGTCAAAAGGGGAGACATGGGTGACTCCACGGTTGCTACCTTGGTCTCGCTCAGGAAAGGAAGCGAGGGTGATGACAGGAAGACGGGTGGAAGAGTTGCCTGTGCACTGCTCTT	1	+	Chr15	10699966	10700085
Chr15	999	AGGATTCCTTAACACTTAGACAGAAATGAGCATGCATGTCTTAATGAAAGCAAGCTTTTCATTGCCAAGGGAACCCAGGAGGATAAACACTTCCCAGGGACAGAGCAGAGCAGGGCCTCT	1	-	Chr15	10700354	10700473
Chr15	1000	CCAACTTCCTGGCCTTCTCTTATTTATTGAGCACAAATTGAGAGTTGGATTTATTTGTTCATTTTAAATCTTTTGAATTGCCTAGAAATGAAGAGAAACTCATTCTGTCTTGAAAATAAT	1	+	Chr15	10700719	10700838
Chr15	1001	GAAATGCCATTTTGTGTCTGGTGAAGCCTCTTCAGAAGTTTGATTGAGACTTGCTTGGAGCAGATGTTTTCAAGTTAGTGCTTATTATCATCTATTCAAGGACTCAGTCTGCTCTCACAC	1	-	Chr15	10701049	10701168
Chr15	1002	GATCAGCTGTCGGGAATACTATGTGTCGTCTACAGACATGAATCACATCCCCTTTTGGTACATTCCATTTCACAACAGGGACATGAGCCTTTTCCTGCTGGGCCTTACCAGCTTTGCAGG	1	+	Chr15	10701171	10701290
Chr15	1003	AACAATTCCAGGTCATTCAAAAGGAGACTTAAGTAAGCATGGTCTCCAGCTCTGCTTTCATGTTCTTCTGGACAGAGCAAGTGGCTCCACCCCCATCCCTCAAGGTAAGAAAAGCCAATG	1	-	Chr15	10701583	10701702
Chr15	1004	TCATGGGCATCTCTTTTTTTATGTTTGGGAAGTTTTCTTCTATTATTTTGTTGAAGATATTAGCTGGCCCTTTAAGTTGAAAATCTTCATTCTCATCAATTCCTATTATCTGTAGGTTTG	1	+	Chr15	10706698	10706817
Chr15	1005	AACTGAAAACATCCAGGTAATCCAGGACACAATGAGAAGACCAAACCTACAGATAATAGGAATTGATGAGAATGAAGATTTTCAACTTAAAGGGCCAGCTAATATCTTCAACAAAATAAT	1	-	Chr15	10706739	10706858
Chr15	1006	GATCCTTTTGCATTTTGTATTTTCTTTGACTGTTGTGTCGATGTTCTCTATGGAATCTTCTGCACCTGAGATTCTCTCTTCCATTTCTTGTATTCTGTTGCTGATGCTCGCATCTATGGT	1	+	Chr15	10706861	10706980
Chr15	1007	GAACCATAGATGCGAGCATCAGCAACAGAATACAAGAAATGGAAGAGAGAATCTCAGGTGCAGAAGATTCCATAGAGAACATCGACACAACAGTCAAAGAAAATACAAAATGCAAAAGGA	1	-	Chr15	10706863	10706982
Chr15	1008	GATCTCTTTCCTAGGGTTTCTATCTCCAGCGTTGCCTCGCTTTGGGTTTTCTTTATTGTGTCTACTTCCCCTTTTAGTTCTAGTATGGTTTTGTTCATTTCCATCACCTGTTTGGCTGTG	1	+	Chr15	10706985	10707104
Chr15	1009	CAACTTCTGCCAGGAGTCTGGTTCGAACACCAGATATCTGGGTACCTGCCTTGCAAGAAGAGAGCTTGCCTGCAGAGAATACTCTGCCCACTGAAACTAAGGAGAGTGCTAACCTCCAGG	1	-	Chr15	10707434	10707553
Chr15	1010	ACGGAACATGTATGTATCAGCTACAAGAAAGTTCTGTAAATCTTCATAGCTTTATCGGAATAGTTGTACAGAGTAAAATAATTATAATAGAATAAAATATGTCACCCTCGGATATGTGTA	1	+	Chr15	10709048	10709167
Chr15	1011	TATGCACCATATTCTTAAATCTCACAGAGAGCTACTCTGTCTTCATGGAAAGTGTTACATATGATAGGGGTAGTCAGTAGTGAGTAGGCATTCAATTAACAAGACGGGGAGAACCCAGGT	1	-	Chr15	10709518	10709637
Chr15	1012	GATCTTAAACTTCTCTGGTACCCAACCAAACAGCAAAATGTATTCCTGCCCCAGAGCTCTACCCAGAGCTAGGTATAAACTGGCTGAAGCCAGCAAGTAGACAGCTTGAGCTTTAGAAGA	1	+	Chr15	10709640	10709759
Chr15	1013	AATGAAGGCTCTGGAAACGTGGAGACTGGCTGCCTAGGCAAATGGGTAGCTCCCGTGTGGCTTTGGCTCCAGACTCCTACCTACGTCGAAACGAGCTGGACGAATATGAGCTATTGGAGC	1	-	Chr15	10710252	10710371
Chr15	1014	CTGGGGTACAAATCAGCTATGGATAAATCTGATATACTAACATAACTGAAGCAGTGTTTTTATGCTTTGATAGTGTTTGGTGCTTAAACACATTCACATTGTTTTAAAAACAAAAGCTAG	1	+	Chr15	10710480	10710599
Chr15	1015	CACTCGCCATCTCATTGCATGGGCCAATAAACAGATGAGCTGTTTAAATGCTGGTAAACTCTAGCTTTTGTTTTTAAAACAATGTGAATGTGTTTAAGCACCAAACACTATCAAAGCATA	1	-	Chr15	10710540	10710659
Chr15	1016	AAGAAAAAAGGAAATTAGTTTTATGTCAAAGAGCTTGAGTCGTAGGCTGGTCTGTAGTTCAGCAACCAAGGACTTGCACAGTGTGTCTGAGCCGAGGATTTCACCTCCCGACAGAAATGG	1	-	Chr15	10718600	10718719
Chr15	1017	GATCAACTCATCTTTAGCAAAGCCTCACTTGTCATGTCTTAGACAGAAACAAAGGAGACGGTCGTATATTACCTGAAACAAGTATACAGAAACATTCCTCCCTTTTATAGTGACAGCTAT	1	+	Chr15	10719218	10719337
Chr15	1018	GATCAGCTGTTCAAGGAGCTGAGCTGGAGCACCTGGTGATGCTGAGGATGGGCAGCATCCCTAATGTTTCAGGATTCTCTCTGTTACTCACTGTTCTTTTAAAACTATAGTGAGGAAGTT	1	+	Chr15	10720246	10720365
Chr15	1019	TTGCCTGTCCTTCCTGTCTTTCTGTGTATAGGTTTATACTCCTTGGAAATTTCATTCACAGAGAGAGCTTCATGTAAAATCTTCTCACCTCTATCTACTGATATGGTCCAGATGTGTCTT	1	-	Chr15	10720902	10721021
Chr15	1020	GATCCTCTGTGTGGAGGACATGCTGTTAAGATAGGGACTGGCGGGAACCCTGAGTCCATAGGTGTGTCAGCATCCAATCTGGACCTGTGCCAGGTGAAGAAGGGGCTTATGGTCTACTAC	1	+	Chr15	10721064	10721183
Chr15	1021	TATCTGTTTCATTCACTCCTACATTCATAGACCCCATTAATGGATTAAAAATAAACGAGTTGTTGGTTTTTAAAAAGTGTGTCAATTTTAGGTAGTAGACCATAAGCCCCTTCTTCACCT	1	-	Chr15	10721155	10721274
Chr15	1022	CTAGGCTGGAGAGCTCACAAAGAGGGTTATTTGGCTCATGATACTGGTGACTAGAAGGCACTGGAATTCTGGCCAGAGCTTCCTGGCTATGTTACAAGATAGGGAGCAGAAGGGGCCAGG	1	+	Chr15	10721365	10721484
Chr15	1023	GTGAAAGATAATTAGAGCACAGATAATTAGGTACACCCTCATAAATGGATTAATGATGTCTCAAGGGGTTGAGTCAGGCTTCCTGTGGCTAGATTAGTCCTCTAAAGAGTGGGCTGATAG	1	-	Chr15	10721504	10721623
Chr15	1024	GATCCCACTTCTTACTCACACCCCACCTCAACACTGCCACAGTGGAGACCAAACCTCCATCACATGGACCTCTGGGGGAATGTTGAAGCCGCATCTGGAGCATAGCTCTAGGGGGGAGAA	1	+	Chr15	10721626	10721745
Chr15	1025	GCAAGTAACATGGCAAGCTGCTCAGAGTGGGCTGTACATAAGAAAGCAGACGGTCATGCAGAGTCACACCACGCCAGTGAAAACTGTTATAAACTCACACCGGCACAGAAAACAATACAC	1	-	Chr15	10721986	10722105
Chr15	1026	GATCTGCACCGTTGTCACTTCCACCTGGTGCAGAACATAGGGAAGTTGTAGGAGTCAGCCTTTCATCAGTGTAAGAGAATCCTTAAAGCTGGGTTAATTTATCTTAAAAAAATGTTTAGT	1	+	Chr15	10722108	10722227
Chr15	1027	CACTACCTTGGAGCTTTATCTGATAGCAAAAATGCCATCACCATATGCTTGCCCTCACATCCACAGAATGCTGACGTTACTAAACATTTTTTTAAGATAAATTAACCCAGCTTTAAGGAT	1	-	Chr15	10722186	10722305
Chr15	1028	CATTAATCTCTCTCCTTTTTCTACTAAAGTTGCTACTACTCAGACATGGTGACTTCACCGTGGTGACTTCACCTTGATAAACATGTCGCCTCCCAAAAGTCCTATTTACAAACATAAAAT	1	+	Chr15	10722528	10722647
Chr15	1029	AAGAAGTTCGAATCTTTAGTTATATTTTATGTTTGTAAATAGGACTTTTGGGAGGCGACATGTTTATCAAGGTGAAGTCACCACGGTGAAGTCACCATGTCTGAGTAGTAGCAACTTTAG	1	-	Chr15	10722551	10722670
Chr15	1030	TATCCAAACCCCAGAGGTATAAAATAGTGGGGAACCTGAGGTCTCATCTCAGTTCTGCCCCTGACAATATCCCTCCTTGTCTCAGCTTCTTCAGCAAGGTGATGGGGGAAGCATATAAGT	1	+	Chr15	10722974	10723093
Chr15	1031	AGAAGGAATGGAGGAAAGCTTGCTGAGAGAAGAGCAACATGCCCCAGTTGCACAGAAATGGAGAGTCTCTGGGAAGCTTTTGATATCATTGTAGTCTGACCTTGAGACAAACCTAAACCA	1	-	Chr15	10723364	10723483
Chr15	1032	GATCTGCCCACATGACAAGCTTATCCTCTTTCGTCTAACTCAGGCTCATCCTTCAAGGCCATGGATTGCCCCATTATAAAAAAAGATTAATCTTCTAGATTTTATACAATGTGTATGTAT	1	+	Chr15	10723486	10723605
Chr15	1033	CCATGAAGCAGATAAAATTGTTCTCCACAGCCTTGTCTCCCCTCAGGGGTCTGTCTAGTCAATCCCACCCTTCCTCTCAAATTTCCCAGATACATAAACCCCAGTATCGGATGCTCATTT	1	-	Chr15	10723683	10723802
Chr15	1034	GATCAGGGATGCGTGACACCAACTCACTTATAAGAAATTCCAACCAGAGTGCCAAGCCCATTTCCAAGGGATGAAAACTGTCTGGACTAATCATGGGGGAATGAGGTGAGGCTGTGTCTC	1	+	Chr15	10723805	10723924
Chr15	1035	TCAATTTACCAAAAGGTAGGGGCAGTTGCTAGCCATGATGAGTAAAGACAGTAGCTTGTGCTTTCTACAAACCCAGAGAGCTAGCCCACGATGTGTTCTGCAAAGACTGGATTTTTCCTG	1	-	Chr15	10724024	10724143
Chr15	1036	AACAATACATGGAACTGAAAGAGATTTGCAGTGGCAGGAAGAGGAGGATTTTGACAGAAGAGAATCAGGGCGTGGACTTGACCAACACAAGGATAAAATTCATAATCAATAAGTAAAAAA	1	+	Chr15	10725422	10725541
Chr15	1037	GGATGCGTGACACCAACTCACTTATAAGAAATTCCAACCAGAGTGCCAAGCCCATTTCCAAGGGATGAAAGTTGTCACTCATGCTGAGAAGCCTGCAGCTTGCTACCTTGGAAGGAAAAG	1	-	Chr15	10725911	10726030
Chr15	1038	GATCTCCCATGAAGCAGATAAAATTGTTCTCCACAGCCTTGTCTCCCCTCAGGGGTCTGTCTAGTCAATCCCACCCTTCCTCTCAAATTTCCCGAACATATAAACCCCAGTGTTGGATGT	1	+	Chr15	10726033	10726152
Chr15	1039	CCCACTTGCCTCTGACCAGACCAGACTCTCAGAGGACCTGCGTTCTCAAAGGCAGTCCTTGTTCACACAGATTGGTTGGCAATCTATGGAATGGCCACGTGGCCTACCATGCTCATGGTG	1	-	Chr15	10726913	10727032
Chr15	1040	GATCTCATTTTTGCCCAAGTGAAGAGAGTTTTAAAGGAGATGGGGAGGAAACGTAAAGGCAGGGATTCCTTCCAGTCCAAGGCCAATGTGCATGGGTATCATCTTGGTAAGGCCAGGATG	1	+	Chr15	10727035	10727154
Chr15	1041	CCACTCATTTATTAAAGTAAGAACACTGTCCACAGTTTGTCTGCATCATGCATTTGCTACGGGGCTTCCGAAAACAATGGAGATGGGAAAGGGTTGCTTATAAAAATAGAATTTCCTGCA	1	-	Chr15	10728839	10728958
Chr15	1042	GATCCTGCTCTGTATTAAGATGTGTGAGCATAAGCAGGTTGTACTGCTCTTAAGACAACAGTTCCTTTCTGCCAAAGGTAGCAATGCCCTGGGACACATGGGGTGCACAACCCTAGGCCT	1	+	Chr15	10729080	10729199
Chr15	1043	GAACCAGACCTGCTCAGCTAGAGAACAGGAACAGATTGGCACAGAAGCCCAGGAACATAAAATCTAACTAGAACACCTATGCGCAGCAGGGACTTTGCAGTAGTGCTTCTGCTACTGCTT	1	-	Chr15	10729240	10729359
Chr15	1044	TGCTGCATTAACTTTTGGGGTTTGATAAGGTGTCATTTTGGAAACCAATGGTCTAATGAACCCATGCTGAAGTTCATTGAAAAAGCCTCCCACACATGCTTAGCTCCAGGTTGGTGCCTT	1	+	Chr15	10729639	10729758
Chr15	1045	GATCATGTCCCTAAAACCTTGTAGTTAGCATAGGTGATTTAGGGAAATTTAGTTCTGTAGAACTAGAACTTCTTATGCAAATTTAGTAAAAATTGTTATTTCAAGCTTATTCATATATTT	1	+	Chr15	10731473	10731592
Chr15	1046	TAAAATAATGTATTCAATCAGAATAAAGGGGCAGGAGGACATACACAAGAGTGCATTTAAAGATTGTTTAGCCCTTTTAAAATTCATTATAATTTATTAGCTAGTGATAACTAGTTACTG	1	-	Chr15	10732180	10732299
Chr15	1047	CCTATTGTGTAATCTTATCTTTGTATAGAAACCCTCCTCTAAGCACACTATGAGAACTTTTTTATCATTAAAGCTGGCTTAAAGACCATAAGTATTAGGAAGGAAGGAACATAAAGAAAG	1	+	Chr15	10732573	10732692
Chr15	1048	ATCCCCGCTAATTGTATTATAGAACGACTTAAGTAGTAACCTAGCATTAGCACTTATGACATAAAACATCATTGATATTGTTCTTGCTTGAGATTGATGTATTTTGTATTATTTGAAAAA	1	+	Chr15	10735207	10735326
Chr15	1049	AACTTATTTTATCCTTTTACTAAATAGACCTTTAAAACCTGTAATTAGATTTTTGTTTTATATGTCTTCCCATTGAACAAAGCCTTTACTGTTTGAATTGTCAGTCATTGCTTTAAGCAC	1	-	Chr15	10736145	10736264
Chr15	1050	AGCCTCAAGTCTAGCTCTCTTCATCCCACGCTTAAACACTGGACAGTAAGGAAGAGATGTCATGGGTCTCCAAGAGAGTGGCACCTCTTGATAGTGACAGTAAGTGGATGGCTGTGACTC	1	-	Chr15	10743337	10743456
Chr15	1051	GATCTCATTTCCCCACAGTTTTAAAATGAGACTGGTATTACTTTTTCCCGGAGACCTTCAGGAAATTTTCTCGAAATGCTATTTAAAGTGTATATGTTGCGGAGGGTCAGTTAGAGTCTC	1	+	Chr15	10743502	10743621
Chr15	1052	ACTGGAGACTCTAACTGACCCTCCGCAACATATACACTTTAAATAGCATTTCGAGAAAATTTCCTGAAGGTCTCCGGGAAAAAGTAATACCAGTCTCATTTTAAAACTGTGGGGAAATGA	1	-	Chr15	10743506	10743625
Chr15	1053	AATACAAGCAGCTGTTAACATTTATCAAGCACAAAACCACGAGCCAGGAGTGGCTCTAAGCATTAATGGGTTAATGTGCAAGATAGTCCTCTATCTTAGAAGTAAGAGCTAGCACTGTCT	1	+	Chr15	10743717	10743836
Chr15	1054	CATCAGAGTGCATGGTCAAATCCAGTACAAAGGAGGCCAAGGGGGGCAGAGGCAGTGTTGAGGAACTGCAGAGACTCACTTTGCTTTCTCGACTTCTATGCTTGTCTGGGTGGTTTAGGC	1	-	Chr15	10743944	10744063
Chr15	1055	AAGGCGCTGTGTTTCTTTCTCTGCTGCTTTCCGGTGAGGTCAAGGAAAGAATTGCAGGGATGACGCCAAACCCTAAGAATCGGGGGCTTTGGGGGTGGTGGTGTTGCATTAGCTCATTTC	1	+	Chr15	10744404	10744523
Chr15	1056	TTCCCAGTAAGAAATTCAGAAGCCCCTGGCTTCTTCCACAGCCTAACACCTAACTACTAATGCTTCCCTGAGTGACCATTTGACTTGAAATTCTACCCTAAAGCATTAAGCAATTTGAAA	1	-	Chr15	10744788	10744907
Chr15	1057	GATCAAGACTTGCCTAGCTAGTTAATGAGATTGTCTCAAAACCAGAAAGGAGAGATGGCTGTGAGTAGGCTCTATAGCAGGGCAATTGCCCAGCATGTGGGATGTCCTAGGCTCACTCCA	1	+	Chr15	10744986	10745105
Chr15	1058	ACCTCTGGTCCTTGTATTAGTATCAGACTTTCCTCTGTGAACCTTCTCCTCAGCCTTCATGTTTATCTGTGCTGCAGTCTATTGGGGTTCCCCTTACACCCCCACTTTTTAGGTAGCCTT	1	-	Chr15	10745432	10745551
Chr15	1059	AGGGAGAATTTGTAGTTTGCTCCCTCACCTTCACCTGCCAGTATTTCTTGGTTCTTGGGTGGCTCACTCCATTCTCTGCTTCTGTAGTTATGGGAATCCCCGTAGTCTTCCTTCTTCAGT	1	+	Chr15	10745751	10745870
Chr15	1060	TGCAGATGTGATTAAAGACACTGAAACAGAATATGACCCTGTATCATCCGAGTGGACACTGAAGAAGGAAGACTACGGGGATTCCCATAACTACAGAAGCAGAGAATGGAGTGAGCCACC	1	-	Chr15	10745808	10745927
Chr15	1061	GATCTTTTCTGCTCACATTCATTAGCATTCACTGGCTCCAAATAATTGGGCGTACTATCATGACTCAGTCTGTTTCACAGTGAAGGCCACTGAGGTGAGCTGGACAGTGTGTGGACTTGG	1	+	Chr15	10745930	10746049
Chr15	1062	ATGACGGCCCCAGTGTCGAGCCCAGATGGATGTAGACTGCATGGTGGTATGTTGGCTGTGTTACCTTTACGTGGTTATAGTTTTCTCATTGTACACAGAATTGTTTGAAAGCAACTAAGA	1	-	Chr15	10747023	10747142
Chr15	1063	CCAAGAGCTTTATTTCTTGAGCTACTGGATGTGCTAATTGTCATTGTAACCAGATGCATGCTAACTCCATCAAACTCTGAGTTTAACTTTTTTCTTCAGTTGCCACCAGGATGCTCAATC	1	+	Chr15	10747505	10747624
Chr15	1064	TACGAAGTAGACCTGACCCAAAGTAAAAGTAGTATTTTTGAGCATAGGTCTTAGACTGGATTGTCAGTGTGGGAATCCAGGCCCAATTTTCACCACATATGTCTTTACTATGATTAACTT	1	-	Chr15	10749616	10749735
Chr15	1065	AAATAAATGGATAGCAATCGCATAGAAAGAAGACAGCAGTGACACAGAGTGGTACTGACACTGTTGCGAACTGCTCATTGGAACAAGTGAAAGCGGTCTATTAACTGAGCAAAACTTGGC	1	+	Chr15	10750163	10750282
Chr15	1066	ATCCCATGGGGAAAGAGAGACTATAATACACTTGATGGAATTTAAAGCATGGACCCAGGGTGGATTTTTACTTTATATTATATAAACTTTCCTGGAGTGGTTATGAGCACAGTCTGAGAA	1	-	Chr15	10750366	10750485
Chr15	1067	ATACTGAGTCTATTTAGGAGCCAACCAGTGCAGTAGCTTGGACAGTTCCAAGCCTTGATTACAGCAGTGACCCAGGAAGAAAAGGTTATCAGACACTGCTTCAAACATCTGGACTCAGAA	1	-	Chr15	10751263	10751382
Chr15	1068	GTAAGAGAAATTTCTCCCTTGGGCATTCTATTCTTCTGCCACTTCTGTTCCCGGTCTTGACACCCCCAGGGACTGGCCCAAGAGCAGCTTGGAGAGAAAGGGAGCAGGTAGGCTGAGGTC	1	+	Chr15	10752159	10752278
Chr15	1069	TGAAAATCCCTCTGCGAGAAGTCACCCTCCAACAGTGCTATTTACAAGAGCACCCAGAACCAATGGGCAGCAGCCAAGTAGACCTCAGCCTACCTGCTCCCTTTCTCTCCAAGCTGCTCT	1	-	Chr15	10752239	10752358
Chr15	1070	GATCTCCCCAGCAGGAGCAACACCAGCTGTGACCTGTAGAGTCTCCAGGTGGAATTACAGTTCAGTTCAGGTGTCCCTTGCAAGAGACCATGGTGCTGTGACCACCTGGAGACAGATTTC	1	+	Chr15	10752437	10752556
Chr15	1071	TGTAATCTAAGGGTAAAAAATTCATAAACCCTTGAAATCTGTCTCCAGGTGGTCACAGCACCATGGTCTCTTGCAAGGGACACCTGAACTGAACTGTAATTCCACCTGGAGACTCTACAG	1	-	Chr15	10752470	10752589
Chr15	1072	ATCATTTTAGAATTAAATGAATGGAAAAAGAAAAGATATTGCTATAAAGTTGCCTTTTGGTTGCTGCTTCTGTAATTTATAAGGTAGTGATGGATAAATCCCAGAAACAGAGCATCAGTA	1	+	Chr15	10752849	10752968
Chr15	1073	CATGTCTACTGATGCTCTGTTTCTGGGATTTATCCATCACTACCTTATAAATTACAGAAGCAGCAACCAAAAGGCAACTTTATAGCAATATCTTTTCTTTTTCCATTCATTTAATTCTAA	1	-	Chr15	10752855	10752974
Chr15	1074	GATCGATTCAGCAAACCTGTGATGCCTGTTTATAAACGCAGAAGAGTCTGGCTACTGAGATAGGAGGAAAAAATGACCCAGGATGAATGTGGCAGTGTTCCATCCCCACAGTCCTTCTTA	1	+	Chr15	10752977	10753096
Chr15	1075	CCTCAGATACATGTCCTAACACGAGCCTCCAAATATCTCACGCCAACCCTCATCCTCATCTACTCTGACGGAGCATTTTCACTGGCATTAGTAAGAAGGACTGTGGGGATGGAACACTGC	1	-	Chr15	10753068	10753187
Chr15	1076	GATCTTGTGTTAGGGATGCTTACTATGGCTTGCTGTCTAGCAGGGTTCTGTGAGTAACTACATTTAAATGTTCACTCCTCTTCAGGCCCTGCCTGCCTCAGCTGAGGTTCAGCGACTCCC	1	+	Chr15	10753190	10753309
Chr15	1077	AGCAGAGAACAACTAGCATTTGCCTATGGGGAGAATCTCTGAGGAATTACAGAATGTCTCTTGGAATTTCCTCCTGAAAGATGGAAGACAGCATTTTTTCCACCCACTCTGACACCCAAC	1	-	Chr15	10753849	10753968
Chr15	1078	TCCTCTCAGATGTGGACAAGCATAGCTGCAGTCAGAATAAAAACCTCTGAACAGGAAAGACTAGCGGAAAATGTGACCTATACCCCCTCTCTATTACTCTGCAAACTCTGCTAGGTCCCT	1	+	Chr15	10754475	10754594
Chr15	1079	GTCCCCTAGGCTTCCTTGCCTAGTGGCTTTGTGCTGATTGAGCCAATGAGGGACCTAGCAGAGTTTGCAGAGTAATAGAGAGGGGGTATAGGTCACATTTTCCGCTAGTCTTTCCTGTTC	1	-	Chr15	10754523	10754642
Chr15	1080	GATCTTTCAGAGGAAGGCAGCTCAAGATAGGATTTAAAAAGAAAGATGAGGAAGAAGTTAGATACTTGTAGTTAATATAGGAAACGTTATAATTGTATTATGCTGAAGGTCATCACACAA	1	+	Chr15	10754645	10754764
Chr15	1081	GAGTGTGAACCTTGTGTGATGACCTTCAGCATAATACAATTATAACGTTTCCTATATTAACTACAAGTATCTAACTTCTTCCTCATCTTTCTTTTTAAATCCTATCTTGAGCTGCCTTCC	1	-	Chr15	10754656	10754775
Chr15	1082	GATCGAGGTGGTGTCTCTCCAGATTATGCAGAGCAGAGCCTTACTCGTGGTCTCTGTTTATACACTGTCCAATGGGCATCACGGGGTTCTAGGCTGGTGTTTGGTTATCTTGACCAAATG	1	+	Chr15	10754909	10755028
Chr15	1083	TTGTAATGAACATAGTACAGAAATGCCTTTTAGACATATAAAAATAGCCTGGTTATACCCAAGGCTACACCTGATAATCAAAACCCACTGATGTCATTTGGTCAAGATAACCAAACACCA	1	-	Chr15	10755003	10755122
Chr15	1084	TTCATTTAATGTCAAAGTTTTCATTCACACATACTGATTGCATACTGGGTTGTGTCTCACAAGGAAGTGAGATTATATTGGAGACACAGGGCTTGGTTTCAGGATTGTCCAATGACAGTA	1	+	Chr15	10755963	10756082
Chr15	1085	TCATGAAAGAGAAACCCGCTCCCAGAGGGTTTGCCTTCCATAGAGGGGAAGTACACCCTGGGTGTACTCCTACAGTAGTGTTTACTACTTAAAAGCTGTAGGGAGCTTCAGAGTTCCCAG	1	-	Chr15	10756141	10756260
Chr15	1086	CACTCATGCCAAAATATAGATATACAAACCTTTAAAGTATTCCATGTTGTCAGTCTTCATATGCAGAAACGTCACTGCAGACTCTATTGGCTGCTGTTGGGTGTTTGAACTGTAGTGTGG	1	+	Chr15	10756646	10756765
Chr15	1087	GGTGTCAGAGGAGACAGCTCCTCCTCTAAAGCACCTGGAAAGCACCCCCAAGCTCTTCAAATGCACCTCGACCACACTACAGTTCAAACACCCAACAGCAGCCAATAGAGTCTGCAGTGA	1	-	Chr15	10756717	10756836
Chr15	1088	GATCAGCTCAGTGCTCGGCTGCTCCTGCCTTTCCTCGATTACTATTTGACCTTGACAAATAGATACAGTTACCTTGTACCTTAGAACAGAAATCCTGTGGTTTATTTTCTCTGTCCTCAT	1	+	Chr15	10756839	10756958
Chr15	1089	TCTAAATCAAATGAGGACAGAGAAAATAAACCACAGGATTTCTGTTCTAAGGTACAAGGTAACTGTATCTATTTGTCAAGGTCAAATAGTAATCGAGGAAAGGCAGGAGCAGCCGAGCAC	1	-	Chr15	10756849	10756968
Chr15	1090	GATCAGACATCTAGACAGAATGAGAAAGCCAATCAGAGTCATATTGCCAGTAAACAATATACCTGGGCCAGGAGCCCATTCCCGTGCTTGCTTACCTGTAGTTCAGCCATTCCTTAAGTA	1	+	Chr15	10756971	10757090
Chr15	1091	TACTGAATGCTTTCTGAAGGCCTTGTGAATGACACTATAAGTTACTTAAGGAATGGCTGAACTACAGGTAAGCAAGCACGGGAATGGGCTCCTGGCCCAGGTATATTGTTTACTGGCAAT	1	-	Chr15	10757013	10757132
Chr15	1092	CAGGGAGAATGTGGGGGAGGCGACAGAAACGTCACATAGTAGATTTCTCCAGTTCTCCTGGGAAGGAGGAAATCACACCTAATAATTTTTCCTCATTGTTAACTTTGGTTATATTTTGGT	1	+	Chr15	10760450	10760569
Chr15	1093	TTATGACAGTTGGAAAAGTTTATGGGTTGTTATTAGCACAGTTGAGGATTATATATTTAGGAAGTGGGGAGCAATTCTTTTGTGGGGAGGGGTCTGGCTTAACAAGGCAGTTTCCTACCT	1	-	Chr15	10760624	10760743
Chr15	1094	AACATTTGATGTTCACATGCAGAGAAAGAAGTCACGTGTTGGGAAATCTCTTCTCTAAGATGGAAAGTTTCTAGGCGAGCCCCCAAGAACAGCAATGTCTACAAACAGCACTACGTTATT	1	+	Chr15	10760809	10760928
Chr15	1095	GGTGCTGATTTCTTGTGAGCTGGAATCCTGTTTCTCTTTCAGGCTCAGGAACATGTTCAGGATTCATTTAAACTCCATACTTACAGCTCAATGATGTCATCTTCTTCATGAGCTTTAAGT	1	-	Chr15	10761087	10761206
Chr15	1096	CCTGAGAGCACTGAGATTTTGACACTCAGTCTTGAACATTGGGTTCACAGCATCTCAGCTGACAGCACGTGGCAGAGGTTACAAGGAGCCAGGGTAATGGCTGTAAAAGGAGGGAGGGAA	1	+	Chr15	10761876	10761995
Chr15	1097	TTAATTAAAGGCAATCAAAGAATGTGTTGGTCATATTCACAGATATCCTAGGGTGCAAACAGCTGGACAATAGCAACAAGAAAATAGTACTGATAATGTTTCCTAAGTAATTTTGAACTA	1	-	Chr15	10762643	10762762
Chr15	1098	TACTAAAAGGTCTCTGTGTGGTTATTTGAGAAAAAGCTGGTTAAGGGATAATTGCTACCATATTAATTTCTAGCAATCTTAGTATTTACAGGGCATTAGATTTCTAATACATAGAACTTT	1	+	Chr15	10763011	10763130
Chr15	1099	ATTCTGGAAAGCAGTAAGGCTGGAAGGAAGAGGTTGGCTTGAATTCAAATTTCAGTTCCTCTGCTGATGAACTTTGCAACTGTAAGGAATAAATGGAACCTCAGCCTCCAGTTCCCTATG	1	-	Chr15	10763869	10763988
Chr15	1100	GATCCAACCCTTCCAAGAGGTGGAAGGGTGAAGACAGGCTTCGCTTATCTTGCAAATATGTGGTAATGGCTGTGCAGAGGGAGCTGTGTGGTCACTGAAGGACACAGTCACATTTGGATA	1	+	Chr15	10763991	10764110
Chr15	1101	AGGTTTCATTTGCGAGTTTGCAAATAAACTTTGTTTTTTACCATCTCCTAGCCTAGCTTACCCATCACTGCCCTGCTGTGTGGACTCCATCAAAAATTCCTTAAACTAGTGTTTGTCTTT	1	-	Chr15	10764729	10764848
Chr15	1102	AAGTTCAGTTTTAATTTTGATTTTTAGGAAGTCAGACTTCTACCCTATCAGTATTGGTAAGATAATAATAAGGTTTTGCCACTTTGACCAAGAAATATCCAGACAGTTGAACTAATAAAC	1	-	Chr15	10767321	10767440
Chr15	1103	AAGGCCCTTTGTATCTCCCTCACAATTTAATTAGAACTAGATGACATTAGCTTTAGTAACCCTACGACATTTCGGTAGTGCATATTTGGTCTGTTTATGACTATTAGTTTTAGCAATAAG	1	+	Chr15	10768066	10768185
Chr15	1104	AGTTTATACAATCACCTCTTAGTAGCCAAGTGCTTGAGAGTAAGTGGACAGAATAATAAGATATGGGGGAAGGGGGGTTAGAAAGATTCAGACAATCATTCATATATAAATTTGAAATGT	1	-	Chr15	10768750	10768869
Chr15	1105	CTTCTGTTACTCTGTTGTTTCTGCCTTGGGGCATTTGCCATCAGTATTGTCCCCTGGTGTGCTAGGAAGTGTGCCAGCTGAGCCTCTAGCTCATGGGTCTCCATCCAGGCAGGTGCTTTG	1	+	Chr15	10769063	10769182
Chr15	1106	TACCCAAATCCTTATTCAACACAATGTACTTTCCCTTTGGTACATTTCATAGGAAGTAGAAACTCATCTTACTGCTAAAGTTGTCTTTTCCTGGACTCCCTTGCAGCTTGAATGAGGAAA	1	-	Chr15	10769187	10769306
Chr15	1107	TTGAATGAGTGGATGGATGAGCACTGAGTGTTCAGTCCTGCTGATGGAGAGTGCTGTGTCCATCATGACAAGTACTGCCACTCTGTGTTCTCTTCCATCACACGGGTCATCAGAAGGAAT	1	+	Chr15	10769510	10769629
Chr15	1108	TTTCGGGAGGAGAAAACCAACATAGAATAGGCTAGAGATAGGGAATCTTTAAAAAAGAATGGCCCATGGGGTCCTGGAACACAAGCTTTGACATCCAGGTGACTTGCCAGCTATCATCCC	1	-	Chr15	10770220	10770339
Chr15	1109	GATCCTTGCTAGCTATTGACATCAGGAACACAAATTACAGTTCACTCACACATCTAAGTGCCATATGCTAGCTCACAGCAGTCTTGGGAGGAAAAAGAAGCAGAAAGTGAAAAACACGGG	1	+	Chr15	10770342	10770461
Chr15	1110	TGAAAACAAGCAAGTGGTCACTTGGAAAACCTGGGGAAGGAATACGGGTTAACACTTCCATGGAACAGAGAGAGACTGCACCTCCCAGTAAGAACAGGCCCCATATGGAATTGGAGCCCT	1	-	Chr15	10770543	10770662
Chr15	1111	GATCCCAGACACAGCATTCATGCCCTCCTCCAATGCTGTAGTTTTTGAGTCCTGGCCAATGTCCCTGCTCCTGGGAGCTGACAGATGGGTCATGTCCCTTTGTGCTCGATGAAGATGTAG	1	+	Chr15	10770665	10770784
Chr15	1112	GAAGAGCACTAGAAGACCTTATCCAACTTTGTGACTTGTTGGGTTTTTAACTCTGAGCCTTGAGCATCTACATCTTCATCGAGCACAAAGGGACATGACCCATCTGTCAGCTCCCAGGAG	1	-	Chr15	10770732	10770851
Chr15	1113	GATCCACATCAGGTTAGGAGAAGTCAGCATCCTGTCAGAGGTTCTGGAAGGTTTTGTGCTCTGAGGTTTAGGGCCACATTATCAGCTCTTGTGTGGAGTACTCTCCCGGCATGGTGTGTA	1	+	Chr15	10771495	10771614
Chr15	1114	TAACCACAGAAAAATGCCAGCGATTAAATAATTAAATTCTCTTAGATGGTTTCCAGACATCTGTAAGTGGCAAATATAATCCCAAGGAACTCAGAGCAAAAAGAAGCAACATACTGTTTC	1	-	Chr15	10772650	10772769
Chr15	1115	GATCCTGTGGCTTGTTCCATCATTCACCCAGTCACACTGAGGACAGCTCCAAAGCTTTACAAAGGGGCATTTCATAGTCACTATAGTGCCCCCACTGATTTGCCAATCACCAGCCTTATT	1	+	Chr15	10772772	10772891
Chr15	1116	GGTCATACTAAGAACTAATAGAGTGATTTAAGAGCCAGCAACACTACACACTAATGATTTCAAAAGTAAACAGTTTTCAAAAGTCCCATCTTTAACATAATCAGATTATATTTCCACTAT	1	+	Chr15	10773637	10773756
Chr15	1117	GGGAAGGAACAATGAAAGAAAGGAAGTAGGCTTGTCCAATAGGAAATCTATTGATGTGTGTTTATCTTCCAAACACTGGAAGCTCAAGTAATTTGCCCAATATGGCCAAGGTAAAGAAAC	1	-	Chr15	10774325	10774444
Chr15	1118	GATCACTGGTCATCCTCACCTAACTTCATGTTGGCTTCATCCAATGGCATGCCAAGTAGTCTATACTGTGGAGGACAGAATTCTGACTCTGCAGTAGTGTTTTAATATTCTTGTAATTTC	1	+	Chr15	10774607	10774726
Chr15	1119	TCCCCTACAGAAATATATAAGTAAGATATTCCATGAAAGAGGTAAAAAGCCAAAGATGACAAATCTCAAATTGGAGGCTCTTAGTCCTATGAAACTAGAGGACAGAAAATTTTCAGCATC	1	-	Chr15	10774863	10774982
Chr15	1120	GATCTTTGAGAATGTCTGTATCTAGGGCATTTCTTTTGTCTTTAGTGTGAATACAGACCTGTAGTTACACACGATGGCATCCTGTCCAGCTATGCCACCAGTTGTTCCCACCAAAGGCTC	1	+	Chr15	10774985	10775104
Chr15	1121	ATGGTTGTCATTATCATCTGCCTAGGGGTAGAAAGAGACCCAGACAGACAGGCTAAACAGATTGAGCATCTCTAACCCCAAATAAGAAATCTGAAATGCTTCAAAATCTAGAGATTTTTT	1	-	Chr15	10775593	10775712
Chr15	1122	GATCATATACATTTTCTCTATGAAGCAGGACCAATATAACTAGAAAAGTAGCATAAAACATAAAGGAAAGAACTTGGCTATAACTAGTCATCTACAACCAAGCTAATATGAGCATCCTAC	1	+	Chr15	10775872	10775991
Chr15	1123	CTGTCATACTGAGCTTTAACTTGAGGTATGTTGATTCTCTGCCTGTGCTTTTTAGCATCTCAGAGCGGTAGTAGGATGCTCATATTAGCTTGGTTGTAGATGACTAGTTATAGCCAAGTT	1	-	Chr15	10775942	10776061
Chr15	1124	AATGAAATGTAAAAGAGGCTCAAACATCTCGTTGTCTTGATAATTCCTCAGTGCAATAATAAATGAGAAAATACACCACGTTAGTGGCAATGTTCAGCAACCTGGGGGTAAACAAGATGT	1	+	Chr15	10776158	10776277
Chr15	1125	CAATTGCCCTCACTACCACGGCTACTGAGTCCCTGTCACCACCCCTCTAATGACACTGTCCCCTGCTTCATGACCTGCCACATGGCCAAGCATGGGGCAGAAACCAGGAATAGTCTTTCT	1	-	Chr15	10776297	10776416
Chr15	1126	GATCCCCACCATAGGGCTCGATGGCTCCACTCTTTAAGTACCCATTTTCTCACGACAGTCATCTTCTGGCTTATTGCCACCTGTGCTATCTGGCTGATAATATGAATCCGATTACTTCCC	1	+	Chr15	10776888	10777007
Chr15	1127	GGTCCAGGTACGTCTGAACTACAAAGGCCTGAACCTGACATTATAATCTGAATTCACTATCATCTCTAAAGCATCTTAGAGGCCTGTTGGGCACTGTGGTTACCAAATGCTAAGCAATGA	1	-	Chr15	10777242	10777361
Chr15	1128	GATCTCCTTTCTGTCATCCAGGATGCTGCTTCAAACTGTCACCCAGCCACAGTCTGCAGTGTAGCTAGACATGTTGTGATGTGCTCCACTGGCTGTCAGATGACTTTATGTCCTTTTGAG	1	+	Chr15	10777423	10777542
Chr15	1129	CCGTACCGTCATTTTGAACCTGAATCCATGTGGTTACAATTAAATGCCTCAAAAGGACATAAAGTCATCTGACAGCCAGTGGAGCACATCACAACATGTCTAGCTACACTGCAGACTGTG	1	-	Chr15	10777470	10777589
Chr15	1130	TTAGAAACAATCTCAAAATCATGGCCAATTTGTAAAAACAAACAAACAAGGACATAAAACAAAACACTATGATTACTGAACACCATCCCCCACTCTGTTCAGGGAAGCCAAGACACACAT	1	+	Chr15	10777850	10777969
Chr15	1131	GATCGCACTATATCATAAAATAAAATAAACAGAAAAGAGGAAGGAAACTGAGTAAAGGAATAAAAATATAAGGCCCACACTATTTCTAATTATGTGGCCAATATAAAGTCTAAGTGGTGT	1	+	Chr15	10779027	10779146
Chr15	1132	AATTGAAGTTGGTTGTGTAATTTGATATATCCAATGCGTCCTACCTCATTAGGTGCATAATTCTCTCCACATATAGTTCCCCCTACATCAGTATTGACGGACCGCTTAGCTAGAACCCCA	1	-	Chr15	10781103	10781222
Chr15	1133	TTCCCCCTCAAATTTATTTCTCTTTCTTACCCTGAGCTTTAATAACGGGTGCTGTCCATGATACTAGACTTTTGTGAAAAGGCTAAAGAACAACTTGTGGGGCTTTTCCTTGATAACACA	1	+	Chr15	10788421	10788540
Chr15	1134	TGTCTGGGGCGTGGCTGTCTAACAATAAAGAGAGATACAGACTGGACTGTGTATGAATACACTAACAAGAAATCCTAATTTTGTGGAACAGGTCCTCTGAAAGTGAATCCCAGAAAGTAC	1	-	Chr15	10788672	10788791
Chr15	1135	TCCACCCTACCCCCGAGGTACATAAGAGAGTATTTTAAAGGTTCAATGAATAAGTGACTAAGTACGTGTCTGGGAGAAATGTCCTGTAGTCCCCCCCAAATAGGCTAAATGTTCTCTGGT	1	+	Chr15	10788907	10789026
Chr15	1136	CTTAGTGGGCACATCTCTAGGGGTTTGTTTTTTTAATCACCTTTCATGAACTTTAGCTATATGACAGCACAGCTCTAAAGGCTCCAGTTCAACTCAGTGACGTGTTTAAATGTCTCATTG	1	+	Chr15	10790284	10790403
Chr15	1137	GAATTCATTTTAGAGATTGTATTTAATTGATTATTAGTAAAACAATCAAACTAGATGTTCTAAGTGAGAGATTTATAAGTGAGAAAAATTGAAATATGCAAATGTATGCAATGTGGAAGG	1	-	Chr15	10791126	10791245
Chr15	1138	CCACTCATTCATTTTGTATTTGTACAATAGTTACAATTTCTTTAAAATCACCATTTAAATATTCTGGGTACTATATATAAGTTGCTGTAATAAAAATCTCTGAGTTTATTTTGGCTCAGA	1	+	Chr15	10791431	10791550
Chr15	1139	AACACAGCCAGAGAAACTTGCTATTGTCCACCAAAGGTGTTTGTGATGAAGTTTTGGTCCCCGGTTAGGCATTACTAGAAAACAATGGACCTTTTGAAGTCATTGGGAATAGGCCTCCAG	1	-	Chr15	10791750	10791869
Chr15	1140	GATCGACTTGTTCCTAAAGGAACCTGTTGTTCTTGCTACAGGAAATTCAGTCATTCCTTTCCCTGATAGTTCCTATGTGTAAAGCCCACATCCTAACCACCTCTTTGTTTTGCACATACA	1	+	Chr15	10792411	10792530
Chr15	1141	GTACCAAGAGCGGGTGTTTGGAAAACATTCATGAACATAAGTGTAAGAGGCACGTTATGACCTTCTGGGTAGAGTACAGTTGTTCCAGGACCTGGAAAGCCCAGAGAGGAGTCTGAAAAG	1	-	Chr15	10793189	10793308
Chr15	1142	GATCACAAAGCTGTAAACTGTGTTCAAGTGAGGATGGCTTCATATCTACTCTGCTATCTGCCACTCTTCTGTGCATTTTCTCTGGACCTGCAGTATTTGATGACAATTCATGGTGCCAAC	1	+	Chr15	10793311	10793430
Chr15	1143	AAAGTGGCGTGTGTTTGAAGTATGCATTAATAGAGTCAGTGCTCTGAAACCCAGCCAAAATGTGTAGGCCTGGAATTCTGGAATGTGTATTCACTGAACATTCCTGGTTTCCAAAGTCAC	1	-	Chr15	10793831	10793950
Chr15	1144	GATCACATGACTCTCAACAGGTCTAGTACTTCCTAAGCTTTGAGCCCTGGCTCCTGAAAGACCCTCCTGTCCTCTGGGAGGCAAGGTGGAAAGGCAAGGGAGGGCACAGCTGCATGGAAG	1	+	Chr15	10794031	10794150
Chr15	1145	GCATGGATTGCCTGCAATGCTCTTGAAGCCATTTCTGCCTCCTCTGGTTTCATGTCCCAGCTTATGAGCTCATAGGTTTTGAATGATTTCAGTATGAAGTCATCAGCAGAGTTCCAGTTT	1	-	Chr15	10794308	10794427
Chr15	1146	GATCATTCCAACCCGGGGAGAAGAAAGGAGACAAATCCAGCCTCCTGGAGCTTGGGAACTTTCTTGCAGGAACTTGTAGCTGAGTGAAACTGCTAGGTTTCATCCAAGGCCTTGGAAGAC	1	+	Chr15	10794430	10794549
Chr15	1147	AGTGGGTTAATACCATGGTGTAGGCTTTGGAATGTGCCTTTGGGTGACTGTGTTGAGCCTGTGGAGAGGACAAAAAGGATAACTGAGATGGGCTGGCTTTGATAGCTTGGTACTAACTGG	1	-	Chr15	10794620	10794739
Chr15	1148	GATCTGCTCTTCATTCCCAGAGTAGATTTTGGGGAGATGCTGAGCAGACTCAGGTTTCAGCCTGTGCTGTGTTTGTGATGGGATTGGCCCCTGGGCTTTGAGGACATCAAGGAGAGCCTC	1	+	Chr15	10794742	10794861
Chr15	1149	TCCATGGGAGCAACACCTCTGCTTCTGTCTGTCTGTCTGCTCGGCTTGGATGGACAGAGTTACCGACCATTGTCCCTGAGGCTCTCCTTGATGTCCTCAAAGCCCAGGGGCCAATCCCAT	1	-	Chr15	10794819	10794938
Chr15	1150	TACATCGCTGAGCAGTTATCGCTTGAGCTGTGGTTTTTCATTCTCGAACTATACAATAAGCAGGCCTTTGTCTACCGTTGTGTTCCCCGTTCTGCACTTGACAGGAGCAGAGCTGGGGAA	1	-	Chr15	10795880	10795999
Chr15	1151	GCAATAGCCACACCATCACCAGTTTCCACTGCTCTCTCGTCTTGCTTACCTCTGGGATTTGTGTTCACAGGCTAGCTATTGTTATTGTTGTGTTTAAAGATTAATCAGTAAGACTTACTG	1	+	Chr15	10796102	10796221
Chr15	1152	ATGCCTCAAGTCCTTCTTCCCTACTTCTGGGAAGTAAGGCTAGACCAGAGGAGGCAAATACTTGATACACAAAATTTGGCCTATCATCCTCAACATAGTTCCCCAGGCAGCCATTATTAG	1	-	Chr15	10796367	10796486
Chr15	1153	GATCTAGTAAACAGTTGTCTGGTTGTTTCATTTATAAAACAAAGATTACCATGCTCTGTCTGCATCCCACATAGGATTATTTGTGAGAACCACTTGAAAATGCTTACAAGAACGCTGGCA	1	+	Chr15	10796527	10796646
Chr15	1154	CATCTTGCCCCACTGAGCCATTTCCTCCAGCCCCAGCCTTACCCCATGTAAGTCCCCAATAACAGAGCAAGGATGTGAGAGGCTGTGTGGGAATCATGGGCGAGAGCAGAAGGCAGGGTG	1	-	Chr15	10797271	10797390
Chr15	1155	GATCGTGCCTCCGCAAAACGGAACCCTATGGAGCACAACCTATGGAGCACACGCGAGGGCAAGTTCAGGCCTTTACAACTCTACCTATGCACAAGCACATACACACGGGCACATATTGTA	1	+	Chr15	10797563	10797682
Chr15	1156	ACAGAACTGACTGGCTCTGACTTCCCACATAGTTCAGTGCCTTTCTTTGCTGCGTCCCCATTGTTTCTCCTAGAGATGGGGTAGGTCTTTGGCCTCTCTAACACCTCAGGATTCAATCTT	1	-	Chr15	10797829	10797948
Chr15	1157	GATCATGGGCTGATTCCGAAGGACCAGTCCCTGGCAGCCCCAAATCCTTCTTCACTTTGGGAAATTCTTAAGTTCTGGGCTCTGGCCCAACAGCAGTCGGAGGCTCGGAGTTCTGAGGTT	1	+	Chr15	10797951	10798070
Chr15	1158	TGAGTCCTGTCTGGGAGCCCTTGCACTTCAGGTCCCACAGTTTAACACAGTACAGTTCCCTTCTTTTGTCAGAGTAGCCCAGGAAACATACATATCACCTTGACCACATCGTTCTTCTCT	1	-	Chr15	10798153	10798272
Chr15	1159	CACTCTCCTGGCTTCTCTGAAAGCTCTTCGGGCTGAGGTGGGGAGAGGGAGCTGCAGACCGAGAGGGAACGCACACCAGAACCGCACAGCATCTGCTTCTTCACAGTAACTAAATAGATT	1	+	Chr15	10798574	10798693
Chr15	1160	AAGACTCAACCTAGCAATCTATTTAGTTACTGTGAAGAAGCAGATGCTGTGCGGTTCTGGTGTGCGTTCCCTCTCGGTCTGCAGCTCCCTCTCCCCACCTCAGCCCGAAGAGCTTTCAGA	1	-	Chr15	10798589	10798708
Chr15	1161	GATCTAGTCCAGATGACCTGATGTCCCCAAGGTGTGAGACCAAAGACTGGGATTGGGAGACATTGCTGGTAGTGGAGGGTGCTGGGTCAGACCCTCAAACTCTGCCAGCTGGCTAGCTGT	1	+	Chr15	10798853	10798972
Chr15	1162	GTTGCTGCTCTAAGTAAGCCTGGCAGGTAATAAACAAGGAGGGACTAATGCAGAAACTTGGACTGGGCTGGCTGTGGGAGGGAGAGCCTCCAGTATTCTCCCTGGACACTGAAAGCAGTA	1	-	Chr15	10799278	10799397
Chr15	1163	GATCAGAATGGTCTGGCACATGTATTTATAAAACATAAGTGGTCACAGGAAAGCTGCGTTTAATAAGTAAAGCGAACCAATCAGAAGGGGACAGCGAAGGCTCTCCATTTTACCATATCC	1	+	Chr15	10799400	10799519
Chr15	1164	CTTACTGTGCTTTTAGTTGTTGGATATGGTAAAATGGAGAGCCTTCGCTGTCCCCTTCTGATTGGTTCGCTTTACTTATTAAACGCAGCTTTCCTGTGACCACTTATGTTTTATAAATAC	1	-	Chr15	10799421	10799540
Chr15	1165	GATCTCCAACGCCTTGACTCTTGACTGCTGGGGAGGAAATCTGGGACGTCTCCAATCCTGACGTCAGCAGCCCTTCATTGTGGTAGCTTTCGTCACAAGTGCTGCTCCAGGGCCCCCAGG	1	+	Chr15	10799720	10799839
Chr15	1166	GTATCTATATGTTGACAGTAACTTTTCAGTATTAGAAACGCTTCATTTGCTTATTTCTCTTCATTTTCTTGTATGCTTCCCAAGTTTCCAACAATACTCAAGTATTGTTTTTATAGCCAT	1	-	Chr15	10800200	10800319
Chr15	1167	ATTCCCATACACTTTAATCATGTAAAGTGATAAGCCAACTGTATACATGATACAAGTTCAAAGAGTTTGAAATGGACGATTCATTACTTATATTAACTGGGACTTAAGACTAGGCAGAGA	1	+	Chr15	10800536	10800655
Chr15	1168	CACTATCCACCAAACATTCACTTTGCCTAGGAACCGTTGAGTCAGAGGGCAGTTAGCACCTTGATGACATAGCATTCACCTTTCTCTGTGGCCTTCACTCCAATGTTCTTTCTTCTTTAT	1	-	Chr15	10800686	10800805
Chr15	1169	GATCCAGTTAAGAAGACCAGTTCCTAATGCCTTCCCATGGAAATATTGACATATACAAGAAAGCAGCCACTCCACAAGCAAGTGGCTTCCAGGATGATGTCACTTCAGTGGTACTTGGGA	1	+	Chr15	10800808	10800927
Chr15	1170	GTTCTAGCTCACCCTTAGCCTGAAGACTCCTGGAGGACATCTCTCCACAGATGCCTGTGACACTGGCCACAACCCGTCCAGATGGCTGTCCCAAGTTTCAATGCTTAGCAACTGGCTGCA	1	-	Chr15	10801102	10801221
Chr15	1171	GATCTCCAAATAAACAGCTGCAGCTTCGTACGCTTCGTAGTTCCCTCCCCAGGAGGACAGCAGATTCTGTGGGACATTACATGTGAGACCCTGGGGACTAAAGACTAAAGATGAGCTCAC	1	+	Chr15	10801365	10801484
Chr15	1172	AGCATTTCCCTTGACATGAAATAGAGGAAGAGAAAGGGGAATGTGGGTGCATGAAAGAAAGAGGCGGCAGGAACTCATCCTATCCACGGTAAAAGGAGGAAGAGAATGGGTAATAAGATG	1	-	Chr15	10802780	10802899
Chr15	1173	GATCTGAATGGTCACTCTAAAACTTCACACTGAGTTTTAATAGCCTTTCTATCATGGTATAAGAACACTGCACTCCTAAGTGGACTAAGGTCATTCTCACAGATTCGGATAGTTACAGGA	1	+	Chr15	10802902	10803021
Chr15	1174	ATATCCGTGTGTGTCAATAAGAAGGAAATATTTTAATCTAACCAATAAGAAGGAGAAAAAAGATGAGTGATTAATAAAAGACAAATCACATGCATAAAGTAACAGAAATTAAAAATGAAA	1	-	Chr15	10803811	10803930
Chr15	1175	GATCCTGTTGTTTTATACTAGAACAAGTATTGCCTCAGAATTCTTAACCTTTAGTTTTGATTTTTGTGTATAGAAAGTTTACCTTTTATATAGTTATAGGATGTGGCCTGCATGAGTTTT	1	+	Chr15	10803933	10804052
Chr15	1176	CTTTTCCCAGAGCTTCTGACATAAGTTCATGCTATGAAAACCTGGTCTCACAAGTGTAGTGTTAACTCCTCCTTGTAGTTCATTAAGACTTTGTCAGACATTTTCAACTTCCATTGATTT	1	-	Chr15	10804210	10804329
Chr15	1177	CCCAGTAAGCCTCATTTACACCTGTCTCCTAAATTGAGGAATAATGAACCTAGGGCTTGCAAGAGCAAAACAAATTATCTATGTTCAAGCAGCAGAAAAGTTGTCCTTGACCCGGAGAAT	1	+	Chr15	10804710	10804829
Chr15	1178	CAGCAGGCATGAAAAAGGATGCCACTTCATAGCCGCTTGAGTGCCAGGCAGCAAACAGATAACACCAACAGTAAGAAATGTGAGTGCAAACAAATAAATGTTCATGTCCCTCCCAAAGTC	1	-	Chr15	10805321	10805440
Chr15	1179	GATCATAAAACATCATTTGCTGTATTCTATTTAAGTGAGTTTTTAGAGCCAGCCAGTCTCAAGAGAAGATACTGATGTAAAAACTGGAGAAAAGAAATGGAGTCATGGCTTAAACTGTCC	1	+	Chr15	10806546	10806665
Chr15	1180	AGAATAATAGAAATTTCACAGGAAATCGCATAGATGATTGTTTTACTATAGCAACTACACCTACTACAAAGGACTTGCTTATTTCATATTTTCTGACCATCTTCCAACTTGCCCATTTTT	1	-	Chr15	10806667	10806786
Chr15	1181	CTCCTGCAAGTTTGCTGTTTTGCTTTGTTATGTACACACCAGCTTTCTGAATGATGCATAAAAATATACCATTCAAGCTTTACATTTGTGTAAAGTTGTCTGCTATTTACTGCATTGTGA	1	+	Chr15	10807153	10807272
Chr15	1182	AACTAAAAGCTGGAGAGATGGTTCAGTAGCTAAGGGTCACAATGCAGTAAATAGCAGACAACTTTACACAAATGTAAAGCTTGAATGGTATATTTTTATGCATCATTCAGAAAGCTGGTG	1	-	Chr15	10807189	10807308
Chr15	1183	GATCTTAAATTTTAATAGTGACTTGATTACTTTTCTATGCATTACAAAGCCCAGAAAGCACAAAGTGTGCTAAAGGGAAAGGGTGGTCAGTTGACCAGGCAGCACTCAGATAGAGCAACC	1	+	Chr15	10807972	10808091
Chr15	1184	TATATCAAGGAGCAAATTTCATGAAATAGTAAATAAACCACAATTCTGGTCTTACCACTGCAGCAAAACATTCCTCTGTTATTGTTAGGGAAACTTGAAGTCTTCAAAGTTGGTCAGAGG	1	-	Chr15	10808322	10808441
Chr15	1185	CAGATGCCATACATGTGCACTAAGTTATTTGTTCTTCGCTATGAGGAGAGAACACTGTTGTTTTGCTGTGCTGATTTTCCTCTAGGCCCTGCTTTCTGGGAATAGTTCCCTTCTCTACCT	1	+	Chr15	10811284	10811403
Chr15	1186	ATGTTTCTTCTGCCAGAGTTTCAGAATAAGATTATCTTTATATAACTAGGGCAAGTAAGCAGACTAGTACAACAGAAATCAGCCTTGAGAGGCTCCAGGCAACTTCCCTTATGAGGGCTA	1	-	Chr15	10811853	10811972
Chr15	1187	CAAGACCATATCTGGAAAACAAAAGACAATAAAAAGAGCCTTTCTCTTTTATTTTTCAGAGGGGACCGAGGTCATTTTCTTCCCAGTTCTAGTGTTCATCTCATGGTTTTCTACAGATTG	1	+	Chr15	10814599	10814718
Chr15	1188	CATGCCACAGTCGCTTTGCATTTTCTTTTGTGAATAGATAGGAGGAGTCTGGATTTCTAAATCACAGTGTAGAGAAAAGCTATCCACCTATCCAGACACATTCACCAAATGGCCATGAGA	1	-	Chr15	10814778	10814897
Chr15	1189	GATCCGAAACAAGAACCCATTTCCCCTCTGGCTGAGAAGCAGGACAAAGATTGATATCATTCAAATTTATGAGAGCAGAGATTCAGACATCTGGGGGTAAGGGGCGATACTTCCTCTGAC	1	+	Chr15	10814900	10815019
Chr15	1190	CAGGGGCAGTCACTGGGCAGCCATTGCAGCCCTTTGTAGCTTTCTTTCCTTTTTGACCCTTGGATGTATTCTCCACCTTTTTTCTGTCGACACAGTGGTCAAGCTGCTTGTGGTGTAAAG	1	+	Chr15	10816237	10816356
Chr15	1191	CAACCCTCGTCCACCCTTGCTATGTCTTAGCCAGGCTCACACTCAGAAACAATGAAGCCAGACAGCTAGCTGTGCTTTACACCACAAGCAGCTTGACCACTGTGTCGACAGAAAAAAGGT	1	-	Chr15	10816311	10816430
Chr15	1192	GATCAGTTAATATGTTGGCCCAATAGGAAGACAGGGAATTGAATAAATAGGCCAGGACAACTCTCCTATCTCCTAATTCCCTGACTTCCTTCTTCTAAATTGCATGGGAAGGCAGAAATG	1	+	Chr15	10817248	10817367
Chr15	1193	AAAGCGGTTGTCTCTGGCTATTATTGCAGTGCATTTATCACTTGCCGTTGGCGGTGTCAATTATGCGAGTGTAGCTGTGTGACAAGTGCCTCGGGTGCACTGCTATCTAGGCACTTCTCC	1	-	Chr15	10817445	10817564
Chr15	1194	GATCTCGAGCTGGACTCGGCTTCCTAGCCTACTAACTACCCAGTTTAGCTCCCATGTTTTCTCCACCCCATCTCTCTTTCCAGAGCCAGAAGGTTCAAGTCGTCATAGGAGACCTTGTCT	1	+	Chr15	10818300	10818419
Chr15	1195	CTCCTAGCCTAGCCTACTAGCCAGAGATAGCCACATATACCATCTTTGCCAATGGACAGCAGGAGAAATCCACTTCCACCTCTGGGAAGCATTTTGCATAAACCTGGGTCCTTAGCCACC	1	-	Chr15	10819034	10819153
Chr15	1196	GATCCATGTACCACTATCATCCCTGAGTTGTGACTAGGGACCAGGAATCAGACTTCTCAGGCAAAAAGCTATCATGGAGGTTGTGGGGGGCAGAATACCTCATTAAACCTGGAGACTCCC	1	+	Chr15	10819243	10819362
Chr15	1197	CCTAAGTCAGGCTTTTAAATTGCATAAAACCACATCCAAGTTACCCCGTGGGGACTTGCATCAGGCAACAGGCTGTTCTGCGAGATTTTGTCCAGCACTGTGTCTCAGAGGACTCGTTAA	1	+	Chr15	10820063	10820182
Chr15	1198	GCTGATGAGAACTGGGATAACCAGAGAAAACAAATGGAGAGCCAGTCCCCAGAGCAGGCTGCTTGGCTCTGGGTGCTCTCAGGAGAAGCAGTCAGAGTGACCACCAACCCTTTTGGACAG	1	-	Chr15	10820897	10821016
Chr15	1199	GATCCTTTTCTCTGGGTGGAGGCCCTACCTTACGAGAGGAGCTGGCCTGGCTTGCTGCCCCTGGGACCAGGCTTGGCTAAAAGCAACCGTGCCTGTCAAATACCTATCTGCTATCGGCAC	1	+	Chr15	10821019	10821138
Chr15	1200	ATAACTGATAACTGATGACAGCAGGCTTGAGAATATCATTGTGCCTTGTTATCCAACCTTCTTTGTCTCTCTCTGTCTCATGGAAGCCAGGAGGTGAGGTGCTTAGCTCTGCCATTGTCT	1	-	Chr15	10822151	10822270
Chr15	1201	GATCATCAATAGACTAGACTGTTTATAAAGTTAGTGTCTTAATTCACTTATCTTTCAATAGCTCGTCAGCTGAGGGCAAAATCTTCAATGAATAATCCTTTTAGGGGCCATTTCATTTTC	1	+	Chr15	10822273	10822392
Chr15	1202	TCTCTTTTGCTCAATGTGTGTATATGTAATTATTTAGACTTTACAACTTTATTGAACGGATATTGGCAATTTAAAAAGGAGTAGCTTTTAAAAACTGCTCTTTTTAATGCCCATATATGA	1	-	Chr15	10822417	10822536
Chr15	1203	AAGAACCCTTCTGACCTTGACCTTGCCACCTATGGTGCACTAGAAACTTCTTAATATTTATGAGAACTACTAATCTTGGAAATATAAGAATTTCTAATTTAAATTGGTCTTCACACAGAT	1	+	Chr15	10824450	10824569
Chr15	1204	GAAGTGATGCTTCAAGAAGCTGGTGCCCTGCTTTAAGAGATGTAACTCATGTGGTTCAGCTATCACAATCTGAAGATGAAGCCAGGAGGGTGACAAGTATGGTGACATTCTACTGAACAT	1	-	Chr15	10824850	10824969
Chr15	1205	GATCTCTAGGAAGGTATAGTGTATCTCACTCATCTCCAGCTTTAGGGCTCCCAAGTAAATGTGTGTGTGGTAATAACTGAGCAGCAGAGCCTATGGGAGTTTCCCTGAGGCCTCATCTCA	1	+	Chr15	10824987	10825106
Chr15	1206	ATGGAAGGCATCTCCTGATGGGAGGCCAGGACAAGCAAGCACAGTGCAGGTAGCCATCGTCTTGAGATGAGGCCTCAGGGAAACTCCCATAGGCTCTGCTGCTCAGTTATTACCACACAC	1	-	Chr15	10825049	10825168
Chr15	1207	GATCTGCTGTTCATGTCTGGCACGTGAATCTGGTGTAGGCATATGGGACTCCAGAGGGACAGCAGGATATGAAATGTGAATGCAATCAAGGACTTCCTATCTTCTCCATCAAACTAATGA	1	+	Chr15	10825171	10825290
Chr15	1208	AAGAGAACACACGGTCATTTATAAAGCCAGTCTTCAGGCGACCCTGGCCTTCTTTGCATGGTTCTTCCCCAGCTTTCTCCTTCTGTTTCTAAATGACTTTTCATTAGTTTGATGGAGAAG	1	-	Chr15	10825271	10825390
Chr15	1209	GATCCTAGGAAACTCTACTTTATCCTGCATGTGGTTGGAGTTCTTAGCCCTCAAAGTACAATATAGGCTTATGTTCCTAAATACACACATGAGTCCACAGAAGAGCCAACCTGTTCTCAT	1	+	Chr15	10825393	10825512
Chr15	1210	GGAGCCACCAGATGAGAACAGGTTGGCTCTTCTGTGGACTCATGTGTGTATTTAGGAACATAAGCCTATATTGTACTTTGAGGGCTAAGAACTCCAACCACATGCAGGATAAAGTAGAGT	1	-	Chr15	10825404	10825523
Chr15	1211	GATCAGTGGCCCAGAAGGAAGAGAAACACAGATTGAAAACAAAGTTTGGGTATATAAACAGAAAACTGAGCTTGCCTTTGGGAAAATAGTGTAGGATACTTGGACCACCTCCAAAAAGCC	1	+	Chr15	10825526	10825645
Chr15	1212	ATGAACTAACTAGGAAGCCAGGATGTTTCTACAGGAGATGGTCTTGAGTTCTAGCCTTAGTCATCCTTTATAGGTGATGAAATGGAATAGTCAAAGACTGTCTTGCCTGTCATTACAGGG	1	-	Chr15	10825851	10825970
Chr15	1213	TGCACTTTTTGAATCCACTGACCCTCATAAGCTCTGTGATAGGCTCCCCAGCCTTGTGAGGACTTATGTGGGTGATTATAGATAGTTTGATTCAAGATGGCCATGGTTATGTCCAACCCA	1	+	Chr15	10826406	10826525
Chr15	1214	TGGTAATGAATTTAGATGAGAGGCAAAGAGGTGTAATTAGCACTCTGATGCTGTGTTTCCTTTGGGTTGGACATAACCATGGCCATCTTGAATCAAACTATCTATAATCACCCACATAAG	1	-	Chr15	10826468	10826587
Chr15	1215	GATCAAAAAGAGTTGTGTAGAATCTTTCTACAGGGCTTTGGATACTATAAACTGCTGTTAAAAACCACCACCACCAAAAACAACAACAAAATATCGTGTCTTGATGGCTACTATCAAAGT	1	+	Chr15	10826590	10826709
Chr15	1216	AAGATTTACCCTAAATGTAGAACACAAATATTATAACTTTTATAAATAAATCCTTTCTCCCTTACACCCTTATGTTTCTTTTACTCGGTTTTTGTTGTTGTATGACTTTGATAGTAGCCA	1	-	Chr15	10826694	10826813
Chr15	1217	CTGTCTGAGCTGCTCTCCATCCTAGCACCAGAGCAGTGCCTGCCACACCCATTGTGTTTATTTACAGCGTCAGAGGGAGTCTGGTTCAGGGCACAAAGCTATGTAGATGAGGTCAGAGTG	1	+	Chr15	10826987	10827106
Chr15	1218	CCAAGAGGACTTCCTGCAAAGCCACCCCACCACCTTGGGACCAAGGACTTCAAAGTGTATCTCCATCCTTCTCCACATCCTAACCTGAGCTGCCTGCTCCAGTCTGCTCCTTCTCAGTGT	1	-	Chr15	10827558	10827677
Chr15	1219	GATCTTATTATTAAGAAAGGTGGGGGAAAGGGAGAATGGGAAGAAAATCCTGTGCCTGGGACAGCTGAAGCAAATAAAACTTCCTTAGCTGCAGAAGTGCAAAAAACATGCCAATACTCA	1	+	Chr15	10827680	10827799
Chr15	1220	GATAATATTGTTGTTTTAAGAATTCTTACTTCATATCTTGAGTATTGGCATGTTTTTTGCACTTCTGCAGCTAAGGAAGTTTTATTTGCTTCAGCTGTCCCAGGCACAGGATTTTCTTCC	1	-	Chr15	10827718	10827837
Chr15	1221	GATCGGAGGAAAAAACCAAATCTGGCATTATAAAGTGAAAAGAAAAGTAGTCATTTCTTGCTTTACAAGAGCAACATGTTCTGCGAAATGCATGGCTGTGTAGCTCCTCTTTGTGACCAT	1	+	Chr15	10828108	10828227
Chr15	1222	CTTACACTCTAATGGTCACAAAGAGGAGCTACACAGCCATGCATTTCGCAGAACATGTTGCTCTTGTAAAGCAAGAAATGACTACTTTTCTTTTCACTTTATAATGCCAGATTTGGTTTT	1	-	Chr15	10828119	10828238
Chr15	1223	GATCATAATCATGAGACTGTGGTCTCACACACAGCCACTGCTGAGTGAAGCATGGTCATGTGTCCAGTGACACACATAAGGAAGGACACCAAGAATTGCATCCAACTCACTAAGAGATAT	1	+	Chr15	10828258	10828377
Chr15	1224	AGCCCCCCTCTGGCCAGTCTGCCTTAGACAGAGCCTGCGTTACCTATCTGACACATGGCCCAATCCAGACAAGAAAACACAAGTCTTCCCATTTGTTCCTGGTTCTTATCTCTCATGTTA	1	-	Chr15	10829168	10829287
Chr15	1225	GATCCCAAGACTGGTCTTTAGGGTCTGATTATGAGGTTGAAACTTGAAATTGAGAGGCCCAGAGATGAGTCACCTGTGAGCTGTGTAAATGGCAGGATGTTTATTATTAAATCTATACCA	1	+	Chr15	10829290	10829409
Chr15	1226	AACTAAAGCCCATTGGTATAGATTTAATAATAAACATCCTGCCATTTACACAGCTCACAGGTGACTCATCTCTGGGCCTCTCAATTTCAAGTTTCAACCTCATAATCAGACCCTAAAGAC	1	-	Chr15	10829303	10829422
Chr15	1227	GATCCCAGACCCAGCCTTCCTGACTTGTGTGATGCTTATCTGAGTTCCTTGAGACATCTCAAAAGAGCAAGTCAGAGCCTGTTTCTATAATTTGCAATGGCAAAGAAAGAGCCATGTCTA	1	+	Chr15	10829735	10829854
Chr15	1228	TCATGGTGGTTACAACATTCTGGGCAGTGTGCTAGACATGGCTCTTTCTTTGCCATTGCAAATTATAGAAACAGGCTCTGACTTGCTCTTTTGAGATGTCTCAAGGAACTCAGATAAGCA	1	-	Chr15	10829767	10829886
Chr15	1229	GAAAAAATTAATAAATCAATAAATCAGCTTGAGAGTCGTTGCCCAACAGGTGGCACTGTTACTCTGCTCCAAAAGTCACAGTACCATTTGGCTGGGTTTCCAGAAGCAAAAGAATTAACT	1	-	Chr15	10830981	10831100
Chr15	1230	GATCTTGCCTTTTTCAGAAGGCAAAGGACATCCTATGAATTCCTATGGCATTCTCTAGCAATCTTAAAGAATTGATTATCTTACCACAGCTTGATGCAGTTCGAAGGGCTGTCCCTAAAA	1	+	Chr15	10831103	10831222
Chr15	1231	TTCGTTTTGGATGGCAAATGAGTTAAAGCAACCTGGTGTTATTTGGTATTCTTTGTCTTTGGTTTGTATTTTGTGTGGCTTTAAGATAGTTTAGATGACATTGGACAGTTTGTGAAACTA	1	-	Chr15	10831346	10831465
Chr15	1232	GATCAGCATAGCCTTTGATTAGTCAAAGATGTTTTCACTCATCCAGCAAAGAAGACAGTGCACAGACAGACACCAGCCACCTCTGCAACATCTCTTAGAAACTTCATGGACCATCTGATG	1	+	Chr15	10831468	10831587
Chr15	1233	ACACAGTCTTCATGGAGAAAGAGCTGGACCTGAAGCCCACATTCATATTCTTTCTGCAGTTTACTACTAAGCCATTCTTAGAGATGGGGGCCGGTGAACAGCTCTTAGATTCCATTTCCT	1	-	Chr15	10832354	10832473
Chr15	1234	GATCCCCTTTATCCCAAGTATAGGTTCCTTCACCCCACGTGACAGCAAAGGAATTTAAATGGTAACATGAATCTCCCCTTGTTTGGAAGCAGGGAGAAGATTAGTCAACAGTCTCCATGT	1	+	Chr15	10832476	10832595
Chr15	1235	GGATTCACAGTTATTGTCATTTGAGAATTGAGGAGCTAATTAAAAGCACATTTAATTTAACATGGAGACTGTTGACTAATCTTCTCCCTGCTTCCAAACAAGGGGAGATTCATGTTACCA	1	-	Chr15	10832535	10832654
Chr15	1236	GATCACTGGCTTAAGTTTGCAGGGAAGGAGTTGGAGCTACCACAGGACCTGTCTGCAGCCTTACTTCTGAAGCTGCGTGTGAGCGAGCTCCTCGGTGCTCTGCCAGTTCAGTCATTTTAG	1	+	Chr15	10832657	10832776
Chr15	1237	GATCTCACATCCAATGATGTAGCACCTGTCTTTTGTATACTGTGGCGTGTCTCCAGTTGTGCCCACCTGATGGCTGGCTATGACCCTGAGTTGTCAGTGTGAAGGACATCTGTGCGTGCA	1	+	Chr15	10833690	10833809
Chr15	1238	GGAAGGTTCTAGACTACAGAGGAGGGACAAGGTTAACTGGAAGGAAACTTTATGATGCAGCTTCAGGAGATAATCCATTACTCATGCTATTGTGGGGCTTTTCAGTCATGAGACTGGAGT	1	-	Chr15	10834030	10834149
Chr15	1239	CTGTCATCGCCTAGATATGGATGTCGCACTTATCAACACTGGAAAACTGTAAAAATATATGGCTCTCTGCATCTGTTTTCCCAGAGGAGCCTTGGGTGTGAGGATGAGAGGGATTAGTGC	1	+	Chr15	10834358	10834477
Chr15	1240	TATGAGAACCAGAAGAGGCCCTCCCTGGAAGAGCCAGGGATGTTGTAGTTACCCTGAATGACAAGTTCCCTGGGTTCTGTGATGGTCTCGCATAGAGTACCCCTGAAAGCAATACTCAAG	1	-	Chr15	10835643	10835762
Chr15	1241	CAGATTCTCAACACAGGTCCTTGCTTTGTAACATTTTTAGAGTTAGTTGCCTTCCCTTTATGTTGCTCTTACAGGGTTCATGTTCGTCATACTGCATTTGACTTCCAGGATGTTCACATA	1	+	Chr15	10836107	10836226
Chr15	1242	TGTGACAGAGAGAATATGTGAACATCCTGGAAGTCAAATGCAGTATGACGAACATGAACCCTGTAAGAGCAACATAAAGGGAAGGCAACTAACTCTAAAAATGTTACAAAGCAAGGACCT	1	-	Chr15	10836121	10836240
Chr15	1243	GATCTCATGTTTGTTTTTAACAAGGGTAATTTTTTCTCTCTGTTCCAACAAGACTCTACAGACACATGTGTTAGGTAGGTATGACACAAATCTTAATCTCGAACCTTCCAGGGACCTATT	1	+	Chr15	10836243	10836362
Chr15	1244	TAGCATCTCAATATTGCCTTATCATCTATCCAAAAGGACATTTAAAAAACAACAACCAGGGTGGAAGAAATCTGAGGAGAATATTTAAGTAGAGAATCAAGTGAGGTAGTTACAAGAGAA	1	-	Chr15	10836374	10836493
Chr15	1245	AAGGGGGACCCTGGAGAGGGGCGGGGTGGGGGAACAACTGGACTCACTGAGAAACACTGCTTTGGTTGGAGCACTTCATGGAACAAAGTGAAAGTAAAAGACAATTATGAGTACAGGTAA	1	+	Chr15	10836970	10837089
Chr15	1246	AGACTTCCCTTTCTGCATCAAGGGCAGATTAACAATTCTGCTGCCTATCTATGCAGATATAGCTACTTACCTGTACTCATAATTGTCTTTTACTTTCACTTTGTTCCATGAAGTGCTCCA	1	-	Chr15	10837036	10837155
Chr15	1247	GATCTTTGCCAATTGGCAGCTGGTCTGGATACCCGGCACATTCCCACAGCCTCTGGTGCCTTTTGTGGCTCACTTTCATATTTTGATAAAAATCAGGACACAATATGCTACCATAGGCTG	1	+	Chr15	10841179	10841298
Chr15	1248	AAGAAGAGGAAGGGTTCCAAGATGCATCACACATGGTGACACAGTTCCAGTAGTAACAGAAGAAATGCTGTGTTCCACCACAATTGTATTGCTTAATTTCATCAGATTGGTCTTTAGGAC	1	-	Chr15	10841352	10841471
Chr15	1249	GATCTAATTACTGTTAAAAGAAATAATTCTAACACCCATGGTTGCTTCAGAGGTGTTAGTCAACTGAATTGCTCACCATGTGGAAAGTTTGGTGCATGCAACCCCTTTTTTACCAACTCA	1	+	Chr15	10841474	10841593
Chr15	1250	TTAACCTTTGTGAACATGGCCTTAGCAAGTTCCTGTCCCTGAAACTTCCTGTAAATAAATTCCTTTTCCAAAATTTTTATTCCACCAATGGGATGTAGAAACATTAGAATGAGAGATGTT	1	-	Chr15	10841996	10842115
Chr15	1251	GATCGCTTTCAGCAAGTCCGGCTATTTACCATGTCAGTTATTAATTGCTATGAAGAAATGCATTAAGTACTCAGCTTTGATATGTTCTTCGCAGCTTTGGTCTGACTGGGAAAGATTGTG	1	+	Chr15	10842843	10842962
Chr15	1252	TTAAAGATGGCAGTACTAGTTGCTGGACAGGGGCACAAGCTTTCTTTGTTTTCCATAATTCCTACTAGGGCAAAGATTGGCCAGGTGACCATGCTTGTCTTGGGTTGGCTATCCATGCAA	1	-	Chr15	10842999	10843118
Chr15	1253	GATCTTGAACATTTGCCACAATAAGCTTTATTGGCCTGAACAGAGACATCTGCCTTGGCTGCAGCTGCGAGTTTTGACTTACTAGAAATAGTGAGCTACTAAGAAATGGAAACTTATTGG	1	+	Chr15	10843167	10843286
Chr15	1254	AGAACAGTAATGCAGGGTAGCAACAGCACAGCAGCCAATCCAATAAGTTTCCATTTCTTAGTAGCTCACTATTTCTAGTAAGTCAAAACTCGCAGCTGCAGCCAAGGCAGATGTCTCTGT	1	-	Chr15	10843206	10843325
Chr15	1255	CAAAGTGAAGAAAGCCCATGGATTTGGGTCTCTGATACATCATATTGGTCCTTGTGGACAGAATCTGCTCACCCAATGAGCAGAGGAGCACAGCAGGGCAGGAAGAGTAAGAGACAGAGT	1	+	Chr15	10843721	10843840
Chr15	1256	CATCTAGAGAGTTGTTTCCTCTTTTGTGACTCTTCCTAGCCCTTAGCTATAGTGATATGTTTGGAACTCATACCATCGGTGAGCCTGGGACCCCAAGCATCAAGGACATTTGCCTCTGAT	1	-	Chr15	10844652	10844771
Chr15	1257	TAGCACTATGAGGTGTCAAGAAATACAAAGCCCTCGAGTCATCACAATATTAAGCAACTACTCAATCCCATGCCTGTAATTTCCAGGTAAGAATCGTTATGAAATGAATATTAATCCTGA	1	-	Chr15	10846757	10846876
Chr15	1258	GATCTTTGTCTAATAGCTTTTGAGCTCTTGTGGGACTAAGAGACAATACAATTGCAACATTCCTCCATTGTTCCAGGTCAGAAAGCCTAGCTCTTACTTTTCACCTCATTTATGTACGGT	1	+	Chr15	10846879	10846998
Chr15	1259	AGGTGAGTCCTTGTAGCCAACGATGGCTAAAGGTCTGCCAAGAGACTGTCCATGTAAGTGTTCCACCCAGCCCTGGCATTGCTGCCAGGACCTCATGTTGGCCTTAGGCTGGGCACAGCC	1	-	Chr15	10847146	10847265
Chr15	1260	GATCTGGGCTGCTGTCCCCAGGAAGACTTTCATTAGCATTAAGCCAGTTGAGGTTGGTGTTTTGGTAGGCAATGGCCAGTCAAGATTTTTCATAAATGGGCTGACACCTGGGGCCCAGAA	1	+	Chr15	10847268	10847387
Chr15	1261	TTTTAAATTTCCCATCCTGCAGCAGTGAATACCACATCACAGAACATTTCTGGGCCCCAGGTGTCAGCCCATTTATGAAAAATCTTGACTGGCCATTGCCTACCAAAACACCAACCTCAA	1	-	Chr15	10847315	10847434
Chr15	1262	CCATATACAAAAAGCCATTTTCGTTTGGGTCATTACCTCATATTCCTTATTGCTGCAAAAACCACATGGGATTTTCAGGGCTGGGAGTTGGGGCTGGACAAACAGATACCTCCCCTTACC	1	+	Chr15	10847768	10847887
Chr15	1263	AGCACTCAGAGGTGGTGTGGAAAGGACCATGTGTTCAGGACTGGCCCTGGCAGCAGAGTAAGAAAGCAAAGGCACCATAAACAGAAGGCTGCCTTAGTGCTATCTCCCAAGCTACTCAAA	1	-	Chr15	10848110	10848229
Chr15	1264	GATCTGTGAAGTGGAAGGATAAGGAGAAGAACTGTACACTGGAGTCCCTTCAAGCTAAGAAGTTTGGATAGACCCGGTCACCCTTCAGAGCTGCTTTACTACCACCTATGAACCTGGACA	1	+	Chr15	10848717	10848836
Chr15	1265	TTTGGGGCATCAGTGATTCCTAGGATGAGGGCTGGATATTATTATTGTCCAGGTTCATAGGTGGTAGTAAAGCAGCTCTGAAGGGTGACCGGGTCTATCCAAACTTCTTAGCTTGAAGGG	1	-	Chr15	10848762	10848881
Chr15	1266	AGCCTCCAGTGCCCAATCAGAAACCGTTTGGAAAGCCTCTAGGAGAATGAGAACAGCTGGAGAAGAAGACGATTACTAACCAGACTCAACCCAACACAGCAGAATGGTGCTAAACTGGTT	1	+	Chr15	10849422	10849541
Chr15	1267	GAATGTTTTAGGGGTAAAATGTATCTTAAGGGTCAGAGGTTGCCTTTGGTAAAACTTCCATACTGCTGTTCTCGAAGAGTTCGCTGAGTACTTAGAGATATTATTATGACAACGGGTTTG	1	-	Chr15	10850182	10850301
Chr15	1268	GATCTATCACAGTAAAGTGATGATTGCTACTTTTAACTGGAGAAGACTTTATAGAAGTGTTCCCTCCTTTGGTCTGAGATGTCTCTCTCCTCCACCCTCTCCATAGCACCCAATTCTCCT	1	+	Chr15	10850304	10850423
Chr15	1269	AACTAATGAATAGTTTTTAAAGGAGGAGAATTGGGTGCTATGGAGAGGGTGGAGGAGAGAGACATCTCAGACCAAAGGAGGGAACACTTCTATAAAGTCTTCTCCAGTTAAAAGTAGCAA	1	-	Chr15	10850327	10850446
Chr15	1270	TCTCTCAGAGCTCCCACTAACTCCCTTTCTTATCTAGACCCTCTAGCCAGACGACCAGTGCTTTGTTACTGTCTCAAGAAGATGCCATTAATAAATGTTCTCGGAGTGATACTGAGATGG	1	+	Chr15	10850631	10850750
Chr15	1271	TGTCAAGGAACTAATGGATACACACTAGACAATACAGCCTTTCCTCCATCTCAGTATCACTCCGAGAACATTTATTAATGGCATCTTCTTGAGACAGTAACAAAGCACTGGTCGTCTGGC	1	-	Chr15	10850676	10850795
Chr15	1272	GATCTCAAGGTCTGAGCTACAGTTTTGAGGAACTGAAGGGCAAGGAGGAAAAGGGGAGGAGGTAGAGTAAGCCACCCTGGCTGGGGGAAGGAGTGGAGCCAGTATATTCCAAGCGGCCTT	1	+	Chr15	10850823	10850942
Chr15	1273	CTCAATAGATGAATTTCCACAGATTCAGATAGGAAGGGGAAATTTTTTACCCAACTGAGAAATAGTTTTGGATTTGAGAGTAGCTTGTGTTGGGCAATAGCACCCTCTGCCGGACCTTAG	1	-	Chr15	10851044	10851163
Chr15	1274	GATCGATTTTCCCAGCTCTTGTGAGCTGTGATGGAGATGTCTGTGTTTATGACAGAATCTCTGCGGGCTACATGCTGCAGCAGAGCCGATGTCACCACTATAGCTGAGACCAAAGAGATG	1	+	Chr15	10851166	10851285
Chr15	1275	AGACGAAAGGGGCCAACCACATTCCTGGGCACCCTTAGCCCAAACTCATGGAGAACGCTGTGAAGACCGAAACAGAACAAGTGCAGTCATGAGAGTACACAGCTAGGGTATAGAGATGGT	1	-	Chr15	10851605	10851724
Chr15	1276	GATCCAGGGACCCACAGCAAGCTGGTTCAGCGCTGTACATCTTAAATTGAGCTTGCCTAGGAGTGTGTCCCAGTGGTCTTCTTAATGTGCTCCATGTAATAAGCCCCTCTCCATGTGCTC	1	+	Chr15	10851727	10851846
Chr15	1277	TAAGGAACCCAGTCTGAAACTGACAGACAGGGCATGCCACTACTCGTCTCTCCTGGGTGACTCTGAATTAACAGAGCCTTAAACACTGGCACCTACGGTGGCCTCCATGGCCAAACCTAA	1	-	Chr15	10852244	10852363
Chr15	1278	AGTCCCAGATAGGCATGGAGTCATTCCTTTGTCTTCCACTGCTCACCCCCGAGTCTTCACAGATGGTGACTTGAACAACCAAAAGTCCTCTTTCAGTGAGGTCTGTCAGAGGGAGGCCTT	1	-	Chr15	10853088	10853207
Chr15	1279	GATCTGTCCGCTGACCAACTGCAGAGCATCCTTCTGCCACTGGAATCTCGCTCTGGATTCCCCTCATATATTTGGTCTTAGAGAACTGTAGAGAAAGAAACGAGACAACCCACACAAAGT	1	+	Chr15	10853210	10853329
Chr15	1280	AAGCTGTCTGTTCCAGGGCCATTAGAAATAGCACACAGAAATTGCACAAAATGTGGATAGGCAATTGGTCAGTGACAACTGTCTGTTGGCCATGGTACACTCTCACCTCCAAGTAATAAA	1	-	Chr15	10853329	10853448
Chr15	1281	GATCCAAGACTTGGGACCAGCAAACAGCACTGGGTTCTACAAGCTATTGCTTATGGGGGAAGGGCCATCCTTAGTGGCCTCCAAGCCTGTGAGTATCTACCCAGTGTCCTATGCCTTTGT	1	+	Chr15	10853610	10853729
Chr15	1282	GACTTTGCACTGGGTTAAACAACCGCTTGTTTGTTTGTTTCTTTAATGAAAAAGTGCTTCACTGTGTGTACTCAGAACCTAATAAAGGGATAACAAAATCTACAAAGTGCTTGCTAGAGA	1	-	Chr15	10853795	10853914
Chr15	1283	GATCTTACCCATGATTTTGCCAACACATCTCCCAAATTGTAAAGAATGCTGGGTTTGTGTTGATTCAGATTGTAAGATTTGTTTTTGCTGTTCAGGTTCTAGGCTTGAAGCTCACCAAAG	1	+	Chr15	10854508	10854627
Chr15	1284	TACACCACCTCCATGTTTTCCTTTGCTCTCAATAGATAGACCGTATGCATTGCTTTCTTTGGTGAGCTTCAAGCCTAGAACCTGAACAGCAAAAACAAATCTTACAATCTGAATCAACAC	1	-	Chr15	10854564	10854683
Chr15	1285	GATCTTTATGTAAATATTTCATTACTTAAAATGTTGGTGATAGGTGTTAATAGCACAAATATGTACAAAAAAGCAGATGATAAATTATCAAATACATAAATGCTCTTGCTGTGTGCCTGA	1	+	Chr15	10854854	10854973
Chr15	1286	TCTTTTCTGTGTACACACCACAGTATATGGAGGAGTCTATGGACTATAATGTTTGTTGGTGCAGTTAAGACTAAGCAACATAGAATATTATCCCTACTGAGTTTTTCTTTTGTTATATTT	1	-	Chr15	10855022	10855141
Chr15	1287	GATCATGACTTCCAGCTTGTTGCTGGCTGGATGTTCTTAGTAACGGACTGTCTTATGCCAGGGAGTCCATTTTTCACATCCCATTCAGAAACCAGCCCATGGACCATTTGCTGGGTTAAA	1	+	Chr15	10855192	10855311
Chr15	1288	CAGAACTGCAGAAGCAGAGGACCTTTAACCCAGCAAATGGTCCATGGGCTGGTTTCTGAATGGGATGTGAAAAATGGACTCCCTGGCATAAGACAGTCCGTTACTAAGAACATCCAGCCA	1	-	Chr15	10855215	10855334
Chr15	1289	AATGTCCTCAGGGAAAGAGGGAAAGAAGACTGAGAGGCCTTCAGAAGACGTGAAGTGGCTCCAACCATGTCTGCTAGGTTTACATTCCTCTGCTCATATGATGAATCTGCTCATCAAAGA	1	-	Chr15	10856499	10856618
Chr15	1290	CTGCTGCACGCTGGTTAACTTGCGTTAGGGTGGTAGAAAGGAAACAGATGTGCTCACAACTGCAGCCCCAGGAAACATTGTGTGGTGGTCAGGGTCCCCAACAATCTCCACATCGGAAGT	1	-	Chr15	10857229	10857348
Chr15	1291	GATCCTGACCCACGAGAAGCAATTCTCAGTGACCTGTGCAGACAGCAGCTAAGCTGTAAAAGATGGCCCACAAGCCTATTTGAGAATCTTAGGCTAAATAGTACATTCTTTTGCTCAGGC	1	+	Chr15	10857393	10857512
Chr15	1292	TAAAGAGATGCACTCGGGTCACCCTTGTTCCCGGAACATTTTAATATTACCTGATTTGGAAAGAGGTGTGATTCAGGGTTGGGAAGGGTTTTGCACACCAGTCACACCAGGAATTGTCCC	1	-	Chr15	10857834	10857953
Chr15	1293	AGTGTTTTACATTAAGCTTCTTATCTGTTTGCTACAGAGCTGTACAGCGTGTTCAGTCTAGAAGTTGATGACTATCCTGTTTCTCTCAGTGCCTTGTGGCTGAGGGTCTCAGAGGAGCCA	1	+	Chr15	10858217	10858336
Chr15	1294	AAAAAGAGGATTATATATAACTCTAGTACGTAAAGACACTCCTGGTAACCTAGGCCTCTTTGTTCCAGAGTTTTCTATCATGGAAGGCAGCCATTACAGTCTGAAAGGAATGCCTTCATA	1	-	Chr15	10858678	10858797
Chr15	1295	GATCCTGTGGGTGGTGGTTGGGAAGAGTCAAAGGGCAGTGGTCTGTGGAAGAAGTCACTGAGCTAGGCTCTGAGAGACCACAAAGCGGGGTCCCTTTTCATAGGAACTCAACAGGAGGGA	1	+	Chr15	10858800	10858919
Chr15	1296	CTCTTGGCCATGAGGGATGTTAGCTGCAGTTAGAAGACAATTCAGTACTCAAAAAACCTGAGACCTGGACTGCCACAATGGCTCTGGGTAAAGGGGCTTTCCTGATGAGCCCACCCCTGA	1	+	Chr15	10860110	10860229
Chr15	1297	AGCCATTGCTATCTCGCAGACCCCATATGACTACACTCCAGAAGCTGGCCCTTCAGTGTCACCAACAAATACAGAAGTATACGTATATTTACATATAGACAACTGCATCCATATACATGG	1	-	Chr15	10860666	10860785
Chr15	1298	GCCAGTCCTGTTCCCCAGTAAAACTGGAATAGTATTTTAAGAAAGATATAAAAATTTAACTTGGAACTGAATGCAGAAAGTGAAGTTTTATGAGTAGTTTTGTCATCTTGACACTTTTGT	1	+	Chr15	10862111	10862230
Chr15	1299	TATCACTTATACAACCAGTTCAGTGAACAAACACTGAAGGATACTTTAATATCCCAGGCACAAAGGACACAAAAGTCAACAAAGATGCCATCTGTTTTCTCAAAGGGGCATTTATTCTCT	1	-	Chr15	10862582	10862701
Chr15	1300	GATCAGTGGGTGGTGGGGTCAGTATATGGCTTTAAGAGGTGGAGTAACGGTAGCAGACCAGGCAAGGTATCTGAGCTACTGACAGTCTGCCTCACACTTTACATGCTGGGGCATGACACT	1	+	Chr15	10863190	10863309
Chr15	1301	TGGATTTGGTGGCAGAAACCAATGAAGCATCTCTTCAGCCCAGAATTTTTAAATCAATGCAAGGTAGTTTATATGGAATTTTGACCATTAATACTTGACATATAGTATGTTTTATAAATA	1	-	Chr15	10863346	10863465
Chr15	1302	ACTATCCCAGTCTCTTGCTTATCAGTAATCACAATTGTTCTTTGCTCTCACGGGAAGTTAGCTCCTTGAAAATTAGACATAGTGCAGAAGAGAGAGGAACAGACTCTGTGGTAACCACAG	1	+	Chr15	10863733	10863852
Chr15	1303	TGAATAGGCCATGAGTCTTCATGCTAGCTTTCCTACAAGAGCCTCTTGTGTAAATATTTCCTCATTTCAGATGGCTTCACTTTCTGGCTTTTCAGATTAGCCCACATATACTGGGGCCTC	1	-	Chr15	10863864	10863983
Chr15	1304	GATCTGTGGTCATTTGTTGTCATGTTAGAACCCTGAGTCTGTCTTGTTCTAGGGAGATGGAGGGCCCACAACCCAGAGGGCATGGTAGTTATAGTAGATGTGGAACATGTTGGAACCTGG	1	+	Chr15	10863999	10864118
Chr15	1305	AAGTTGCTACAGTCCCAGCAGCCCAGGTTCCAACATGTTCCACATCTACTATAACTACCATGCCCTCTGGGTTGTGGGCCCTCCATCTCCCTAGAACAAGACAGACTCAGGGTTCTAACA	1	-	Chr15	10864021	10864140
Chr15	1306	GATCATAGCAATGATAGCAGGGTTTAGTTCCCTTGTCAGGTATCATGTCTTGAGAGTGGAGTTCTCATGAGACCCATGACCTCCTAAACATGAGTTGTTTTTGAACTAGAAAAGAAGCCC	1	+	Chr15	10864274	10864393
Chr15	1307	GACAATCTTGATGGGAAGGAAGTATGTCACCCTGGCAATGCATGAGTGCTCAGATTGGTCAAGAGCATGTGTGCAGGTTTGCAGACCCTCTTATAGCCTGAAGGACAGGACTCATGAATC	1	-	Chr15	10865736	10865855
Chr15	1308	GATCTAGAACTCAGGAAGCCAAAGAGCTGAAGCAAGGAGACTTCCTCTCCACTGAGCCCAAGTGCTTTGTCCAAATGGCTCTTTTCTGGAGGACCCACTGTCATTGGGATTTTACAGTGG	1	+	Chr15	10865858	10865977
Chr15	1309	AATCAAAGGTGGCTAACTTTATTCAGAGATAACAGAATCCTGGTGGCACTTCAAACCCCTAGAACTAGTACCTCCTCAAGGGCAGAATAAGCACTTCTTTTCCACTGTAAAATCCCAATG	1	-	Chr15	10865959	10866078
Chr15	1310	GATCTTGTGCATGCTAGGGAGAGCCTGTTTCTCCTGATGAACCACGCCCCCAGGCAAATTGGCCACCTTTTAATGCATGTTCCTGGCCTCCAGACTTTCTCATAGCTGCATGGCTGTGAG	1	+	Chr15	10866103	10866222
Chr15	1311	TTATAATGAGGGTTAGTTTCTCAGAGCCCATGAGCTCACAGCCATGCAGCTATGAGAAAGTCTGGAGGCCAGGAACATGCATTAAAAGGTGGCCAATTTGCCTGGGGGCGTGGTTCATCA	1	-	Chr15	10866137	10866256
Chr15	1312	GATCTTTCTGGAGAATGGATTCTAATAAGAATTACAGGGCATGAACAGTGAAGAGATGCCTTGCAGGTATCTAGGCAGGCACATGACAGAAAGGAGGAAGAATGTCCCTCTACATAGTCT	1	+	Chr15	10866342	10866461
Chr15	1313	TCAGAGCTGATTTTTAAAAATCTGTTCATTCATTGCACTCGACTTACTCTTTGATGACATCCTTGGCCTGAGCTTCCTTGCCATAGTCCTTAACTGTTTAGCAAACACTGTATATAACCA	1	-	Chr15	10868207	10868326
Chr15	1314	CTCCTTCCTAAGTCCCCAGGTTCATTTGCTTATTTATGACCTGAAACAAGTGACTCTATATTGATTCTGACAATGTTCACAGGGAAAACCTCCTGTGGGATGCACGGCATGACTTGGTTG	1	-	Chr15	10869488	10869607
Chr15	1315	GATCTTGCACTTGTGAATGATGTAAAGACCTGGCACCAAACACTTGGGTATCACCACAATTGTGCCACCTCACAGTAGCCTTTGACACGGAAAACCTTTTTGTAAGCAGGTCTTCTCAAC	1	+	Chr15	10869610	10869729
Chr15	1316	AAATAACATGTCCACACCATCGTTACTGCTTGAAAAGAATAAAAGAAGTCACCGTGCCCCATGGCAGAGGGTAGGCTTTGCATAGCACAATATGAGGAGGAAGTCTCATGTAAAAAAGAG	1	-	Chr15	10870492	10870611
Chr15	1317	GATCAGCCAACAAGGGCTCAGAATTAGTGCGGACAGCTTCATGGGTGGACAGGGGTATGTAGCGTCTGACTCCATGCCTGTTACATTACAGCCTGGCAGCTTCTATGGAAAAAATAATCA	1	+	Chr15	10870614	10870733
Chr15	1318	AGCCATGTGTATTAATTGAAGACTTACAGATAAAGTACTGGAGCCCTCGCAGGATGTCTTAGGCAGGAAAGGCTTGCCCTGGGAAGTTTTAAGGATTACAGAATTATTGGGAGCTAGAAG	1	-	Chr15	10870788	10870907
Chr15	1319	GCAAACATTTCCCTTTTTCCTTTTGGTTCCTGACTCATGTTATAATGAGTAAATCATTTGTGTGAAGTATAGCAAAACTTACATTGACTTGACATGGTCTTCTTAATAACTTCTGGGTGT	1	+	Chr15	10871156	10871275
Chr15	1320	TTGATTCATACTATGTGTGGTGTGTAGGGAGCACAATGGAATATTGCTCTTCAGTACAGCTGTCTGCCAGACACCCAGAAGTTATTAAGAAGACCATGTCAAGTCAATGTAAGTTTTGCT	1	-	Chr15	10871226	10871345
Chr15	1321	GATCTCCATTTCAGTGCTGGTGCTGTTACTGCTGTTATTTCTCCTTTTTGTGCCATTGTTTGTTCAAACCAGTAAGGTGGAAGAATTCTGTTAAGTGGACTGCAGCTTTTCCTAGAATCC	1	+	Chr15	10871348	10871467
Chr15	1322	CCTTCCAAGGCAGCAATCCTGGTTGGCCCATGTAGGATGGGCTCTGATGCAAAAATCAGGTGATTTTTATGTGCTTAATGGAAATGTGTACTGGCTGAGAGGTTATATGTTTTATAAGCA	1	-	Chr15	10871482	10871601
Chr15	1323	GATCTTGACTGTGTTTGTGGAAAAGTATGCAGACAAATGAGGCTGTCAGAGGTGAAAGATGAGAGTGGCATGCCACAGCAGCAGACAAGGACTGATGGGACATGGCTGGGGAGACTCCAG	1	+	Chr15	10871604	10871723
Chr15	1324	AAACCTGGAGTCTCCCCAGCCATGTCCCATCAGTCCTTGTCTGCTGCTGTGGCATGCCACTCTCATCTTTCACCTCTGACAGCCTCATTTGTCTGCATACTTTTCCACAAACACAGTCAA	1	-	Chr15	10871608	10871727
Chr15	1325	GATCTGCTCCCCTTGTGGTTCGGGTGGGGTGTCTAGCATCAGCATTACTCATGTGGAAACATTCCTTTCCTTAATACTTACTTGCAAAGTCCTGGAACAGACTGTGGCAAACCGTGAAGG	1	+	Chr15	10871803	10871922
Chr15	1326	TCCTGTCCTCAAACACTGACTTGGAAGACTATGTATTCCATATGGTGGAGCTGTGATGGCCGGGCCTCAGCAGCCTAGGCTCCCGAGAGACTGGCTACAGATGATGCTTTGCTGACCCTA	1	-	Chr15	10872994	10873113
Chr15	1327	GATCATACGGTCTCCCTACATGTTGTTGAAGGCCAGCCTCAGAAGTGGCTTGCCCCTTACATCTACTGGCCAGAACCCTGTCTTGTGGGGCCAGGGAAACCTCAGAGGAGGCTGGGAAGG	1	+	Chr15	10873116	10873235
Chr15	1328	TAGGTGAAGGAAATCCTTCGATACTTCAATACCCACCCCCAAATACTTCTTGTAGAAGCAGAGCAATTTCTCAGTATGGCCAGTCATTCTTTCTTCCTTGAAGCCTTCAGATGTTTCTCT	1	-	Chr15	10873283	10873402
Chr15	1329	ATTAATTAAACCTTAGGCAGTCTTTAACCAGTTCATTATTAATCAATCAACTTATTTTATATTTTCAATATATTGTCTTGATGGGAATTGATGAAATGTTTATGATGCGTCAGTTGCAGA	1	+	Chr15	10873517	10873636
Chr15	1330	TGTCTTCCAAAAACACTTCTCATTCAATTATGTTTCTTCAGCTTGTCCAATTCATTTTCCTGATGTTAAGATACATTTCCAAGCTGTTTATTTATAATTTGGCATCATTTATATGACAGA	1	-	Chr15	10874210	10874329
Chr15	1331	GATCAGAGGATAGGAACATATTACGGTTGATGGACCATAGACAGAACTTCCTAATGGGTGAAAATGTGTTTGAAACTCTAAGGATGTTTGAGCTTGTACAGCTAAGCCATCTTCGCATCC	1	+	Chr15	10874332	10874451
Chr15	1332	ACATTTTAAAAAGTAAATCAGGGGATGCGAAGATGGCTTAGCTGTACAAGCTCAAACATCCTTAGAGTTTCAAACACATTTTCACCCATTAGGAAGTTCTGTCTATGGTCCATCAACCGT	1	-	Chr15	10874354	10874473
Chr15	1333	GATCATTGAAACTGAGCAGTAGTTGCTTGGTTCTGACCCAGCCTTCAAAATGATATTCTAGGATGGAGGGACTTGGATTTCACAAGATTTGTAGATTCTTTTTCAACGAATGGAGTCCCA	1	+	Chr15	10876404	10876523
Chr15	1334	TTTCGATGACCAAAACTGGGTAGTGAGAAACCGATGTGCAAAGACCAGCACTTAAGTAAACCCTTTACAGTGAAAAGTGTGACTTCCTATTGACTACATAAACTATACTATTAAACGAAC	1	-	Chr15	10876963	10877082
Chr15	1335	GATCACTCCCTGAACCACGGAATTCAACCAAGGTGATGGCACCTCTGGCTCGTTGAGAGGAGCCTCGTCTCCAGGCTCCTCTCCTGCTTCCCTGCATTAGCAAACAGAGACCATGCTTGT	1	+	Chr15	10877120	10877239
Chr15	1336	GAAGCTAACATTGTCACTAGATAGGAGATGTTGCCATTTGCAGAAAAGGCAGTCCGTGCTTGCCGGAAAACTCTCACAAGCATGGTCTCTGTTTGCTAATGCAGGGAAGCAGGAGAGGAG	1	-	Chr15	10877195	10877314
Chr15	1337	GATCCAATTCTTTCTTTAAAAAATTCTCTAAAGAAAACTTCTCAGGAAAATATCTGGAGAAGGTTTAGGTATCAATGACCAACCCGGTTAAATGACCTCTTCTGGGGGATGATTTTAATG	1	+	Chr15	10877317	10877436
Chr15	1338	TTATGGTCTGTCAGTAGACAGTCAAGGGTTGTGCTGGATTCAACGTCTCTTTATATCAGGGCCAACTTAAAGAGTAGCTAATGAAGGGACCATTTGGCCGATTTTCAGAAACACTTGATG	1	-	Chr15	10877567	10877686
Chr15	1339	GATCAGGGGAGGCCACAGGGCACCTACACATCTCACAACAGCCTCCTTTGTAAGGCTAAACAAATATTTGCCTTTCAGCATGCAAGGCTGAGCTACAGGACTGGGTTTTACACATACACT	1	+	Chr15	10877720	10877839
Chr15	1340	AAGGAAGGAAACAAGCCCCTGAAGACTACTGTCTTATACCTGAGGAGACAGTAGTTTGATGATTTAGCCAATTGTACAAGAATGGTGGATGTCAAACCTGTTTCAAAGAGTTCCTGGTAT	1	-	Chr15	10878242	10878361
Chr15	1341	GATCTGCTTGCCTCTGGCTGCGGATGCTGGGATTAAAGACATGTACCATAGTACCCAGCATAGCCAGTCATGCAGGGCCTGAATCTGGGTACAGAATCTTCTGGGGAGTCCGCAGGCTTT	1	+	Chr15	10879164	10879283
Chr15	1342	AATCTTAAAAGCCTGCGGACTCCCCAGAAGATTCTGTACCCAGATTCAGGCCCTGCATGACTGGCTATGCTGGGTACTATGGTACATGTCTTTAATCCCAGCATCCGCAGCCAGAGGCAA	1	-	Chr15	10879171	10879290
Chr15	1343	TCTCCAAGGATTTTATTGATGGCATCTATGGAAAGATTATTTCAAAATAAATTCATACTCACATGTGTAGGGGGCTTTTACACTACCTTTGTCTGTGGGATGCACACAATCAACTCAGGA	1	+	Chr15	10879805	10879924
Chr15	1344	CTGGTGTTCCAAAAGCTGCGCCTAGCCTTGCCTTTCAGGCTTGAGCCGTCTCCTAATTGTAAACCACCCTCTCCGGACTTCCAGCCCCTTCTAACTCCTAACTACTGTTTCATCGCTACC	1	-	Chr15	10880383	10880502
Chr15	1345	GATCAGCTGACCCAGTTGTCACAACTTCTTCTTGCTTTGACACATTTTTTCCCCAAGCCTTCTTAACGTTTGGAGCCTCCCACTGAGACACTGTCCTGGGCTATTCTGATGCACAGTTGT	1	+	Chr15	10880505	10880624
Chr15	1346	CTCCACAGACCAGGAGGCAGTTCTGAAGGACAACAGCCTGTCTAAGGACACATCGGTGGTGAAGACACAACTGTGCATCAGAATAGCCCAGGACAGTGTCTCAGTGGGAGGCTCCAAACG	1	-	Chr15	10880571	10880690
Chr15	1347	GATCCCTTGGGGTGGAAGACAACTGAGACACAGCTGGTACACTGGTGGACTGGGTTATCTCTGCCTAGAAGGTGAGAATGACCTACTTTGATTAGTTATGACCCCTAGCCCCCTATTGTG	1	+	Chr15	10880693	10880812
Chr15	1348	GAGCTCTTATGGAGGATGAATGGGTTAGTGCCTGATTCTTGGGGCTTCAGAGCAGCTCTAGAAAACAATCATGGTGTATGAAGAAATCATAGTTTCAGGTGGGGCAGCCAGAGAGAGGGA	1	-	Chr15	10881015	10881134
Chr15	1349	GATCTATAAATCAGAGCAATTTAAAGAGCAATACATGTATAATCACAAAGAGGTTAGGAGTATCCTTTTGTTCTTTGGTTTAATCGGTAAAAGCACAGGAACGGTAACAAATGATAGAGT	1	+	Chr15	10881200	10881319
Chr15	1350	AATTTTGCACTTTGGGTCACTGCAAGCAACTCATTCTCCCTTCCAGATACCAGCAGCAGCCTACAGATGGTGACTGGGAAAGACTGACCTGAGTTCAAGGGTAAAGGCTGACTTTGACCA	1	-	Chr15	10881552	10881671
Chr15	1351	GATCCTGCTGTGATTGCAGGAACTGATACAGTCTGAGCCGCATTCCCTGGCAAGCTCAATGGTAGGTTTTTCCAAGAGTCGTTTTAGACCACAAAGGCACAGCCTTTCCACGTCTAATCA	1	+	Chr15	10881721	10881840
Chr15	1352	GGCTAGGTCCTCTACCTCAGGGTGCGGAAGCGCCTCTGGTCTCAGGGGTTTTAGGTCTGTAGAAGTGTTATTATCCACAGTCCCAGTTTTAGCTTGGCTCTGCTCTCTCACTTTCTCCCT	1	-	Chr15	10882367	10882486
Chr15	1353	GATCAACCCATTCTGGGGCCAGGTACTCAGAATTCTCTTCTAAGGATTTCTTTGAAAACTTAATGACTGAGGTTGCTGTTGTCTTAACTAAGATTCTTAGGATTGGTGCCTGTGAGCAGT	1	+	Chr15	10882489	10882608
Chr15	1354	ACTGAAGTTTGCTGATTTGTAACTTACTACACCAAAACCTTTACTCATCCCTGTGTTACCTAAAAGAGTTAAAGAAATATCCTGAGATGCTGAGCTTCTGCCCCAACAAATAAATCAGGT	1	-	Chr15	10883113	10883232
Chr15	1355	GATCTTTGAAGCAGTGCACAGTACCACAAAAACCACTTGTCTGTCTGCTTTGTAGAGATTTCGGAACTTCTTTTCAGTTGCAATCTAAGCCCCTACCCTGCCAGCCACTGATTTAGGAGT	1	+	Chr15	10883342	10883461
Chr15	1356	CTGAGACTCCTAAATCAGTGGCTGGCAGGGTAGGGGCTTAGATTGCAACTGAAAAGAAGTTCCGAAATCTCTACAAAGCAGACAGACAAGTGGTTTTTGTGGTACTGTGCACTGCTTCAA	1	-	Chr15	10883347	10883466
Chr15	1357	GATCATCTGGTTCTGTGGTCAGACTAGAATCCCACAGAGCCTGAGACATGTAACTAAGGGGAGTACACAGTATAGTTTCCAAGTCCCTCCATGGGGCTCTGTCAAGGGGAGATGTAAAGA	1	+	Chr15	10883469	10883588
Chr15	1358	GCAGGTTCCCTCCCACCCACTGGTGCTGGGTTAATGGAGGACCTTGCAATCACGTTTTTTTATGGACTCCGAAGTTGGACAGGATGTTGTTTAGACATTTTATTCCTACTAAGGAAGAAT	1	-	Chr15	10884989	10885108
Chr15	1359	CCTCACTGCACTATTCTATTTCCCCTCAGAACTCGACCTTGAAATGCAAGGCCTTAGGAAAGAACATGCAAGAAATGCCATAGGAGGGTTCCTGCAAGGCACCCAACCAGGAGAACCAGG	1	+	Chr15	10885360	10885479
Chr15	1360	GAGTGTGGCCAATAGTGGATGTCGTGGATAGAGAAACCGGGCAGGGTATGGAAGTCCTTATGTAAGGACATATGAAAATACTGAAATGCTTAGAACTGTTAGAATAATCACTGCCCTGGG	1	-	Chr15	10885939	10886058
Chr15	1361	GATCCCCTGGGGTTTTGGAGCTGTATTCCACATTAGCAAAGCACAGCAGGAGATGATACCCTTCTGAGATGTGTGGTTGGTGGGCTTGGCTGTGGTGTTTGATTTCCCAGTGTTGTCACC	1	+	Chr15	10886061	10886180
Chr15	1362	TTCTTACCTACATACTGAGCAATTTAAACCTCAATATAAGTATTTATCATTTCACATATCCCTCTTCTAAATTTAAAGTTATTGCCTTACTGCATGAACTAATATTCAGTGAGCACAAAT	1	-	Chr15	10886844	10886963
Chr15	1363	GATCGCTATATTTCTACTTCTCAACTAAAATGTAAGTGAACAAGTGTACACTTTGTTTCCCCAGCACTGTGTGTGCTTCAGAGGTCTGAGAAAGTGGAGAGACAGAGTTTCTCAGACACT	1	+	Chr15	10887133	10887252
Chr15	1364	ATTCCAAAAATGACACAGAAACCTCCTCTTTCTCAACACCCAGAAGTCTTGGGTAGAGTCAGACTAAAGTAACTCTCAATGCAGACAACCGGCAACTTTCACGGAGCCCCTAGACGCTGC	1	-	Chr15	10887271	10887390
Chr15	1365	GATCACTCACCTGCCTTAACAACTTCCTAGCCCCCATGCCATAGATGCTCTCAGCATCCTACGATATCTTCTCTGAATGTGACTGTGAGTTGATTGAAGTTAAACTTCTCTAAGGGTGAA	1	+	Chr15	10887514	10887633
Chr15	1366	ACCCAGTCTGCTACTGAAATGACTGTGCAACTTGTGTGTCCTTACCTGGAATGCCAGGAGGACCTGGAGGTCCAGGGGGCCCTTGGTAACCACGAAATCCATAATCTCCATGGCAACACT	1	-	Chr15	10887748	10887867
Chr15	1367	GATCTAGGAGCCAAGAGCAAACATGAATACGGGCTGAAGTGTACTGGGTGTGCATGGAAAATGCAAAGATAAAGAACTTGGCGGGGGAGTTGGGTTCTCTAGGTCAGTTGCAGTGGAACA	1	+	Chr15	10887870	10887989
Chr15	1368	AATGACAGAGAAAGTTAACCTTCCTCAGTGGATGTCAGAGAGAAACCCAGCAATCTTCCCTCTCTACCTGCCTCTATTTAATAAGGTTTAAGAAAGTTACAGTGTTGTGTAGAATACACT	1	-	Chr15	10888534	10888653
Chr15	1369	GATCCATGGGCAGCCGTCTGTGCTATATTGTTCCAGCCGCTTAGGCTCAGGGCACTCTGTTAGAGTGTTACTATAATGAACCGGATGGGTAAAGGGCAGACCTTCTTACCTGCCCTCACC	1	+	Chr15	10889088	10889207
Chr15	1370	CTGCACGTTTTCTTCCAAAAGTTTTTAGCAATTTTATAACTGATAGAAAAACATAAAATATCATTGCCACTTTAAAATCAAGAGTCAGGTAGTAAATTCAAACGGAACAATCCGACACCT	1	-	Chr15	10889695	10889814
Chr15	1371	GATCGAAAATAACAGCACAAAATCAGCCATGTCTCATCCATTCAGGAAAAGTATAAATAATTGTGGATAAAACTAGAGTTACTCTTTCCTCTATGAATATAATACAAAAATATATAAGGA	1	+	Chr15	10889817	10889936
Chr15	1372	TGTTATAATAAACCTCAGTGACATCTTTAGGTATAAGTTCACAGATAAACAAGGGTGGCATAGCCCTATTTCAGTGTGGGTCCTTATATATTTTTGTATTATATTCATAGAGGAAAGAGT	1	-	Chr15	10889897	10890016
Chr15	1373	GATCAGAATGGACCATTGCTAAAAGGTAGACATTCTAGCATTGGTGGGAATGTGCTTTTAAAATCGTCACTGTGTTCGATAATGATGACGTGGTGGTGAGTCTTGTACACAGTCTCACCT	1	+	Chr15	10890045	10890164
Chr15	1374	TGGTCCCTAATGTTCAGGCAGGGTTAGCAGTCACCTGGAGGGTGGTTTACCTGCAGTTCTGGTGGCACCCCTGGGTAGCCTTTCTCTCCTTTGGGGCCATGCTGCCCCCGTTCTCCTCGA	1	-	Chr15	10890467	10890586
Chr15	1375	GATCAAAACGTTTCAGTGAACAAGCCTTAACTCATCTTGAGGGAATCTCAGTTTCAGTCGGCTTATCCATGTGGCAGGATGCTTGCATGGAGCCTATGCTATCAAGCACAGCTTTGAGAG	1	+	Chr15	10890589	10890708
Chr15	1376	AATCGGATGTAAGAGAAACAGTGTCAGTCTACAAAGATGAAATTTTACTACACAAAGGGGCAAATCAGCAAATAAAATATAAGTAGATGCATAGCCATTCCATTTATATACATAGCTCTT	1	-	Chr15	10890858	10890977
Chr15	1377	CCTGTAGTTGAATTTTTATTTAAATTTTTCACACCAGACTTTTCTGTCCATGGGGAAATTTTACTTTTGAGTTATTCAATTTGCTAGACCAGATTATGTTCCTCTCAGCATGAGGTTTTA	1	+	Chr15	10891167	10891286
Chr15	1378	CAAACCATAAATGGGTTATGGCCATATAATAGGTTTTAAAACCTCATGCTGAGAGGAACATAATCTGGTCTAGCAAATTGAATAACTCAAAAGTAAAATTTCCCCATGGACAGAAAAGTC	1	-	Chr15	10891203	10891322
Chr15	1379	ATCAGAGGAAGGTGCCGTTTGTTTGGGCAAATGCAGAGATGTTTACTCTTGGACATATCATTCTTCTGGAATCCTCTTATGCAAATATAAAATAAGATGTCCTGTGTGTTACTAGACCTT	1	+	Chr15	10892608	10892727
Chr15	1380	CTCTAAATTACATATTCTATGAAAAGGCCATCTATATGTTCTGTGTTGTTGGTTTTCTTATATCTCTAGACTGTCATAGAAAATCCCTTAGTCAAGATGGCTTCCTACCCTACTTGTTAA	1	-	Chr15	10892806	10892925
Chr15	1381	GTCTTCACAAATGTCTTCCATAAAGCACAAGAAAACAACATCTCAAATGACTGTATCGTTGTGTTAAAGTGCCAAATAGATGAAATATAATGGTTGCTCCAGGTGTTCTCCATTAAATTA	1	-	Chr15	10899222	10899341
Chr15	1382	GGGCACTGGGGAGTAAGTTATCCATTTGAAGATGTATACTGAGTCTCAGCTTCCATCTGAACCTTAGATTTCTGTATTCCTTCAGTTGAGAATGAGTCATGGTTGTTTCTCCTTTACTGC	1	-	Chr15	10900149	10900268
Chr15	1383	GATCACGAGGTTGGAGCTGGGAGCAGGTTTCTTAGAATAGTCGTTCTCATGGACTGAGATGAGGCTGTCAACATTTTCTAAACACAAGGCACAGGTGGGGCTGCTCACAGTAATGGCTTC	1	+	Chr15	10900271	10900390
Chr15	1384	GATCTGTGCCACAGATAAGTGCCTGGCCATCCTGGGTTAATAATCTCATTGAATTCAATGACGTTATAATCAAAGCATAAGAATTAAAGGTTTTTTGAGCTTAATTGGTTGGACACCATC	1	+	Chr15	10904072	10904191
Chr15	1385	ATACCTGGCTTTGTTACTTTCCTGTTATTGTGTAGTTTCTTCATGGCCTGTTGCTATGACTATCCTCTCATCTGTTTACCTTAAAAGTGCTGTATTTTTAACTTTCCTAATGTATTTCCT	1	-	Chr15	10905166	10905285
Chr15	1386	GATCACAAGACTCATTGCCTATGTATAAGTGAATGCGTAAATCCCTGCTCTCTCCAGGTGTGTATTTCTTCACCTTCAGCATGATGAAGCATGAGGACGTAGAGGAAGTGTATGTGTACC	1	+	Chr15	10905288	10905407
Chr15	1387	GTTACAGCAGCATCCACGAGACCTGTAATAGAAGCCATCACTTACCTGTACATGCTGAAGACTGTGTTGCCGTTGTGCATAAGGTACACATACACTTCCTCTACGTCCTCATGCTTCATC	1	-	Chr15	10905370	10905489
Chr15	1388	GATCGGGGCAAGTCTACAGCCAGGGAAGAGTTTAGGAATCAACAGGCTGATGTAGCAGTTTTGTTCGTCATGAGAACTCCTGTATTGGGTCAGATTATCACTTTGTTTGCCACCTGAGTT	1	+	Chr15	10905492	10905611
Chr15	1389	ATGTCCTCCTATACATGGACTGCACTAGTTTCTTGCTGCTCTTGGGTTGGTTAACTCAGGTGGCAAACAAAGTGATAATCTGACCCAATACAGGAGTTCTCATGACGAACAAAACTGCTA	1	-	Chr15	10905544	10905663
Chr15	1390	CAAGGAGAGAATGGATTCTGGTGACCATCAAGCCCTCTCCAGGCCCTTGATTTTCAAATAGCCATCCAGTTCTTCCTTCTTCCTATCCCGGGGCACACTTCTCTGTCTTGGTCTCCGTGG	1	+	Chr15	10906038	10906157
Chr15	1391	CAATATTTTGCTGGTAGAAACTTTCATTCAGAGTCATACTCTATGTATCTCATAAATAGAGAATATTGCCTTTCTAACCAAATTACTAATTTAAAATGTCTTTGGTAATAAATAGTAACT	1	-	Chr15	10906585	10906704
Chr15	1392	CAAAACAACAGCTCTATCCCTGCTCTTCTGGGTATAAAAGTGCTTGGTTTTATTGTTCAGCCTTGTTAGGGCCCTGTTTGTTTAGAGTCTTACTCTCAAGCATGTTGTTATTCTCTAAAA	1	+	Chr15	10907112	10907231
Chr15	1393	CATCATGTCACGCTTAGAAGACATTGAGAAAGAGCATAGTAACACAGACCACCTGGTATACACATACCACCTAAGACAAAGGATTCAAAAGAGGCAAATACTCCTTGCAGCTTTTCACAG	1	-	Chr15	10907236	10907355
Chr15	1394	CACACCAGTCTTTCTCTTCCTAGCTCACAATGTTTAATTCCACATTGCCTCCAGTCTGGCTGTTAGCAAGTGTAATATATTTTCACTTTAGCTGTTGACAGTCTCTTTGTTGAATATCAG	1	+	Chr15	10907713	10907832
Chr15	1395	CAGCAATTACTATGATGGCCTTGAAAGCCATTCCTAAACATCTGGGTTCTTAAAGATGTAGCAGAGAGCTCTCTTACCCCTGCTCAGACTAGGAACATATATACAGGATTATCTTACCAA	1	-	Chr15	10907944	10908063
Chr15	1396	GATCATCTAGAGGCAAGGGAAAGGAAAGAAGGAGGTAGGTTTTAATAGACAGTTCTAGAAGTGTTTCATGCTATTTCCACTTTCATGTCATTTAAGTAACACATAGCCTCAACTAAAGCA	1	+	Chr15	10908066	10908185
Chr15	1397	AATGTGATAACTTCTGTACTATATCAGCCTCATCTTACCTCAGCTTGTTGTACAGAGTCAAGAGAGCTCTACCACAGCCCCAGGAATGCAATGGCAAAGAGAAGATGTGGCAAGCCAGAT	1	-	Chr15	10909208	10909327
Chr15	1398	GATCCATAACAACATGTCTTAAATGTTTTCAATAAAAATGATATTATTTTCTCTATTATCATACTTGACTAATGTTCACAAATCAACTTTAATATGCCACAGTGTTATAGAAGGTGCTAG	1	+	Chr15	10909449	10909568
Chr15	1399	TTCTCTGGCCAAAATTCTCTTCTAAAAGCTAATCAGGGGAACAATCATATGAATTATGCATAGGCAATTGTGTCCAGATATTTTTAAAATGAGGGATATTCATGGTGCATTATTTGTAAT	1	-	Chr15	10910141	10910260
Chr15	1400	TTCAGAAAAATAGAAAGGCAGCAACCCTGATAAAATGTTAATGTCTCCATGTGGAAGTCAGCCATACCTTTCCATGAGATTTTTCCATTCCAGTTTATCAAAATGCAAAGGAAATAATAG	1	+	Chr15	10910461	10910580
Chr15	1401	TGTAAGAAGGCAACCACTGGGTGTCTCCCTCGCCGCCCTGAAAACTAGTTGTCATCCTGCAACTGTTTGAAACCTCTCCTAGATGCCCATAGGGCCAGGGGTGTAGACCAGTTGCTAAAT	1	-	Chr15	10911151	10911270
Chr15	1402	GATCTAAGGAGTTGAGTGCCTTTAATCACTTACTGGGGGGTGAGGGTAGCGATTCAGGTGGCTCGATGAAAGTGTCCGAAGAGGACTCGCACAACATGGGGTCAAGGACACAACTCATGA	1	+	Chr15	10911273	10911392
Chr15	1403	TTGGTTTAGCTGCTCAACTTTGGTTTAGGTCATGAGTTGTGTCCTTGACCCCATGTTGTGCGAGTCCTCTTCGGACACTTTCATCGAGCCACCTGAATCGCTACCCTCACCCCCCAGTAA	1	-	Chr15	10911302	10911421
Chr15	1404	AGTCACGGTGTTGCGGCGCATGTGCGCACGCGCGGACGTGTTGCTGGAGCCCTTCCGCTGCGGTGAGCCCTGCGGTGCTGCGAGATGACATTCCCTCCTGCCCGATTTCTCCCAGCTTCT	1	+	Chr15	10911746	10911865
Chr15	1405	GAAGCTGGAACTTGGAAATACCAGCAATTAGAGAAAGGTTAACCATGGTCTGTGAATGGCTTTAGAGCATGGGTATATCACATATCAAAGGGTCAATGACTCTATTCCTATGTGAAGCTT	1	-	Chr15	10911977	10912096
Chr15	1406	GATCACCTCATTTACTTTGGGCCATATGAAAACATTGTTTTAGTGCTCTGTAGACAAACGACCAATTTGTTAACAGTATCAGTTTTGAGCACTTGCATGCTTGGTGGCATGCACCTCCAT	1	+	Chr15	10912099	10912218
Chr15	1407	AATGTTTAAAAAACCCTTGTTAAGCAATGTAACTGTACTTCCTGATTTTGGAGCCAGTTCAAATTATTTTAGAAAAGCCTTTCAAACCTACCTGATAAAGCCAAATAGTTGATGTCATGG	1	-	Chr15	10913219	10913338
Chr15	1408	CCAGCCTTGATTAACACGAATTTAAAAATGTGAAGATGTTAATGCATCTGGCAGAGAGAACGTGGTTGTTAAAACGGGTTGATTTGCTAGAACTGCTGTCCTTAAGCTCTGTCCCCACCC	1	+	Chr15	10913527	10913646
Chr15	1409	CAGATACATTCTTACACACTCACACTAAATAAATAAGGTTTAAAGCACCCCATAGGTGGCTTCAATATGGCATTCTGATGCATACAAAAGGGTGAGGCTATTTTAAAGCAAAGGACCTCT	1	-	Chr15	10914800	10914919
Chr15	1410	GATCCTTCAAAACTGAGTTTCAGCAGTGGTTTGCAGCCAGTGGAGCAGGTTCTTAGAGATGCTAAGGAAGGCGGGCCTTCCTGTCCCGACCTCTTGCTGCCTTTCTTAGGAGATGCTTCA	1	+	Chr15	10915130	10915249
Chr15	1411	ACAGAGAAAGGACTCAGCTGGAGGAAATGAGTGTTCACACAGAGAAACGTGAAACTGAAGCATCTCCTAAGAAAGGCAGCAAGAGGTCGGGACAGGAAGGCCCGCCTTCCTTAGCATCTC	1	-	Chr15	10915185	10915304
Chr15	1412	TGTACTAATAAAGTTTACTTACAGAGTTCCCTAGTTAATATTTTCAGATGGCTGTTAATCTAAACTGTAGCTATTGGAAGTGAGGGGGCGCGTAAAAGGAGAGAGCTGTACTTTGTTCTG	1	+	Chr15	10915511	10915630
Chr15	1413	TGAGACCTCAGGGAAGTGTCCCTGCTTCAGAACAAAGTACAGCTCTCTCCTTTTACGCGCCCCCTCACTTCCAATAGCTACAGTTTAGATTAACAGCCATCTGAAAATATTAACTAGGGA	1	-	Chr15	10915538	10915657
Chr15	1414	GATCTTTGGAAGGCAAACAGAAAATGGATTTGAGGGAGGCGAGAGACTAGAACCAGAGAGACCAGTTAACTGGGGGTTTACTGAGCAAATGAGGGAGGGCGCGTGCTGAAGCAGTTAATG	1	+	Chr15	10915710	10915829
Chr15	1415	CCCCCATGCTGCTCTTTTCCTACTCAGTGCTACACATTAGCATTCTGTCACCTCTTCAGGGAACCACAGATGCTCCCCTGGCTCCCAGCTTATTCCCAAATGACTGCAAGAGCTGTCCCC	1	-	Chr15	10916291	10916410
Chr15	1416	CTCAAGAGACACTTCTAATGGCCAGAGGGTCAGAGGCCTGTGGGTACCTCAGGATTGAGAATGTAAATTGTTGTGGGTCACAGGGTCACTGTGCAAAGCCCTTCTCAAACTGGATTTGCT	1	+	Chr15	10916633	10916752
Chr15	1417	GGTGAGCAAATCCAGTTTGAGAAGGGCTTTGCACAGTGACCCTGTGACCCACAACAATTTACATTCTCAATCCTGAGGTACCCACAGGCCTCTGACCCTCTGGCCATTAGAAGTGTCTCT	1	-	Chr15	10916637	10916756
Chr15	1418	GATCCTGGCCATGACTGCACCACCTCAGCGTGAGAACGCAGCAGCAGCAGCAGCAAGTTCACACTGTGCCACTAAGTGCAGGGCCCCATGGCTCCCATGTGCCTACCTTCCTGTGAGCCA	1	+	Chr15	10916918	10917037
Chr15	1419	ATTGTGCGATGGCACTGTTAGAGAACTGTTCATCTCTGGAGCCTACAGATTTTCAATAGCTGATGGGAAGAGCCCAACTCCTTTAGGCTGTGTGGCTCACAGGAAGGTAGGCACATGGGA	1	-	Chr15	10917010	10917129
Chr15	1420	GATCCAAAGCCAGGCCTTTAAATATCTTCCCTCTACTATCCCCATGTGGGCAGGGTGTGCCATCCAAAAGGGACCGACTAAGAACCCTTGTGGAGTTGGGGGTTGTAAGGAATCACCGTT	1	+	Chr15	10917132	10917251
Chr15	1421	TTCTGATGAAAAGTGAAACCATCTTCTATTTACATTAAACTATGAAGAATCAATCACACTTAGTAAACGGTGATTCCTTACAACCCCCAACTCCACAAGGGTTCTTAGTCGGTCCCTTTT	1	-	Chr15	10917197	10917316
Chr15	1422	GATCTAGTTAGGTTTGCCTAGTTGGTAGACAACAGTGAGCTCTCTGTGTGTGTGCAAGTCTAACCTTTCATAAGGAGCTCATAGTTGTATTAGGGGACTACCATTGTTGGCTAAGGACTC	1	+	Chr15	10917319	10917438
Chr15	1423	GCTATCTCACAACACTGAGAAGCTGGGTAGCACATTCAGGCCAGAGAGTGGGGAAAGCTTTTAGATTCCATACTGGACCAACCTCATAACAAAGTGTTTCTGCTGAGAGTCAGCCTAAAT	1	-	Chr15	10917904	10918023
Chr15	1424	CTGAGAGAATAATTCAGTGAGCACCCATGTACCTTTACCTGACTTCACAATCATCAACGTGTCAGCATTTGAAAGGAAGATAGATGAAGTTCCTTTCAGTCTTAAGATATCTCAGGAACT	1	+	Chr15	10918208	10918327
Chr15	1425	CTTTACTTTGGAGTATATCTAAAGCCGCATAATTAATTGTAGTGCAAACTTTAATCTGAAACATTTCACATAACAAAATAATTCCAATTCAACTATGTCACAGGGAAAGATGCAATCCCA	1	-	Chr15	10919208	10919327
Chr15	1426	GACGCACCCCGCAGTCCCACGGGCTGAGTTTCCCACAGGCGAGAACTTAAATGTGCCATTCCTGACAGCTCTGAAGAACGGAGCACTTCAGGGATGCAGGAGCTTTAGAAGTGGGATTAA	1	+	Chr15	10920685	10920804
Chr15	1427	AGTATTTGCAGAAAGTCTTTAAATATAATTTCAGTTTGAGCAGAGATGAATCATACTTGAGCTACACAATCCTGTTCCATAGTTTAATCAAATATATTTGAGTTGGTAAAGTTAACATAT	1	-	Chr15	10920971	10921090
Chr15	1428	GATCACTAAGAGAAACCGTGTGCCTATTAAGCCTTTATTCCCTTTTGTTTTCTATTCAATAACATGGTATCGGTTCTAACAATTAAAAGAAGTGCATTTAGAACTGGGAAACTATAACAG	1	+	Chr15	10921093	10921212
Chr15	1429	CCACTAAGTTTTATTTTTATTTCTGTATTGAAATAGTGAGTATTCTATGGATGCACCATCCTAGTTGTGTTCTAAGGTACTGTGTCTGGTAAAGGAACAATGTAGCATAGAACACTCACT	1	-	Chr15	10921293	10921412
Chr15	1430	GATGTACTTCAAAATTCTGACTTAGCAGTGGTAGACAAAGGGCTCATGGTTGGTGCAGTATGTGTTGGTCACAGAGCCCTGGGGACAGAGGGACACATCATGTCAGACTTCACGTCATAC	1	+	Chr15	10921600	10921719
Chr15	1431	AAGATAACTTTCAGTGAAGTTACCATAACTCAAAAGAAGCTGTGTTTAAGAGTTCAAATTCTTTCAAGGAAAGTACCTTTACTTTGAAATGTGAATGTTGACAAGAAACAGCTAAAATTT	1	-	Chr15	10921777	10921896
Chr15	1432	TTTTTTCTTTTGCCAGTTCAAGTGATTGCTTGAGGTCCTCCCACATGGAGGAGAATGCTCCACCACTGAGCTGTGGAGCCAGCCTTACTTTTGGACTTGTATTTCTGATGGCTCTGTCTT	1	+	Chr15	10922244	10922363
Chr15	1433	CACAGCAACATAAAGACAGAGCCATCAGAAATACAAGTCCAAAAGTAAGGCTGGCTCCACAGCTCAGTGGTGGAGCATTCTCCTCCATGTGGGAGGACCTCAAGCAATCACTTGAACTGG	1	-	Chr15	10922256	10922375
Chr15	1434	AAGTTTGTAAGGGGAGAATTTTGGAATTCCTAGAGGACTCTAATGAGTGCTAACATACTCCCTAGACTTTCCAAGGCTCCACAGTCTATACGTGCACACATCCAGGAGTGCACACTCACC	1	-	Chr15	10923475	10923594
Chr15	1435	GATTTATACCAACCCCTGTAATGTGGCCTTTTGAATACACGATGTGAGACACTGTTATATCTAGATAAACCCACGAGCAGTTGAAAATGAGAATTTTCAATTACTCACTGAGAATGCATC	1	+	Chr15	10923745	10923864
Chr15	1436	GCACCATTCTGCCTTAGTCTTCTTTGCAAACACATCTGCAAATTTCTTCTTCATCTCTGGCCAATCTGCTGAGCTCATCTGGGAGGGGAGTTCCTCAGACTCGAGTCCAAGTCCTGAGGA	1	-	Chr15	10924587	10924706
Chr15	1437	GATCTTTGACGGGACAGATGCGTGTGTGACCCCAGTGCTGACGTTTGAGGAGGCCCTCCACCACCAGCACAACAGAGAACGGGCCTCCTTCATCACTGATGGGGAGCAGCTCCCGAGCCC	1	+	Chr15	10924709	10924828
Chr15	1438	TTCCTGACTGAATCCATACTCTCTAAGCACTTCTACGGTGTGCTCCCCTACAGAAGGGTCCCTTTTGGCAGATGGGACGGCAGGAGTTCTGGAAAGCAGAGGTGCAGGGCGGGGGCTCGG	1	-	Chr15	10924821	10924940
Chr15	1439	GATCCTTCAGCTGCACTCAGATAGAATCGTTGAAAGTGATAAGCTAAAAGCCAATCTCTGACTCAGGCTTATAGCTCAAGAGAATCTGAAGGCTGCATCTCCACTGGGGAGGGATGCCCA	1	+	Chr15	10924943	10925062
Chr15	1440	GATTGGGATATTTGGATGACTTCATTGCTGTTCATCCACATTTCCATACACACAATTGTGGGCATCCCTCCCCAGTGGAGATGCAGCCTTCAGATTCTCTTGAGCTATAAGCCTGAGTCA	1	-	Chr15	10925001	10925120
Chr15	1441	GATCCAACGAAAGGCTGGTTACAGGATAACGATTGCGCCCTTACGCTGCTTATCAGAGCCTCTGATTGAGGAAAATTTGTGTGTGTGTACTGATAGTAACTTGTGGCAGCTTTCTGCCTT	1	+	Chr15	10925123	10925242
Chr15	1442	ATAAAAGGGTTTTAATAAATGGATACACTTCACCAAGGGAACTGAAAGGCAGAAAGCTGCCACAAGTTACTATCAGTACACACACACAAATTTTCCTCAATCAGAGGCTCTGATAAGCAG	1	-	Chr15	10925168	10925287
Chr15	1443	CTTGTTTTCCTCCTCAAAGTGAGCAGTGGTTTTAAGTTGTAAAAGCTTTTTAGAAAGCCCTTTAAATACCATTTATATAACATTTTCTAATGCACTGAAATATTGGGGCACTACCGGGAA	1	+	Chr15	10925344	10925463
Chr15	1444	TTAAAGGGTCTGAATTTTGTTCCCGGTAGTGCCCCAATATTTCAGTGCATTAGAAAATGTTATATAAATGGTATTTAAAGGGCTTTCTAAAAAGCTTTTACAACTTAAAACCACTGCTCA	1	-	Chr15	10925363	10925482
Chr15	1445	GATCACTGTTCTGGCTGCTATGGGTGAGGAGCCCTGTGCTCTGTTCTCCATCACCTTGCAGCAAGCCTTTCCCTCAGTAGACTGTCCTGTCTCCAGTGCAGACCTGCTGAGCTCCCTCCA	1	+	Chr15	10925572	10925691
Chr15	1446	GATACATTGTATACACAGATAATAACTTCAAAGAATAAATACATTTTTTAAAAAACGGACATTTTCCAAGAGTTAGGAAGCCATTAAGTGATGAGGGATTAGGTTTCTATGGAAATGTGA	1	-	Chr15	10926000	10926119
Chr15	1447	GATCATCTCTACCCCTCATCCGCCCCCCCACAACACCCAACCCTGCTTGTCTCCCGCCCAACGGTTTGTTTCGATTCTGTTTGTCTTGACTTTGAATACCATTGTTTTGCTTTTATTTCT	1	+	Chr15	10926122	10926241
Chr15	1448	GTTTTATCCTATAGGAGGGGAAAAAACACTATTGCAAAATTTTGCAGGGCTGGAAAGGCTAGTCTTGCATCAAAAAACTTTACCAGAAAGGTAACATGACAGAAATAAAAGCAAAACAAT	1	-	Chr15	10926222	10926341
Chr15	1449	GATCTGCAGCTCTCTGGGTCGACCACCTGAAATGTCTGTATGTTGCAGCACCTCTTGGCTTCTGTTCCTTCATGCACTGCGTCATTTCCCAGAATTAACAGTAACTCCTTTGTTTTAGCC	1	+	Chr15	10926412	10926531
Chr15	1450	CCTGACATCACAGTTCATATTCTCTGTACAAAACCATCCTAGTGGTGAAAAAGGCAGGAAGTCTGACAAAGAAGGCTGCATGTGAGCCAGTGAGAGTTGGCTAAAACAAAGGAGTTACTG	1	-	Chr15	10926510	10926629
Chr15	1451	GATCATGTGTTCAAATTTCACTCTCCCGTATGACATCTCACTCAATAATTTGGAATGCCTGACATATTGTAAAAGTTCAGAAATTGTCCATTCTTTCTGTTAGGACCCTTGATATGTTCC	1	+	Chr15	10926632	10926751
Chr15	1452	TGGGTAAGGTGACATCTTGGGATTTTAAGTTATGTAGTCATTTGGAAGCTTTATAAAAATGCAAATTCGTAGTAGTGCCTTGGTCCATTGCAGTCAATTTTTTGGGAGCAGGGTCCAGAT	1	-	Chr15	10926930	10927049
Chr15	1453	GAGGCTATCCATATTCTGAATCCATCAGTGTATTAAACCATTCAGATAAGAGCCCTCTTGGTCTAATCTCATACGGACATGCCCTCACCAATACAGCCAGAAGTGCACTTTACTAATCTC	1	+	Chr15	10927290	10927409
Chr15	1454	CCAGTGTCTGTTCATCTTGACTGCCAATAGGATTGGGTAGAGCAGTACCTTGGAGATTAGTAAAGTGCACTTCTGGCTGTATTGGTGAGGGCATGTCCGTATGAGATTAGACCAAGAGGG	1	-	Chr15	10927342	10927461
Chr15	1455	ATCATGGTTTCTGTTACAATATGTTCCCAGAAAAGTATCTGTTCAGTGGATTAGTTAGGGGAAAAAAATAAATGCAAATTGATTAAAATCTGTGATGAATCAGGTGAGCTAACTTAGATG	1	+	Chr15	10927725	10927844
Chr15	1456	CAGAAAAAGGGAATCACATACCATTAACATGCTACAAACTTTTCTTATATATTTCTTTAAATTCACAACATAGTTTTTCATTCACTTTGTATAATCACCTAAATGCAGAAATCAACATCT	1	-	Chr15	10927840	10927959
Chr15	1457	TCAGTATCTTTGTAAAAAACTGAAGATTTAGATAGTCAGAAAAGAAGAAGCCCGAGCTATGAGAAGGATGGAAGAGAAGCAGGTGACTGAAGACAGGGAAACCTATAGGAAGAGGAATTC	1	+	Chr15	10928064	10928183
Chr15	1458	AACAGAATGAAAATATATATTGAATAATATATTCAGGAATAGAATTCCTCTTCCTATAGGTTTCCCTGTCTTCAGTCACCTGCTTCTCTTCCATCCTTCTCATAGCTCGGGCTTCTTCTT	1	-	Chr15	10928105	10928224
Chr15	1459	TTTTGCTTTAGGAAACCTGGAAACCCAGCTTCACAAAAATTAAATGGAAGGGATTATAGAACAGTCTTACCATGAAAGCTTGAACTGCCTCAAATCTGCTGCCAAAATGTTGTTTCACCG	1	+	Chr15	10928796	10928915
Chr15	1460	AATTTGATGTTTCTCAAACTGTGTATCAAGGCACCCAAATATTATACACAACTCATGTGTATATTTAAACCCAGAATATTTAAATTTTGAAATCAAGTCAACGGTGAAACAACATTTTGG	1	-	Chr15	10928897	10929016
Chr15	1461	GATCCAGTAAGGAAAATGTGACCCACCTGACGTCTTTAAAACAGAGAAAATTTAATTAGAAGAATGCATTTATGATACAAATCAATGTAATATAGTAACATTAGTAATATGTAACAGGCT	1	+	Chr15	10929137	10929256
Chr15	1462	AGTATGTCCCAATTTTCTTCATCCTGAGATATTTTTGGCATTGACTGAATGCCCACTATGAATCTAGTAGTTGTCTAGTAGCCACACTGGACTGCTGGGTCCCTTTAACTCTCCGTAGCT	1	-	Chr15	10929535	10929654
Chr15	1463	CTGAGAGCAAGACCGGTTAACACAGGATGTAAAAAGCACCGAGTGCAGCGAGAGAGAAAAGTTCACGGAGTTAAGTGACAGCCAGTGGTTGGGGTGAAGACTGGGGCCTGGCACAGTTTT	1	+	Chr15	10929938	10930057
Chr15	1464	GATATTCTGTTTTCCAGAATTCACACTTTCTACCCAAAGCTTAAAAGACAAATTAACTAGAGCTAAAACTGTGCCAGGCCCCAGTCTTCACCCCAACCACTGGCTGTCACTTAACTCCGT	1	-	Chr15	10930002	10930121
Chr15	1465	GATCTATAGAGAGAAGTTTATAGAAATTATTGGATTATTTACATTTTTAGTTAGTCTCTGTCTAAGGAAACTTTATGATTTTTAAGCTATGAAACTAAGAGGTGTACAATTGTGTGTGTG	1	+	Chr15	10930124	10930243
Chr15	1466	TCCACACACACAATTGTACACCTCTTAGTTTCATAGCTTAAAAATCATAAAGTTTCCTTAGACAGAGACTAACTAAAAATGTAAATAATCCAATAATTTCTATAAACTTCTCTCTATAGA	1	-	Chr15	10930126	10930245
Chr15	1467	GATCTTGGAGGCATGAAAGAATTTCAGCCCCTCCTCCAGCCTGACCATCTCTGTTGGTTGCTCTGACAGGCTCCATGTCAGACCCGGTTTGGAGCACAAATCTGAGGACCACGCAAGAAG	1	+	Chr15	10930433	10930552
Chr15	1468	TTGGGTTGCTCCACAGAGCCAAAGGGGCAATCCTCGGCTAAGGATTGATAGGTATGGGTGTCAGTCGGCCCATTGCTTCCACTCATGACCACGGAGAAAATAGCCTTCTTGCGTGGTCCT	1	-	Chr15	10930537	10930656
Chr15	1469	GATCCACAGGGAGACTTGTCATGCACAGCATGGCCATGTTTGGCCGAGAGTTTTGCTATGCGGTGGAGGCAGCTTATGTGACTCCAGTTCTGCTCAGCGTGGGCCTGCCTAAGAGCCTGT	1	+	Chr15	10930659	10930778
Chr15	1470	ACCACAGGCTGGAGCAGGAATCCCAAGATGGGGCTTAGGAGCCACACCATGCTGTACAGGCTCTTAGGCAGGCCCACGCTGAGCAGAACTGGAGTCACATAAGCTGCCTCCACCGCATAG	1	-	Chr15	10930714	10930833
Chr15	1471	GATCCCATAGTTAACTGCTGGGTTAAAATGTCATCAGTATTTTTTAATGCCGCATAGAAAATGGCTAGAACTAACGTTCTCTCTCTCTCAGCATGCAGTGACCTCCCTCCCACCTTTGGA	1	+	Chr15	10930972	10931091
Chr15	1472	TTCTATCTGTATGCTCTGTCCATCTACCGAATCTGTCAAGAATGATAAAGTTGTTTCCCTGATTTATAGTTTGCTTTGTTAACCTAAGAGTGGTGTGTAATATATGAACATATTTGAAAC	1	-	Chr15	10931701	10931820
Chr15	1473	GATCTTACATAGGTGTTAAAAGCGCTACAGTGCCTGTCTCGATAAACCAAAGGAACTGGAGAGGGTTGGTTGGGGATAGACAAGGTTTTCATTTGTCTGGGCCATTCAAAAGTGTGCATG	1	+	Chr15	10931823	10931942
Chr15	1474	AATGACATCTCTTTAAATTAAAAATAATAACAATATGAAATAAGATGGACACAATTCTTCAAATCCCAGCTGCAGTGACAGCTACTCTTTGAGGCACCCCTTTATGCAAGTGTGGACCCA	1	-	Chr15	10932107	10932226
Chr15	1475	GGAAGCCATTTTCTAGATGTAAAACCCAACCTACAAAACCAAAACAAGGTGATTTGATGGGAGTTTAAGTGAAATAAAAAATATGTGGGTTGTTTAAACCTGATTTAGAAGGCCTATGTT	1	+	Chr15	10932448	10932567
Chr15	1476	CTTCTGCCTTGGGTTAGCAACCAAAGCTAAAAGAAAAACAAACATAGGCCTTCTAAATCAGGTTTAAACAACCCACATATTTTTTATTTCACTTAAACTCCCATCAAATCACCTTGTTTT	1	-	Chr15	10932488	10932607
Chr15	1477	GATCTGGGCCATAAGCATCACCATGGTAGGTGTGGTTCTCTTCGATTTTTCTGCTGACTTCATTGACGGGCCCATCAAAGCCTACTTATTTGATGTCTGCTCCCACCAGGACAAGGAGAA	1	+	Chr15	10932610	10932729
Chr15	1478	GCATGACAGACGAATGCCCCGAGGCTCATTGCTTTAAAGAGAATGTTCAGTGCACAGGACTCCTTCCTACATTTTGCAGTGTTCTGAAGAAACCTCTTATGTAAACTTCCTTTTCAGGAA	1	-	Chr15	10932950	10933069
Chr15	1479	GATCAATCTATAAATGTCCATGTTGGGTGGGCATTGAGGGCTCTTTCAATTGCTAGGGACCTGTTGTCAGCCTCCCTTGATTGCCACTGGGCTGTTTCCTAAGCAGTGCTTGGTAGCACA	1	+	Chr15	10933284	10933403
Chr15	1480	CCTGGCTTCACTTAAAGTGTTAACAGGGTCCAGCGCCTACCTGGTGTGCTACCAAGCACTGCTTAGGAAACAGCCCAGTGGCAATCAAGGGAGGCTGACAACAGGTCCCTAGCAATTGAA	1	-	Chr15	10933328	10933447
Chr15	1481	GATCTTTATATCTGACCCTGTCAGACCACTTAATTACATTGCCTTCTTAGTCAGGCCAAGGGTACTTAAAGTTGGAGGAACCCTAGCCCCACCTCCCACCCCACCCCCATGTCCATGTGG	1	+	Chr15	10933450	10933569
Chr15	1482	GGAGACGAGAGAATGAAACAGCCCTGAGGTCTGCCCTGGAAATACAGTGAGAGTTACTCGGAGCACAAAGAATGTGGAGGAATAATGTAAGATGTGGCTTGAGGTGCGGGGTGAACACAG	1	-	Chr15	10933981	10934100
Chr15	1483	TAACTTAGCCTTGGACTCAATCCACAAAATAATCAAAGCACAGAAGTTTAGTGAGTGGATTTCTTGAGCAGGGAGAGGTGGGCTGCACATCACCATTCACAGGTCCGTCAGGGCACAGCC	1	+	Chr15	10934434	10934553
Chr15	1484	CCCCTTTCCTAAGCTATCCAGGCCTTGAGCACCTGCCACACACAGGAGGATGGGAAGAGTCAGGATGTAGATAATATGGAGGGACTCCAATGGGATTGCAACTAAGAGCAAACTAACATG	1	-	Chr15	10935046	10935165
Chr15	1485	GATCATAACAATGCTCACAGGACAGCGGGTCAAACACTGATATTGGTTTATTCTTCTTGAACAACAAACATTTAGGGGAGAGAATACACTTTGGTGTTTGGTCAGCAGTCTATGTCAGCA	1	+	Chr15	10935168	10935287
Chr15	1486	ACTCCTCTTACAAGAAACATGCTAGAACTATGGCAACCGTCATGTATCCAAGAGGCAACACACCGACAAAGTAACCAAATAAAAGTTAAGTTGCTGCTGACATAGACTGCTGACCAAACA	1	-	Chr15	10935262	10935381
Chr15	1487	GATCCATTACTAATAAAGAAGGAGCATTTATTACTACAAAGGAGAAAGCCAATCCTTACATAAAATACAGACATAACTGTGTATTGGCCTTAAAGAAACACTTGATTTCTTTGTTTTCCT	1	+	Chr15	10935623	10935742
Chr15	1488	CCACAGGACCAAACACAAACACTGGAGACACTGCCTGTCATCCAGAATTTGGTCCTTATACTGAGACAGAACAAAGGAAAACAAAGAAATCAAGTGTTTCTTTAAGGCCAATACACAGTT	1	-	Chr15	10935697	10935816
Chr15	1489	GATCACTGTGGACAGCTTCAAGCAGGTCCACTCCCCAGTAGAAGGGCAAGTGCAAACTCCTCCTCATCTAGGGCAGTACACCAACGTTCTGCCCAATTTAGAGCCTCATTCTTAAAGTCT	1	+	Chr15	10935819	10935938
Chr15	1490	TATATTGAGTGACTATGGGTATGTCCACCAAACCCATCATGGCATCTGCTAACCCAGGGCTGGAGAGATGACAGTTTTTGTGGAATAGACAAAGGGTGGAATAAAAATTGTTCCCCAGAA	1	-	Chr15	10936487	10936606
Chr15	1491	GATCTGTGCTAAGTTAAACTCCAGACTGTACTGCCCTGGGCAGCACAAACTATCTGTTGGTGGCAAACTTGAATCAGGCACCTTGGAAAATCGTGTCTCCCCTTGGCTGCAGTGCAGGCT	1	+	Chr15	10936717	10936836
Chr15	1492	CATTCTGTACATGGAACCTTTTGCCAGTTCGTTTGCAATTAATGTCATAGACTCCCAGGTCTGGAGGGAAACAAACTGCAGACATCCTGAGCCTGCACTGCAGCCAAGGGGAGACACGAT	1	-	Chr15	10936806	10936925
Chr15	1493	GATCTATGTGAAGGGTCAGGTGGAAGACCTTTGTGCTCAGTTGCTTTCTCTATGGCTCCATCATTGAAAGTTGCGTCTGTAATGAGCGCTTCAGGGAGAGACTGCATTCCTTCAGAGGAA	1	+	Chr15	10936928	10937047
Chr15	1494	ATTGAAGGTTTCTACACACAGAACCCTGTAAGGACAGATAGTACACGCTGACGTATTAGAAATTAAAATATTAAAGTGAAGCGGGTGGGGGTCGTCCTTGCTTTCTGCTCTGACTTATCC	1	-	Chr15	10937378	10937497
Chr15	1495	TTGCTTACCTTTCTATGCTTGTTATTGTCACTGGTCCCAATGTCCCTAGGAGAGAGCTTTTCTATACTCTCTTCTGTGATGGAAGTCTGGGTACCAATTTTCTTGGCCTTCTTGTTCTGA	1	+	Chr15	10937771	10937890
Chr15	1496	AGGTTCTGTTCCCGATGGATGGCTCTAATTTGTGCTAACATACCAAATCCACTAATGGTTCCCACAAAAACACCCACTGTCATTATCTCATCACATTTATAGAAGGGAGTTTCTCAATTT	1	-	Chr15	10938922	10939041
Chr15	1497	GATCTCAGGGCATGTGTACTCTTGGGCAAAGGCACTTTGCATATTATCTACATGCATCTGGTTAAGTAAGAACGGTATGATTTTGACACTGGTTTACCACACACTTTCTAGCCTGCAGCA	1	+	Chr15	10939044	10939163
Chr15	1498	CCACCATCCCTGTGTGTGAATAAGAAGAGCAACTGGCCTGGAGGAAGCTGAGAATTTGTGGTCCAAGGGAGCCTTGTAAATAGAATGAAAGATGATGGGTGCTGACCACTAAGGCATGGT	1	-	Chr15	10939433	10939552
Chr15	1499	GATCAGCTCTGAGCTTTAAACTCTCTATATCCGCCCTTCCTTGCATCCTAGTAGAAAGATAAAACACAGCCATTGCCTACTATTGTTGGAGTCTATACACATAAGTTTGCCCGCTCCAGA	1	+	Chr15	10939555	10939674
Chr15	1500	TACTTGTAGTATATGAGAAGCAAAACAAGGAGGAAGAATGTAATGTCTCTTTGTTTAAAGACGCCTTTCCTATTGTATTCTACTTATTAGCCTGGGAACTCAGCCGGCAATGTGCAAATC	1	-	Chr15	10939741	10939860
Chr15	1501	AACTAGCATGCTTCCTCAAATGACGGCTGACCATGGCAATGTGTGACAAGTGGAACCGAGCAGGACACATGACAAACTCATCTGTCCGGATTTACTGCACAGCCATTCCTACATGCAGGT	1	+	Chr15	10940309	10940428
Chr15	1502	GTAGAATGTGTGCTTTAAGAGCATGGCTGTGTATGAGCCACAGAGTGTTCACAGTGGGTGCACATGTGTTAGTGAGCCATTTTGGCAGTGACGACCCAGAGTCTTGGCAGACTTTTGGAA	1	-	Chr15	10940521	10940640
Chr15	1503	GATCTACTAGCAATGGTTTTGGATTCTTGCAGCCTTGGAGGCTGGACTGGGTCTTAATGCAGTGCATTTTTATAGCAAGACCTTTCCACGTGCTTCACTTCTTCCACATGTGGCTCTTCA	1	+	Chr15	10940643	10940762
Chr15	1504	AAGTATCTGGTCCAGAAGCATGAGCCTTCTCTGTGGGAAGGCAGACACCACGGAAGAGAAGCAGGAAGGTGAAGAGCCACATGTGGAAGAAGTGAAGCACGTGGAAAGGTCTTGCTATAA	1	-	Chr15	10940712	10940831
Chr15	1505	ATGCCGAAAAGGTTTGGACAGAAGAAGCAGTCCTACTCAAACTTGTGACATATGTAGTGGGTGCGTCTGGAATTCGGTCATTTACTGCACATTTTCAAATCTCTTGATGTGTCTCTCTTC	1	+	Chr15	10941165	10941284
Chr15	1506	TTCTAAGTTTATTATCATCATATGGGACTCTAAAGGGAAGGTTTCCTGCTTCCTGCTTTATGTGCCTCATATAAACATGGTGTCACTTGAGAGACTCTGAAATTCGACTCATCAAAATTG	1	-	Chr15	10941460	10941579
Chr15	1507	GATCATCCCAAGCTAGTTTGTATTTTCTCAAGAAGCTTGGTGGTGGAGGAGGATAATAAAATCATCTCTTTTTACTGCCACTGGAAATTGATTTTTATGGACTAATTTGGGTCAATAATT	1	+	Chr15	10941681	10941800
Chr15	1508	GATATGCATTAGCATATTCAGTCAGTCATGTTTATTTCCCACCATGCACAGACCTTCCCCTTCTGTGGAAAAGCTCCCTGAGGAAAGCAGAGACTGCCTGTAGTGATGAAGCGCCAACAC	1	-	Chr15	10942063	10942182
Chr15	1509	GATCTGGGAAGGCTGCTGGGCACAGAATTCCAGGTCATGTTCTTCTTCTCTGCCCTGGTTCTCATCTTGTGCTTCATCACACACCTGTGCAGTATCCCTGAAGCTCCACTCAGAGATGCT	1	+	Chr15	10942282	10942401
Chr15	1510	TTAAGTTGAAGCTAATGAACCTTTTGCCCAGCTAATTGAAAATGGATTGAAAGGATTATCCAACCCAGTCGTGTTATGCAAATTCATATGTCTAATCCTGTCATTAACTCAATGACATTG	1	-	Chr15	10942894	10943013
Chr15	1511	GATCCACATGGAAGTCTTGTGCTTGGCTCACCTGCATTATTCACTCAACGAATAACTGACAGGGTGGTTGTAGAGCAGCCTAAAGATTTAGACATTTGTCAAATCCTGGTACTAATATCT	1	+	Chr15	10943358	10943477
Chr15	1512	GACATTAGTCAATGTAGTGGTCTCAGAATCCTTAATATAGGGCTGTGTATGTACTCAGTATCTAAACCAGTTTGTTAAATGAATGATAATTCGTTCATATTAATAGCATACATATATGCT	1	-	Chr15	10943807	10943926
Chr15	1513	GATCCTGTTCTTAGGAATTTATAAGTCAGTTCCTTTGCCTGGGAGATTATAAATGGGCATGAGCCATTTATACCATCACAGCGAGGCACAGAATAGAAGATGCCACAACAGCAATGTTTC	1	+	Chr15	10943929	10944048
Chr15	1514	TTAAGTCCTCAAAGCCTTGCTCTATTTCCTTAAGAACAATTTCTCCATTTTGCGAAATATATTGCACGTTTAGCTATGAGAATCATTACCATCATAGAAATGTGTGCCATTTTGATTCCC	1	-	Chr15	10944444	10944563
Chr15	1515	CACCCTCACACACTCATACATGCAGGCAAAACACCATTAAATGTAAAAATAAATTATGTAAAAATCTTTTTAGAAACTTGTGCTAAGGATATCTACTACCAGTTCTATGGGGCAAAGCAG	1	+	Chr15	10946323	10946442
Chr15	1516	CTACTGCTTTGCCCCATAGAACTGGTAGTAGATATCCTTAGCACAAGTTTCTAAAAAGATTTTTACATAATTTATTTTTACATTTAATGGTGTTTTGCCTGCATGTATGAGTGTGTGAGG	1	-	Chr15	10946326	10946445
Chr15	1517	CTTAGTTTGTCTGTTAAACCTGACAACAAAACGATTCCAATTCTAAATCATGTGTGACACATATTGCTATTGTTTGCTTCATTTATTTTCTTGTTATTCAACTGAAAAATACTGTTTGAG	1	-	Chr15	10948606	10948725
Chr15	1518	GATCAAAGCCAAGGTCAAAGTTGCCATACTTTCTCAGTCATTGGTTCCAAACCGAGAGCAGCTGCACAGTTTAGAGCTAGGATTCTTTTGAATGGGAAGAGACCTGAACTCGAGAGTTCA	1	+	Chr15	10948919	10949038
Chr15	1519	TCTTTATCCACCCTGCTAACTTTATCCACCCTGCAGTATTTGACCCATGGATGACGAATATATACTTATTTACTTAATTAGTATAAAAATATATGCATTCTCTTCTCTCATAGTTAGGGG	1	-	Chr15	10949686	10949805
Chr15	1520	AACAGAAGCAAGGACGATGAAAATGAAAGTGTCAGTTACGGGATGAATCCAAAATTGTTAAGTCAGATTTCTTCAACAAAGAAAAAATATCGCATTGCTTTGAGTTATAAAACGATATGT	1	+	Chr15	10949929	10950048
Chr15	1521	ATTAGTAGAGTTGTCAGACAGTATCCTGAGATTGTCTGTTTTCACTATAATAACATATCGTTTTATAACTCAAAGCAATGCGATATTTTTTCTTTGTTGAAGAAATCTGACTTAACAATT	1	-	Chr15	10949981	10950100
Chr15	1522	GATCTCAATTTCCTTATGTCAAGACTCAGAATTTTAAAACCACCGAGAAGAAAGAACCATCAACCACCTCAGATGACATTCATATTTCCATTGTCCTTAGGGAGGCCGATTGCTTAATGT	1	+	Chr15	10950103	10950222
Chr15	1523	TGGATTGTTGTAAGATGGAAACTAACAGATTGCTAATCAACTCCCTGTCCTTTGTCTAGGTGCCTACTCTCCAGTAACTTCCCCAGCCATTGCCAAGGATGGGCATAAGTGAGCTTTGCA	1	-	Chr15	10950636	10950755
Chr15	1524	GATCATGAACTCCATCTTGAATGAGCTTGCCGTGCTCTAAGAATAATAATTATCCCAGGGATTGTTTAGACCTGTGAGCTTTGGCCTTATAGGAGTAGGATTTAAAAGACAGAGTGCTAG	1	+	Chr15	10951260	10951379
Chr15	1525	CATGGTATACAATCTGAAAGAGAGTTTCCAGTGATTTTGTAACTAGTGCAGTGAGGTGGGCAGCTCTTCAAATGCTTGTCTACCCTTGTGGGGAGGGGGCACTTCCTAGCGGCCAGAGTT	1	-	Chr15	10952991	10953110
Chr15	1526	GATCCCTACGGTGCACACAACTCCACGGAGTTTCTCATCTATGAAAGAGGAGTTGAGGTCGGATGTTGGGGCTTGTGCATCAACTCTGTGTTTTCTTCAGTTTATTCATGTAAGTGTTCT	1	+	Chr15	10953113	10953232
Chr15	1527	GCTGCTAGCCATTTGAAGACAGCCTTGGGAGAAGAACACTTACATGAATAAACTGAAGAAAACACAGAGTTGATGCACAAGCCCCAACATCCGACCTCAACTCCTCTTTCATAGATGAGA	1	-	Chr15	10953145	10953264
Chr15	1528	GATCACAGGAAGTGTCTTTTTTCAGACTCAATCCTAGGAGTCATTCCCCTTGAATTGTGCTTGTAACCAGCGGAATTCTGGGAAACTTGTTAGAAAAGAAAAGGAAATTTTGTGAATAAG	1	+	Chr15	10953360	10953479
Chr15	1529	CACCTGATGCTGTGTGCTGAACTGAGAAAGAGTAGCAATATGCTCTGAGGGGAGGTAAATGGTGACTTCTGCCAATGGTGGGTGGAGAAGTAGGAGGAATACTTGAATAATATCGCAACA	1	-	Chr15	10953640	10953759
Chr15	1530	GATCTAGCATCTCCAGCTACCTAGAGTGCCACAGGGCAACCTGGATGCCCTGGTGGGAAATAGCCCTAGAAAACTTCATCTGCACTGCAGTCGAGATATAGCCGTCTAGCCGTTACTACA	1	+	Chr15	10953762	10953881
Chr15	1531	TTATGAAGCAACACACTGTCTCGGGTCACTGGATAGGAGACAAGCTGTAGAAACGACAAGCAGACCACGTTGCTTCCCTTTTGAAGTGCATTCTGTGCCTCGAGTGCTAAGGTTGGAGCA	1	-	Chr15	10954299	10954418
Chr15	1532	GATCCATTCACAATAGAGATTTTATTCCTTATCTGTGATGTGTAAGCCCAATGGCTAATTCCAGTGGCTAAGCAACCTTTAATCTCAATGAGCACATCTCAAGCATGCGCCATTTATTCT	1	+	Chr15	10954421	10954540
Chr15	1533	GTGAGCCAGAGAATAAATGGCGCATGCTTGAGATGTGCTCATTGAGATTAAAGGTTGCTTAGCCACTGGAATTAGCCATTGGGCTTACACATCACAGATAAGGAATAAAATCTCTATTGT	1	-	Chr15	10954430	10954549
Chr15	1534	GATCCAATAGACTAAAGAAGAGGAGATAATTCTTTCCTTATAATTTGTATGTATAAATATATGCTAAGAGGAGAAGTAAGGTCAAAGTTAACTGTCTTTGTCCTTCCCTGAAGTCAGTAA	1	+	Chr15	10954552	10954671
Chr15	1535	CAGTTAGTGTGGTTACTGCTATTTTACTGACTTCAGGGAAGGACAAAGACAGTTAACTTTGACCTTACTTCTCCTCTTAGCATATATTTATACATACAAATTATAAGGAAAGAATTATCT	1	-	Chr15	10954575	10954694
Chr15	1536	GATCAGGATAAGCATACACTGTCCATCGGGTACTCTTGGGTCTGACCACTCTCATCAGAATGAACCTGACTCTTCTGTGTCATTCATCCCTGGTCCCATCACCAAGGGTCTCTTTTCTGC	1	+	Chr15	10955057	10955176
Chr15	1537	TTTTAAATCCTTTGCATAAAAGACAGCATGAAGTTGCCTTGCTGACTCTACTGTCCATAGAGAAGAACAACGTACTGTTTAGTAGCCAGCCAGATATCAAAAGAATATAAAAAGGAGAGG	1	-	Chr15	10955176	10955295
Chr15	1538	GATCCCCAAAGCCAGCTGTTTCTGGCACACAGATAAGGAAGTATTTTGTTTCTGACTCAGTATCAAAGGAAGTCGTCTAAAAAGGAAAGTGCATCTTCAAAAGAAAGGATTATCTGAAGT	1	+	Chr15	10955298	10955417
Chr15	1539	GGACTCATTTCTCATCATCAGTGAGCCTACCTACTTTAATCAGATATTTGGGGTCACTATCATTGTCCTAAAATTCAAAAGGTGCATAGGGATTCACAGCAAAGAGAGAACTCTCCTAGC	1	-	Chr15	10955794	10955913
Chr15	1540	GATCTAAGGTACAGAGAAGCATGGTGGCATTTCTTGCGGTTACAGTCTGGAACGGTGACTTAACCCTTACCATGCTTCCTGGATAGAGGTGCTGTCCACTTATGACTTGGGATTCAGACC	1	+	Chr15	10956014	10956133
Chr15	1541	CAACCCTCCTCAATGATTGAGTGACTATTTTGGTGGTACTCCTCAAATACATTCATGAGGACCACTTAAGGTCCTATCTTGGTCTGAATCCCAAGTCATAAGTGGACAGCACCTCTATCC	1	-	Chr15	10956094	10956213
Chr15	1542	GATCACCAGACAGTAGCTGTTCTTCTGAGTCAGGGACAGGGGCAACACTCACTATACAAGGCCAATGGTGAAGGAAATATGAAGGGATATGTACTGTGCTCAGCACAGGGCCTACTTATT	1	+	Chr15	10956515	10956634
Chr15	1543	CTAACCAAGGGACTCAGGGAACTCCACTGATGCTGTTTCCCTTGTGTTGCCAGGAGGCCTCTTCCTCCACCTTTAATGAATGCATGCTTAAACATTAATATAGTCGGAATTCTCTTTGTA	1	-	Chr15	10957006	10957125
Chr15	1544	GATCCTACGAAGCCCAGAGGTAGTTACCACCGGGCTCCTGGCCCTGTGCGCTAGTGCCCTGTAGACCAATGGTTGTTTCTGTGCTTCCCTTGTAGAAGGGGCAGGAAGCGCCAGGAGGCC	1	+	Chr15	10957374	10957493
Chr15	1545	AGCCAGCTGTACCATGCAGGTGAGAGCAGCGCAGTCCACGCCTTTGCCTCTCCCCTGGTTGTCAGGGCCTCCTGGCGCTTCCTGCCCCTTCTACAAGGGAAGCACAGAAACAACCATTGG	1	-	Chr15	10957439	10957558
Chr15	1546	GATCACAGCGTCTGCGGTGTCCCTGATAGGCTGTTGCTTTGTGGCGCTCTTCGTAAGATATGTAGATTAGGTTCATAAAAAGACACCCACCAAACCTCAGACAAAAGAAGCCCATGGCAA	1	+	Chr15	10957624	10957743
Chr15	1547	TGGTCAAAATTGCTGTATCGAGGAAGGCTAAGACTTTGCGGTAAGGGGAAGCACTTCACAAGCATTGTAAACTCACGGTCTCGATGCTCTGAGAATGGAATTCCTCATACTAGCGTACAC	1	-	Chr15	10958515	10958634
Chr15	1548	TACTGCTTCCCGTGGAGGGCAAGCATAGGCTGGCGGCCTACGTGCTCAGGGCTCAATGAATGTCATGGTCATTGCTGGCAAACCCCATCACCAGCCCTCTCTCCTTAGGTTTTCTGCAGC	1	+	Chr15	10958759	10958878
Chr15	1549	TGGAAGCATTGGGGGTGACCCTGTGCCCTTTACACACATGACAACTGAATAAAGGGGGACACAGAGAAAGCATGGCTCCCTCTCTCCAGAGTGCTAATGCAAAGTGACCTGACAGAGCAC	1	-	Chr15	10959149	10959268
Chr15	1550	GATCAGAGCCATGGGATTCATGGTCTGGCCCAAGGCTCAATCACTCTTTTTACCTCACTCTGTAACAGAGGGCACATGATAGCCACTGTATCCTTACACATGCTAACACTTGCAGTGTTA	1	+	Chr15	10959271	10959390
Chr15	1551	CCCACCAGTGAGTCACACCATTACTTACCAGTGGGGAAGCCAGGCTGGGGACAACACTGCCTTCACACACAGGCAGTCAGTGTCCATGGCCCACAGTTCATCACTAGAAGTCTGTGGTCA	1	-	Chr15	10959649	10959768
Chr15	1552	GATCCTGAGAGGAGACACAGAGCAAGATAGGAAACGTTGTGGGAATGGAGACCTCAGGTGTCGAGTGAGCACTAGAACATTCTCTCAGGAGACAGGCGTCAGTAGACAGCTTGTTTAATT	1	+	Chr15	10959771	10959890
Chr15	1553	CCTCTCCCAATTAAACAAGCTGTCTACTGACGCCTGTCTCCTGAGAGAATGTTCTAGTGCTCACTCGACACCTGAGGTCTCCATTCCCACAACGTTTCCTATCTTGCTCTGTGTCTCCTC	1	-	Chr15	10959779	10959898
Chr15	1554	GATCATTAGCCACCATGTGTCATGCTTGCTTGCCTCACCCCCTCTCTTTGTGCTCTCCAATAGCTGCCGGGTCTCTGCACATTTTCTCCTTTTGGCTACAGTCTGGAAATCTACCTTGCT	1	+	Chr15	10960167	10960286
Chr15	1555	GATCCCAGTTTCCCAGGGATGTTGGGAATCCAAGAGTGCTGCTGTTTCAGTCATCAGTGTTCACGATGTCTGGCTGTCTCTCTTTTCCCACATGAGTACCACTTACTTGCTGCCCTTCAA	1	+	Chr15	10961266	10961385
Chr15	1556	CATAGTAATGGAATGCAAGGAGACCTGATTGAAGGGCAGCAAGTAAGTGGTACTCATGTGGGAAAAGAGAGACAGCCAGACATCGTGAACACTGATGACTGAAACAGCAGCACTCTTGGA	1	-	Chr15	10961294	10961413
Chr15	1557	GATCATGCAAAGCAACTGCTCTGAACTCCGGAGCACGAGACAGCGATGGATGAGCAAGGTGTCAGAGGTCCTGTGTCAGCCAGCTCCCAGTGAGATGAGAGAAACAGACCACACCATCTC	1	+	Chr15	10961542	10961661
Chr15	1558	AATTCTTTTATTCTATCCCAAGAGTTCAAACACTGAAACAGTCCTTGAAGTTATACTTAAGAATTGTGTGGCATTCTCGGGGCTCTGCCTAAGCCTTACAGGGTATGAGTAGGGCAGCAG	1	-	Chr15	10961664	10961783
Chr15	1559	AATGTAGATTAGCTGGGAATATGTCCTACAGCTGAGGGCCATCCTACTTGGACCTTAAAGGAATTAAGCATAGTCTTGATTAATCAGCCCCAGGGCATGGCCTTTATTATAGGTAATCAA	1	+	Chr15	10962191	10962310
Chr15	1560	TTACCAGAGTGAATTTCATTTACTATAGAAAATGCAAATTTGGGTTTCCATAAGCTGTTAAAGGTTTTTAAGAATTGAATTATGTCCGCTTATTCAACCTTTAATAGAATTGAATTCAAT	1	-	Chr15	10962607	10962726
Chr15	1561	GATCTCCTGAGGGGTGAGGGGAAGGCACACTGCTGGCTTGCTGCTTCCCTAATCCACCTCTTTCTCCTTCCCTCTCCGCCATCAGCATCTTTGCCAGAACTGCCTCCATATTCCGTCGGC	1	+	Chr15	10962828	10962947
Chr15	1562	AGTCAAAGCAGTGTTTAGGATGGGCCGACGGAATATGGAGGCAGTTCTGGCAAAGATGCTGATGGCGGAGAGGGAAGGAGAAAGAGGTGGATTAGGGAAGCAGCAAGCCAGCAGTGTGCC	1	-	Chr15	10962851	10962970
Chr15	1563	GATCTGGTCCCTCGGCAGAACCGTTTTTTTCCTGGGTTTACATGAGTAGCCTCACCATGACACCCAAATCATTGCTCTCTGCATTGTCTTGCTTGAGTCTCTGGCTGTTTGTCCTAACTA	1	+	Chr15	10962973	10963092
Chr15	1564	CATGCAAAAGGGAATCACTTTGTCCAAATCCAAAAAAAGAATCCAAAGAACACCACGGGGGTGGGGGGAGAAAATAACTATGGATTCTGTCTACTCAAAGACAGAACAACAGGGGGTGGC	1	-	Chr15	10963151	10963270
Chr15	1565	GATCTGACCACAGCGCAGTATCTTTCTGTAATACTCATAACAGAAGCACACATGTCAGCAACCCTTCTTAAAAGTCCTGATTCTGAGCTGCCTAAAAACAGTGTTACTTGTCAAAATTGG	1	+	Chr15	10963273	10963392
Chr15	1566	CATGCTCCAATATACAAAATAAATAAAAGGGTCAACATAAGAGGAAACAGACAGTGCTATGTCTATGTGCAACATTGATTGGTATTAGACGATTCCTGGGAGATTAGTCAGTTACTATTC	1	-	Chr15	10963392	10963511
Chr15	1567	ACTATGAGCATTAGGGGCTCACAGTCCACCCTTTGTTGTTCTGGTTGCTAGCCAATACCAATACCAATATCACCATAGGGCAATGGGAGGACTAATGTTGCTACTTTAAAACAATACCTC	1	+	Chr15	10963907	10964026
Chr15	1568	TAGAGAGACTACAGTTCTATTTGGCTTAGTCTGGGGTAAAGAGGCTGGTGAAGTAGGTACCTCCAATTGCAGTGTGGTCACTTTAATACCATAAGGGACCATTAGAGAAGCCTTGCTGCT	1	-	Chr15	10964235	10964354
Chr15	1569	CTAGAACTGAGCTGTCACGAGGAGTGGCCTCACTCTGCAGAGACAGCCCTGCAGCTGTCCTGCATATTCAGATGAGTAAAATATTCAAGCCCCTGGAACTTGGTTAGGGTAGTCTACTCA	1	+	Chr15	10964492	10964611
Chr15	1570	CTCCTCGCCATACCACGCATCTGAGCAGAGATGTCACCGGGAGTCTTTAGGCAGTGGCATGAGGTGCCAAAGAGAGCACTGTGATTAGAGGGTACGAAACAGAGAGACCCTGAAGGAACA	1	-	Chr15	10965022	10965141
Chr15	1571	GATCAGTCTCAGCTCGTGCACATTAGCCCTGTCGAGGGTGATAAAGGATACCGGGGTTTAACTTCTCATTCTTTCCCAGATGGTTACAGCAAGTTAGATGCTTGCTTGGGACACTCCCAG	1	+	Chr15	10965144	10965263
Chr15	1572	AGAAGCAGAGGGATTGAGTTGTGTAGGAGTTGGTGCTCATATAGCCTTTCCTAAGCTCTTTGACCTGGGAGTGTCCCAAGCAAGCATCTAACTTGCTGTAACCATCTGGGAAAGAATGAG	1	-	Chr15	10965208	10965327
Chr15	1573	GATCCTTCCCCAGCTTCTGGGTGTCCCAGTGTTCAGCGCGCACGTGCAGAAATGGGGCTTGGGATAGAAGGCATGGAGTGGGAACTAGGAGGCAAGGCTGCTTGCTCTATCTGGTCCCAG	1	+	Chr15	10965330	10965449
Chr15	1574	CTATCCACCCGGTGTGGTGGTCTACAGCGGGGGTCGCTACGACCTGCTCCCTAGTAGCTCTGCCTACTGAGACCTGCCAAGGCTCAAGGTCTTTCAAGGAAAAGGAGAGGGAAGGGAGAA	1	-	Chr15	10965570	10965689
Chr15	1575	GATCTTCAGGTTCTGGCTTGGTGGTGGCGGTGAAAGGGCGCATGTTGGTGAGCGAAGGCGAGGCTATCCGCCACAGCAGGTTCTTGAGCGCCTTGCGGAACTCGCGGCGCACTAAGCAGT	1	+	Chr15	10965745	10965864
Chr15	1576	CTACTGCTTAGTGCGCCGCGAGTTCCGCAAGGCGCTCAAGAACCTGCTGTGGCGGATAGCCTCGCCTTCGCTCACCAACATGCGCCCTTTCACCGCCACCACCAAGCCAGAACCTGAAGA	1	-	Chr15	10965747	10965866
Chr15	1577	GATCGGGTTGAGGCAGCTGTTGGAGTGCGCCAGGCACACGCTGACTGGGAACGCGTACACTTGGCACTGAAAGTACTCCTGGCTGAAGGGCACGGCGTTGAACTTGATGAGGATGCTCCA	1	+	Chr15	10965869	10965988
Chr15	1578	GGCTTCGGCTGCGCTGGCCTCGCTGCCCAATGCCATTTTTTCCACCACCATCAGGGTGTTGGGTGAGGAGCTCTGCCTCATGCACTTTCCAGACAAGCTACTGGGCTGGGACAGGCAGTT	1	-	Chr15	10966254	10966373
Chr15	1579	GATCAACCCACACAGCACCTTGGCTGAAAAACAGCAGCTCTCCCTCAAGCTCTGGCCGCAGCAGTCGCCACGGCCACGCCCTCGGGTCCGATGGCTCTTGAGAGCCGAGGCCACCGAGTG	1	+	Chr15	10966376	10966495
Chr15	1580	GTCCATGGTGACATCCATGAACATGTACGCCAGCGTCTTCTTCCTCACTGCTATGAGCGTGGCGCGCTACCACTCGGTGGCCTCGGCTCTCAAGAGCCATCGGACCCGAGGGCGTGGCCG	1	-	Chr15	10966446	10966565
Chr15	1581	GATCTTACACATGGCCTTGCCGAAGGGCCACTTGAAGTCTAGTGCGTTCTCCACAGCCCAAAAGGGCAGAGTGAGCACGAACTGAAAGTCAGTCAGTGCCAGGTTAGTGACAAAGAGGTT	1	+	Chr15	10966568	10966687
Chr15	1582	CATCAGCGCGGTTTACTGGGTGGTTTGTGCCCTGGGACTGGCCGGCAACCTGCTGGTTCTCTACCTGATGAAGAGCAAGCAAGGCTGGCGCAAATCCTCCATCAACCTCTTTGTCACTAA	1	-	Chr15	10966671	10966790
Chr15	1583	GATCCTGAAGCTGCAGCGACGCATTGCCGCTGGCGTTGGCCACTTCCAGCAAGTCTGGGGTCAGAGCGAAGAATTCTGAGAGCTCATCACCCGCAGCTGCTTTCCTCACGGTGGCCGCGG	1	+	Chr15	10966897	10967016
Chr15	1584	CAGCCACTTGCCTAGAACTATCCTCTCTTCTAAACCCACCAAGAACTGATGCTGAGTGCAGCCAACCCCTGCGCCCAAGGCGGTTCTGGGCGCCAACGCGGCTCAGCATCCAGTTTCCAG	1	-	Chr15	10967167	10967286
Chr15	1585	GATCAAGGTTCCTCCTGGTGAGAACTGAGTCTCCAGCTACCTACTCTAAGACTGAGTCATACCCCTCTGCTTTCCTGCTGTCACTTAGATGCAGTCCCCTACTCAGGAGCACGGCTCTCC	1	+	Chr15	10967289	10967408
Chr15	1586	TTTTCCTCTAGAAGGAGAGAAACTCCTCCGGGCAACCTCAGAAGCCAACAAAGGTACTGGGAGAGCCGTGCTCCTGAGTAGGGGACTGCATCTAAGTGACAGCAGGAAAGCAGAGGGGTA	1	-	Chr15	10967348	10967467
Chr15	1587	GATCGTGGACATCTGTGTCTCGCTCTGACTGCCTGAAGGCTGATTCACGCCATCACTTCCTGGAGCTCCGTTGGTGTTTTCTGTGTGTCCGATATTGTCAACCCCCAGTGAGTTGCCAGC	1	+	Chr15	10967470	10967589
Chr15	1588	TTACTGAAGCTCTTGCGACCTCTATTGGTAAAATCGAGAAATGCAGCGTCTGCAGCGAAGTGCCCTTTTAAAGTCCACTTTGGAATTAAGACTGTTTAAGGTTGCCGAGGACCTCTTTTC	1	-	Chr15	10968334	10968453
Chr15	1589	GATCAGTTTTAATATGTTGAAGTTCTCTGCCCTGGTAATTCTGTGCTTCTGTGGACCCCTCCTTGCATCCTGGCTTTATAGCCTCGCCTTCAAGCGCACGTTCTCACTTTAAAAAAGCGT	1	+	Chr15	10968476	10968595
Chr15	1590	AGATTCTTAAAAATACAAGAAAGGGGAGTGTTTGCTACAGGCAACACCTTGCCATTTACAGAGACATTTTGGAATACACGGCAGGAGAGAAAACCGTTACTAATATCTAGTGGAGACAGG	1	-	Chr15	10969245	10969364
Chr15	1591	GATCTAAAGGCAGTGTCAGGGGAGCGGTGCACTGGAGGATGTGGGAAATCCTTTGTGGTCTCATTCCCATTTCTAGGAAAATAATCCAAAAGGCATTGCCTTTAGGCAGGAGTTAAAAGT	1	+	Chr15	10969367	10969486
Chr15	1592	CTTACCTCACTACAGATGGAGGCCAGGAGTCTTAGCTTCTGACTCCCTAGGAAAATCTCCCCCTTTGAGCAACAATCAGACATAATGCTCTTAGCAGTATCATCAGCTCCACTGTAGTTT	1	-	Chr15	10969603	10969722
Chr15	1593	GATCTCCTGGTTCTGAATTCTGCCTCCATCATGTGCTGAGGGATGTTTCAGGTCACCCAGGGGCTGTAACCGTAGCTATGGGATACCCTGCTGCTAGTGTTACACAGGCATCTTAGAGTG	1	+	Chr15	10969725	10969844
Chr15	1594	GTGACTGTGGAATGGACTTGTTATCTGACGGCTCAGGGTCAGCCCCAAGCTTACTCATTCCTAAGCCTGAGAGCCTTAGACCTCTGCACAACCTCTAAGACTTGGAGTGCCCGTTTGAGG	1	-	Chr15	10969928	10970047
Chr15	1595	GATCTGTCTAGCCTCACGAGCCCTGTGTAAGGAAGTAACTGGCACTCCAGAATAGCCTGAGATAGTTGCTGGCCATGCAACATCAAAATTACTGGGGTGGGGGGGAGCTTGTTCGAATTC	1	+	Chr15	10970050	10970169
Chr15	1596	CAGGCTCCTTTTCAACCCTTTTGAGAACCAGAATCTCTGAAGATGGTGTGGGATGTGAAAAAAGTCTGGAAAATGAATTCGAACAAGCTCCCCCCCACCCCAGTAATTTTGATGTTGCAT	1	-	Chr15	10970124	10970243
Chr15	1597	TTCTAAGTTTGAGCCTCTGTACTAATTTCCATGTAAACTCTAAACCTCTAGGTAAATAATTTTGAATTCTTGGGAACAATGGCCTCCAGTGATACTTCACTATACACGTGACTTGAGTAA	1	+	Chr15	10970289	10970408
Chr15	1598	CAAGGATTTGAACTGTAGGAGAAAGCAGCCAATCTTCTCCATGGCCCCTGTATCGTTACTCAAGTCACGTGTATAGTGAAGTATCACTGGAGGCCATTGTTCCCAAGAATTCAAAATTAT	1	-	Chr15	10970344	10970463
Chr15	1599	GATCTGAAGGGGCACTGCTGCAGAGGTGCTGGGAGCACTAGCTCTCTCAGGATTCAGCCTGAACCCTCAGGAATGGCTGCTCGTCAGTGGCCCTCTCACTGAATGTTGTCAAAGCACCGG	1	+	Chr15	10970466	10970585
Chr15	1600	TCTAGCTGTGCTGGCCGGTGCTTTGACAACATTCAGTGAGAGGGCCACTGACGAGCAGCCATTCCTGAGGGTTCAGGCTGAATCCTGAGAGAGCTAGTGCTCCCAGCACCTCTGCAGCAG	1	-	Chr15	10970480	10970599
Chr15	1601	TTGACTAAGTGTATGACGAAAGGGCAAATTCCCTTTCCACATAAACTCATTGTCAGAGAAAACGAGACTCTGGACCATTTATCTGCAAAGCGCTGACCCCGTTTTGCTCCGATGGTGTAT	1	+	Chr15	10970665	10970784
Chr15	1602	TAAGGCAATCAACGACATGATGTGGTGTCATTTTTAACAGCACACCTGATGGCTTATGTCACCCTGACAGGCTTTTCTCCCTCATGTTTGTATGCATACACCATCGGAGCAAAACGGGGT	1	-	Chr15	10970760	10970879
Chr15	1603	GATCCCTCCTGGAGAGTTGAACCATATGTAATTTGTTGATATTGTTCAAGAATATAAACGTTGTGGAAAAAGGAGAAGAAAGGGTGCCCCTTTTCAGCAGCTTGATTTTAAGTCAGCCAT	1	+	Chr15	10970882	10971001
Chr15	1604	AATACAGAGAAAAAGCTACAGAATCTGTTGTGTGGAGTGTGTGCCTGAAAAGAAGCACTGAGGAGGTGGGAAGGGTGCCTCTTTTTTTCAGAGAATTAGGCAACCTTTCTCAAAATGGTA	1	-	Chr15	10971187	10971306
Chr15	1605	GATCACCCTTGAAGCTCATAACCACACAACATGTTTTTTATAAAAGAAAGATTTAACATTAATGATTTAAACCTCCAAGTTAAGATACTGGGGGGAAAAGAATCAATAAATTACCTCCAG	1	+	Chr15	10971337	10971456
Chr15	1606	AAGTAGCCCTGTCCCCAGACACTCCGACCCTCTCTTGAGACCTTTCTACCTATCTCTCTATGACCTAGTAGCAAGAAAGTCAATGTCTAATCCTACCGAGGCTCTGCATGCACATTTCTG	1	-	Chr15	10971467	10971586
Chr15	1607	ACTTCAAGTTTGTATGTGCCGCCTGAGCACACAGGGTCAGTTCAACACAAATGTGGACCATCACGGTGTTGTGCATTCTCTGGTCAATACAACATGGCCACCTTTGAGCTACAGGAATAG	1	+	Chr15	10971696	10971815
Chr15	1608	ACCCTTTGGATGCTCGTGCACACACCTATATGCTGTACATGAAAATTCAGCAGGTTCATTAAGCCAGATATAACTGATTTAGAACAATAGTCAGATTGACATTTTATTCTGTCTTCAGAA	1	-	Chr15	10973055	10973174
Chr15	1609	TTCCCTGACCCCTCGGTTCTTTTTAACGATTCAATAGTTACTCAAGGTTACCACTTCTTTGCCAGGTTTCAAGTAAGCGTACCTCCTACCAAATTTCTTCTACCACACATCTCTATACTC	1	+	Chr15	10973529	10973648
Chr15	1610	TAAGGGGATAAGAGGAAGCTTTCAGATGTGCTGGAATCAGGTGCTATGTCGACCACATCAGTTCTAAACATGCGCCTGTAATAGAATCTATAAGTGACCTGTCCTCATAAATGTCCTGTT	1	-	Chr15	10973815	10973934
Chr15	1611	GATCTATCCCTCCTGTTGGCCTGCTCACTCTGGTGAGCTTCTGTCATCGTAGTTTCTTTCTCCTAGAAGGGTCTCCCAGTGCAATCTCACATTATACATCATGGGTATTTATATGTGAGG	1	+	Chr15	10973937	10974056
Chr15	1612	TGACAACATGTTGGCTTACAATTTTTAATAGTTTGCGTACCCCCTCAATTCTTTTGCTCCCTTACTCTCTATAATTTATATAAATGAAACATTGAGAACAAACATAATTTATATTGTGTA	1	+	Chr15	10974906	10975025
Chr15	1613	CACAGTACACAATATAAATTATGTTTGTTCTCAATGTTTCATTTATATAAATTATAGAGAGTAAGGGAGCAAAAGAATTGAGGGGGTACGCAAACTATTAAAAATTGTAAGCCAACATGT	1	-	Chr15	10974911	10975030
Chr15	1614	AATTCTAGTCATTTCACCCCAATATCTTTTATAATACCCTTCCCTCACCTTCTCCCCAACAATTTCTCTTCCTATTTTTAGTGTCTATGTGTGTGTCCCACTGAATTTAATTATGATTGT	1	+	Chr15	10982024	10982143
Chr15	1615	GCAAACAATCATAATTAAATTCAGTGGGACACACACATAGACACTAAAAATAGGAAGAGAAATTGTTGGGGAGAAGGTGAGGGAAGGGTATTATAAAAGATATTGGGGTGAAATGACTAG	1	-	Chr15	10982028	10982147
Chr15	1616	GATCAGGGGAAAGCAAGCTATTCCCAGCTACACGTCACTGCTGGCACTGTTAATCTGAACATTTTGTTTCTTGTCTTGCTTTAGGGAATTTTAATACGCGCATAGAATTATTAGGTTTCA	1	+	Chr15	10982294	10982413
Chr15	1617	TCACTGAGAGAGCAGTCAAGAGCTGGAGCTGGCCACAGTGGCTAGTGGTATACACAAAAGGCTGCAGGAGAGAAGGAACCTGCCAGGAGAAAAGGGAGCTGCAGGTAGAGAGTTCTAGAA	1	-	Chr15	10982439	10982558
Chr15	1618	TTAACCTAATGTCACTATCTGCTTTGTCTTGTTTACATAGGAAGGCCAAACTGTATTGTTGTTCCTCTGTCAAGGTTCAAGATACATATCCTCTTTGTAGATATTTATACACCATCCAAA	1	+	Chr15	10982668	10982787
Chr15	1619	ATGGGTTCCTCTTCTAACCCCCACCTGACCTTGGAAGACACGGTGATATTAGACTCTTTTCTTCTTCCTTTGCCTAGAGAAATAAAGAGTCTCCTTTAGAGATTGACTGAAAGCAAAAGT	1	-	Chr15	10983273	10983392
Chr15	1620	GATCAAATATTCAGCAGACTCATCTCTGAGTGATATGCAGAAATGAATAAAACATGCTGTCTACACCCACTGCCTATAATCAGTGAGAAACCAATCAAAACCACCTAATTAACATGAATC	1	+	Chr15	10983514	10983633
Chr15	1621	GAGTTAGAAAGTGGGCAGCTGAGCTGATTCATGTTAATTAGGTGGTTTTGATTGGTTTCTCACTGATTATAGGCAGTGGGTGTAGACAGCATGTTTTATTCATTTCTGCATATCACTCAG	1	-	Chr15	10983539	10983658
Chr15	1622	GATCAAGCGAGGTAGCAAGACCTCCCCACCTCTTACATACTAATCTGGGTATTCCGTTGACATATCCTTTGCTCCTGATTTTCTCACACTCAGTTTCAAAGGCACCACAAGTCTATTCAT	1	+	Chr15	10983661	10983780
Chr15	1623	ATTAGTGTGGCGTGACTCATCTTTAAAGGGGAGAGGGCTGTTCTTTCTATGAATAGACTTGTGGTGCCTTTGAAACTGAGTGTGAGAAAATCAGGAGCAAAGGATATGTCAACGGAATAC	1	-	Chr15	10983709	10983828
Chr15	1624	GATCCAGAGGCCTCTCAGGTGACCCAGTCCAGATTTTATGTGGCAGGAAAACAAATAATTGATAGTTGAGTGAGTGTTATCTGCAAGAGACAGGGTGCTATGACACAACAAAGGAGGTCC	1	+	Chr15	10983886	10984005
Chr15	1625	CCCCTGAAACTGTAAAAGCGCCTGCCACAAGTCCTGAGATGAATAAATTTCCATAAACAGTATTTTCCCTCTCTGAATAGAATAGTGAAAAGTAAACCTTGTAGATAACCCCAGATTAAG	1	-	Chr15	10984246	10984365
Chr15	1626	GATCACGGCCTCACAGGTCTATACATGTATTTTCAACACATATAAACTTGTGTACTTTAGGGTTAGCGTTTCTTAGGCTGACAATTTACCCCAATCATATTACTTGCAAAGTGGATACTT	1	+	Chr15	10984783	10984902
Chr15	1627	TGAGAACAGAATGTTAATTGTATCCCCCAAGAAACTTGAAAGCATAGGCAGCAATAATAAGTTTAGTAAGTATCCACTTTGCAAGTAATATGATTGGGGTAAATTGTCAGCCTAAGAAAC	1	-	Chr15	10984850	10984969
Chr15	1628	GATCCCAGGGGCATACCAAAATCCAGTAATACCAGGACGTGACTCTCTAGGACCAGGACAAGATGTTCTGATACTTAGCTGGTTTCTCTCCTGAGGACTCTGCTCACAATCCCATGCCAC	1	+	Chr15	10984972	10985091
Chr15	1629	GAGTTTTGATAGAAGTGGATATGTGCCAGAAGGAAACAAAGAAGTCATGGTGACCAAGAACTCACAGGTGACCAAGAAGTCATTGGTGATTGTTAGGTTTAGAGTTATCAGTAATGGAGA	1	-	Chr15	10986009	10986128
Chr15	1630	TAAAACTGTTTTGCTATGATAATAGCACTCAGAACTCCCTACACACTTTATCATACTTTTCTCTCTTTTGCAACAGTATATGTGTTCTTCACTTCTTAATGCTTACTATTTATAGCAAAA	1	+	Chr15	10986684	10986803
Chr15	1631	GATCACTATGGACTGTGAGTTACTTCTTATTATATGGCTCACTTTTGGTCGCTATTGAAAATTTTCTGCTGAGACTTTCTGATGCCTGGTGAATGGCATCCCTCAGAAGGATGCTATGTT	1	+	Chr15	10987704	10987823
Chr15	1632	CAGAGATTGCCAGAAGGCCAAGGAAGGTAAAAGGAAGGCAAGGGGAAGCCTATGGCAAGGTTTCAGAGTCCGGGCAATGTGAATGAGGCAGCTGTCCCAGCACAACACAGGGCATCAGGG	1	-	Chr15	10987837	10987956
Chr15	1633	CAAGCAAGTTCTTTAGTTCCTCGTCTTTGTACCACTTCTGAATATCCTCATTTTTATTTATTTTATTCAAATGTAACACAGAATGCACTTGTTATGATTTGATATAAAAATTTCACTGAT	1	+	Chr15	10988278	10988397
Chr15	1634	TTGGAAAGGATGGTTTATATTAGCTCACATTTGAGGTAACTGTCCATCAGTGAAATTTTTATATCAAATCATAACAAGTGCATTCTGTGTTACATTTGAATAAAATAAATAAAAATGAGG	1	-	Chr15	10988323	10988442
Chr15	1635	GTTTTTAATCACAGCAACAGTAATCCTGAATAAAACAGTTTACTGCAGGCATTATCACCTGACCAGCCTAGCTACATTTTATTTTGGTTAGTCTTAAATGGTGTGCACGTAGACACTGGC	1	+	Chr15	10988819	10988938
Chr15	1636	CCTTTTGATGCTATAATTAATCAGCTTAATTGATGAATCAGTGCCATAGCAACGCCCTTTTGAAAGACATGGCTAAAGAGGCTATGGGACCCTGATTAATGAAACACATACTGTTGGCTT	1	-	Chr15	10989002	10989121
Chr15	1637	GATCCATTCAGAAAGGTACCGCTCAACTGCGAAGAGCGGAAGCTTTATATAATCTGCAACAAATAGATTACAGGGTTTTAAAGCTGACTTGGGAATCCGAACTCTCTGCCATTGGCAATG	1	+	Chr15	10989124	10989243
Chr15	1638	CAACAGAAAACATTGCCAATGGCAGAGAGTTCGGATTCCCAAGTCAGCTTTAAAACCCTGTAATCTATTTGTTGCAGATTATATAAAGCTTCCGCTCTTCGCAGTTGAGCGGTACCTTTC	1	-	Chr15	10989134	10989253
Chr15	1639	GATCAATTCCCACCTCCTTCCAAGGACTACGGAGAGGTTTTAAAAGAAAATAGTGGTTGAGACAGTGTTTGTGGTGTTGACAGATGTGAAGTGTCTTGTGGCCTAATCATTTGCCATACT	1	+	Chr15	10989330	10989449
Chr15	1640	CAGGGAGTAATTTAATTCATCATTTAAAAGTATTTCCAATATAAGAATTAATTATGACAAAAACTTAGGGTGCCTTTCAAAAAGCCCCCTTTGTTAGAACTTTTTAATAGTATACAATAT	1	-	Chr15	10989629	10989748
Chr15	1641	TTCCTTTTTTGCCCAATGATAACCTATGACCTACTTCTTTTAAAAAGCACCTTCAGGATTTCACATTTTCCCCATCGAACGACACCTGTGTTCCTCCCCAACTGCTGAGTTCCTCTGCCC	1	-	Chr15	10991037	10991156
Chr15	1642	GATCCAGAGCTTATGGCTGTTAATAAACCTAAGATGAAGAGGCAAAAATAAGAAGTCTTGATAGGCTGAAGGACCTTACCATGAAGGGTTGAATGGGCTGACAGAATACGATACTTAAGT	1	+	Chr15	10991159	10991278
Chr15	1643	TCAAAGGTCCCCCATTTTTAGGGTAGTAGTATTGGAAGGTACTGTGAACATTTATATGGTGGGGCCTTGTATAAGATTGTTAAGTCAGTGGGGATAGGGTATCCAAGAAAATTGTAGGGT	1	-	Chr15	10991563	10991682
Chr15	1644	GATCATGTCCACAATCAGACTTAGTATGGTCTTGAAATTACATGGGAGGAGAATCAGAAGAATAGTATAGAGTTGAAGTAGTTAATCTGCAAAGCCAGAATTCAGCGGCTCAGCCTTGAC	1	+	Chr15	10991685	10991804
Chr15	1645	GGCATTTTCTTTTTCTTTTAAGAGCAAACAGATGTTTTCTGAAGACCAAAAATCTCTACTGGCTCCCATGTCCTGGATAGCTGGAATAGAGATTTGTTTCTGAAACAAGAAGTCAAAGCA	1	-	Chr15	10991812	10991931
Chr15	1646	GATCAGCTCAAAGTGTTTTTAAATGACCTCATAAATGCATATCTGGCAGCTAATGGTGCCTACTAAATTTCATCGATTTTGGCTCAGGATGTGAACTTGCTACCTTCTATATGTGATAGG	1	+	Chr15	10992309	10992428
Chr15	1647	CTCTGGAGTTGACTAACATCTCTGATTCTACCTGCAACCTTCAGCTCTCCTGGCCATGTAGTATAGCCATGATGTAGTAGTTATGACATAGTATGTCATGATAAGGAAGACAGGGAACTG	1	-	Chr15	10992447	10992566
Chr15	1648	TTCCACTAGCAAAACACAGGAGCCAGTGTCCCTCAGAAAGTCTTGATAGCTATGTTTCCCAGTGTGGAGTCCTTTGGGCTTTCCATCTAGGGCCTTGCATTTTGGGTCCCTGGGGATGGT	1	+	Chr15	10992871	10992990
Chr15	1649	GCATTGGGTCAGGGCAGCCACACCATCCCCAGGGACCCAAAATGCAAGGCCCTAGATGGAAAGCCCAAAGGACTCCACACTGGGAAACATAGCTATCAAGACTTTCTGAGGGACACTGGC	1	-	Chr15	10992892	10993011
Chr15	1650	ATGCTTGAGAGGCCTTCTGTGGCTATAGGTCAGTGCCTGCTTTCTTTTCAAATCCTACCCTCTCTCTGTAATACCTCCACCAGCAGCACACTAGCAACATGCAGAAAGATTTCAGCCCCA	1	-	Chr15	10993876	10993995
Chr15	1651	GATCATTTCCTGTGTGACTTGGCAAAGAGAAAAAAATTGCTTATTAGTTGTTAAGTGGAAATCTTAGCCTGCCCTGGAAGAAGAGCACAGAGGTTGCTAGAGGGTGGGGAGTCTTGACAG	1	+	Chr15	10994062	10994181
Chr15	1652	CACCCCTCTGCTTCCCCACCCGACAGGCCTCCAGCCAGCTAACACATTTTCCTTGGGGACGCCCTCCTCCCTCAAGCTCCTCCCTCCGGGCTCAGAGCCTGGGCATGCGGGCCAAATAGG	1	-	Chr15	10994370	10994489
Chr15	1653	GATCTGGGGTGGGCTGAGCCCCTTGGCTCTGACCCAGTCCATGCTCTGGCCCGCAGGAAGAAGAAGCTGTCAGCTCATTCACTCCCCTTTCAGGACAGGGAGAGAATAAAAGCTCTCTGG	1	+	Chr15	10994492	10994611
Chr15	1654	GAGCTTGGCCAGCCAGCTCCCCCGAGCACATGGCATGGTTCAGTTGTTGGGGAGAAGAAAAGTTTTAAAAGTTTTAGCTCTCAGCTGCAGATATCCAGTCCTCGCCTGTGTCCGCACAGA	1	-	Chr15	10994701	10994820
Chr15	1655	GATCGTGGCTCAGCTTATTAATTTTGGGGCTTTTTGCCACGGGAGACAAACTCAGCCCTGGCCGGTTCGCTTCCCAGACCCGAGGCAAGGTTAGTGGCTTTTCTTTATTTGTTTTTCTAA	1	+	Chr15	10994823	10994942
Chr15	1656	GCAAGGTTAACTAGTGTGCAGACCCCTTTGCAACTGTGAGCTGCTCGAAGAATCCCTCTAGCCTCCTGGCTAAGTTGAATTTTGTGATTGTTCAATACGTACATGTAAATGCACCTGGTT	1	-	Chr15	10997164	10997283
Chr15	1657	TCCAGCGTCACAAAGGCATAAATGAATAAAGGTTTTGGTACCCAGAAAGAGTGTGATGACAATCCTAATCCTTTCCAGGACAGACAGCTAATTCTGCAGCACTCTTTTCCCACATCAGTC	1	+	Chr15	10997391	10997510
Chr15	1658	TTCTGACCACATCACATGTCGGGAAGCATCCGTACGGATAAAACTAAATCCGGGGGCCCTTGTTGGTTGTGTAAGAGAGGAAACATGTTGTTTGCAAAACCAAGAGTCTTATTATGTTGA	1	-	Chr15	10997568	10997687
Chr15	1659	GATCAAAAGCCATCTATGCTGTCTTCAAGCCACCAGTCACTTCCGTGTTCTGTGTTGCTCTCTGTGATGTTGTGACATCTGTAGGGCATGTACTTTATCTCATGTTGGAGATGGGCCCTG	1	+	Chr15	10997943	10998062
Chr15	1660	TCCACACTGCCTCTGGGGCAAATATTCACTTGGTATCATTAAGACTGGGAGAAGGGTAGGACACTGAGAGAATAGAACTATAGCTCAGCCTACATAGGGATTTGTGGGAAATGATAAGCC	1	-	Chr15	10998768	10998887
Chr15	1661	GATCTTAGAAGTGAGTTCTGTACTCTGATTTCACAGGGTGTAAATCCAAGCCTCCCCCTTTTGTCTTAGATGAAAGGAGAAGGCAAGGAAAGTTTATCCCTCCCTTTCTGTTTCTGTCAC	1	+	Chr15	10998890	10999009
Chr15	1662	AGCATGAAATTCCAAGCACTGGGTATGGTGACCCTACAGAGGATGAACTAGAAGATGGAGAATTTGAGACAATTCTGAATTACACAGCGAGACCCTACCTCAGAGGAAAAGACAGAGAGT	1	-	Chr15	11000462	11000581
Chr15	1663	GATCTTAAAGCATAAATGGGATTTTGATGGAATGCAAAAGACTTTATAATCGTGAGAATAATATTAACAATGTAATGAATCTTCCATCGGTCTCTCCCCCTCCCCGCATTGTTTCCTCAT	1	+	Chr15	11000584	11000703
Chr15	1664	GGGTTTTTAAATACACTTAGTATATATGATGAGGAAACAATGCGGGGAGGGGGAGAGACCGATGGAAGATTCATTACATTGTTAATATTATTCTCACGATTATAAAGTCTTTTGCATTCC	1	-	Chr15	11000612	11000731
Chr15	1665	GATCCCAACTTCTTTCCTCAGAATATTCCTCTTGAATTAAATGAAGCTCATCTTGAGTGATAGAGTGGCTGATATCCACAGTTCTACGGTGGGTCAACTCAGACTGCCACACACACTGAG	1	+	Chr15	11000941	11001060
Chr15	1666	GACTGTGGTGCCCTGCTGCAGAACTGTGCCCCTGAGATGGCAGGGCTGGCCTGAGGAAGCCACCATCTTAACATGGGAAAGGTTCCCATATCTCTTCTCCACGACATAGCCGTTGGAAAG	1	-	Chr15	11001462	11001581
Chr15	1667	GATCGGGACAGCAGCTCTCAGTGCCTGCCAAGGACTGGTGAGTATCTGGCCCTTCATCTCCCTTTTCTGCCCCATGACTTATCCTGTAAACCCAATAGTAACAGGTTCCCAGGGGACTGG	1	+	Chr15	11001584	11001703
Chr15	1668	CACAAGTCTGATGGCCAAGTCTCTATACTCAACTGTTACATCCTAACAGCCACAAGCCAGTATTAGTAACATTCTGGCTCAGTGGGAATCAGAGTTTCCTAATTCAAGGTGAGACAGAGT	1	-	Chr15	11001929	11002048
Chr15	1669	TTCTGCCTTGGAATTAATATACAGCTAACTCTTAGAAGAATGTTTAGTAAATAACTATATTCAGTGAAGTTTATCTCCTACCCCCTTCTTTTAACATACGAAAATGCATGGTTTGTGATG	1	+	Chr15	11002280	11002399
Chr15	1670	ACTGTGTGACCCCACAGCACCAACAATGTGTAAATAAAGGTTCAGATTTCAAAAAACAAATTTTGTCTCATTTGGAGATGCAGTGTATAATAATAGAGATGTACACTTACATTAACCAGT	1	-	Chr15	11002476	11002595
Chr15	1671	GATCCCTTTACCCCCTTACTTCTAGCTGCAACCATGGTGACAGCTGAACAAGCTACTGTACTGCATGAGAAATGGCTTAGGAATCATGCTGAGGTTTGCAGAGGTTTCCCTCAGGCCAAG	1	+	Chr15	11002674	11002793
Chr15	1672	CACGAACATGAGTCCCAGAAAAACAGGTTAGTGATGTACTTCAAAGAGGGAAATCTGTGGTGTTTAGTCATGTGACATGTTGCTTGCCCAGAGTGTGTAGACAGAGAGGTCTAACTTATG	1	-	Chr15	11003735	11003854
Chr15	1673	GAGGGTAGTCAAGAGCTGTTACCTAGAGAATGGGTCTTAATTAGCAATATTGGCCAGCAGTAAAGAAGTTGTCCCATGGCTTTCAAGGGAAATTGCTTACTGAGCCTTATTCCTGCCTTA	1	+	Chr15	11004083	11004202
Chr15	1674	TGTAAGTGGACGTTGATAATCCTGTCACCTTATCTCACAGAATTAAAGCCAGCTGGTGGTGTGTTTACCAAAGGGAAATATTTACTTGGCTTTTGGTATCTTTTTATTGTCACCTGTTAA	1	-	Chr15	11004431	11004550
Chr15	1675	GATCCTGGCCGAAAGGAAGTGGGGTGGACTTGGGTCTGACTTTACTTGACCACATACCTGGAATCTGTCTTCTCTTGGTTCCAGCAATGACTGCCACACTGAGAGTTACCATTTATGGGG	1	+	Chr15	11004553	11004672
Chr15	1676	CACCATGAAAGTGGCCCATTCCTAAGAAAGGCTTCCCAAATGCCAATTCTGCCCCTGGAGTGGTATATTCTATTTCTTTCACCCCATAAATGGTAACTCTCAGTGTGGCAGTCATTGCTG	1	-	Chr15	11004634	11004753
Chr15	1677	GATCATGTGTTTTTGCTCAGGCGTGGTCTTCTGTATAGGGCTGGGAGGCTGCTTTTCTTGAAGTTGTCTACGAGATTTCTTAATCTGCTCTGGAGCAGGGCTAAATGGTTTCAAAGTGAA	1	+	Chr15	11005156	11005275
Chr15	1678	ACAGCTCAGAATAGAACAAATCCACTAAGCGTTTCAAGCAAAACAAACCCCACCATTTCACAGCTTCTGGACAGTTTGTGTACACTGGGTGGGTCATTATGATAGACAGATTCTACTCAG	1	-	Chr15	11005386	11005505
Chr15	1679	GATCCAGAAAGCAAATCTTTGAACCAGTTATAGTCTGAATGAAGCCTCAGTAAGAGTTCAAATCCCAGTGGACATGGTTTGGGGTTTGCTGCTGGCAGGGGCCTTAAGGGATTAGCATCA	1	+	Chr15	11005508	11005627
Chr15	1680	GCACGTGGTTCTGGGTGGTGTAGGGGGAGGAATCTAACCCTTTTACTCCAGTGCAGAAATATGAACCGAAATACAACAGACTCACTTGATGCTAATCCCTTAAGGCCCCTGCCAGCAGCA	1	-	Chr15	11005594	11005713
Chr15	1681	GATCTCAGCCATTCTTCCATACAGTCTTATTAAATTGAGTGCTGGTCTTGGCTCAATCAATTCTTGTCTCCATTCCAGCCCTTGCTGGGGAAGAGCTGATGGAGGGTCTCCCTAGGGCCA	1	+	Chr15	11005829	11005948
Chr15	1682	GATCGTCTAGTTGACAAGAGCTCCCTCACCACTGGCCTTCTGCACTCTCCCATGCGGAGAGTTTTATAGCTTTCCTGGAAGGGATTATGAATACACCGCAATGACATTTCTCACAGGATA	1	+	Chr15	11008021	11008140
Chr15	1683	AATATTAGGGTATGAAATTCTCCAAGAGTAAATTTAATGAAGGTTATTTTTAAAAAGAGTAATTGGCTGGGAAGTATCCTGTGAGAAATGTCATTGCGGTGTATTCATAATCCCTTCCAG	1	-	Chr15	11008095	11008214
Chr15	1684	GATCTCCTGTTGGGTTGCTTGGGCGTGTTGGCTACTAGGCATTTCCTCCCTATGGGGAAATTAGGTGGATGGAAAATGAAGCTCTCAAGCAGAGAAAATTAATTGCTTTCTAGTTTTCCC	1	+	Chr15	11008217	11008336
Chr15	1685	AGCATTACAGATTTTCAAACTGGCAACTTATTTGGAAAACTGTATAGAGAATGTTCTGTTTGGTCACTGCTTGAATCCTAACTAGCCCTGTGCAAGCCATTCTTCTGTAGGAAGCATGGG	1	+	Chr15	11010767	11010886
Chr15	1686	TAGATGACAAATACAATGCATACATAGATGACAGGTGACATCTGAGAGTAGGACTAGAGAACAAGAGTATCACAGGAACACTTGGGGGACTTCTGCAGCTAAGTGTATGGTAAGAAGCAA	1	-	Chr15	11011190	11011309
Chr15	1687	GATCACACCTATCCCAAATCTGTTTTTATATAGATGTATGCATACCTTTGAAGTTCAGCAACCAGCCCTGACACTTCCTCAGAACCTTGCTGTATAGAAACTTACTAGGGACCCTAAATC	1	+	Chr15	11011312	11011431
Chr15	1688	AAGTTTCTCTTTAAAGTGAAATACTTAGCGTAAGTGAATACTGGAGAAGTTCACTGCAGTCTGGATGTGGAAAAAAGACTTTAAGCTGAAGGCATAAGGATAAGGAAAGTAACTAAATAG	1	-	Chr15	11012225	11012344
Chr15	1689	GATCTGGACACTAAATTCAGGTTATCCTAAGACTATGTGTATCAAACCATTGCCCTGGCTCTGAAAACCCTGATATTTTGTTTCATTTCACTTCACTGACTCCTTTACCTTGTCATGTTC	1	+	Chr15	11012538	11012657
Chr15	1690	AAATAAAGAGCCCAACATTTCAGAAAATAGATTCACTCTTTATCTTGAATAAAGTGAGTTATTGGAGAGGGGAACTAGTGAGTGTTTTCTTTTTCAGCACATTGGAAACAGTCTATATGA	1	-	Chr15	11013913	11014032
Chr15	1691	GATCGTCCAAGCAGCTGAGGAAGTGACACATCCCTGCTGAAATTCATACTCAGGAATCACTTAGGAAGGCAGCCTTTGTTCCCGTCTGCCAGGTCGCTGCTGCTAAAGAGTGTCGTTTCT	1	+	Chr15	11014112	11014231
Chr15	1692	ATGGAAAGGAGAGCTAAATTTCTTTTCAAAGCACACATTTCATTTGTTTCCATGACAGAAACGACACTCTTTAGCAGCAGCGACCTGGCAGACGGGAACAAAGGCTGCCTTCCTAAGTGA	1	-	Chr15	11014168	11014287
Chr15	1693	GATCCTAACTTCCCCCAAGGCAAGCATTAAGCATTCTCTTGCTGTGTTAATGCTGAGTGAGGATTCGTGGCATTTAAATACTGGGGTCCTGTGTTGGATAGTGTAGCTAGAGGAGTGATG	1	+	Chr15	11014396	11014515
Chr15	1694	AAATAACTACTCCTGTGGCCACTAAAAGATGACCTCCCACAAGTAACTACAACTTTTTAGTATAAATTACATAGAACTTAAAGCTCAATCCTCTTGCTTGTCCATTTTCCCAAATCCCGA	1	-	Chr15	11015506	11015625
Chr15	1695	GATCAGACAACCTATATGAAATAAGTCCCATGGATTTGGAAGTCAGGAACAGAGCTCAGGACTTAGCTAGATTTTATACTAATGCCGTTACCCCATACAAAAGCCTCTGTGGCGTTTGTT	1	+	Chr15	11015628	11015747
Chr15	1696	CAAGGACCTGGTTCACCTAAAGTAACAAACGCCACAGAGGCTTTTGTATGGGGTAACGGCATTAGTATAAAATCTAGCTAAGTCCTGAGCTCTGTTCCTGACTTCCAAATCCATGGGACT	1	-	Chr15	11015651	11015770
Chr15	1697	GATCCTTATGCACTGTAGTGGATTCATGGGTTAGTTCATTGACAATTCAATACTGAGTGGACTTTTAGGAAGTAGGACCTAGCTACACAAAGCAGGTTACTCTCTAGAAGTGTGCTTCAA	1	+	Chr15	11016006	11016125
Chr15	1698	ACTGAATCACTAAGATTCTTCTGGTGTGACTTAGATTCTAAATATACCTCAAAGATTCATTCATGGGCCGAAGGCTTTGCTTTCCCTCACCCTGAGAAAATACCTGAGACAATCCATTTG	1	-	Chr15	11016296	11016415
Chr15	1699	ACTTATACACGAGTGTACACATACACATGAACATGATGTACTCATGTGTAATATATGTGCAGACTGAGAAGATATAAAGGACATTGCAGACCTAAATAAGAGTGGTTAGAGTGACCAAAT	1	+	Chr15	11016715	11016834
Chr15	1700	AAAAAATAATAATCAGACATGATTACAGAAAGAAGACAGACATGGCAGCTGTGGCATTAACAAGTGGTGTGCAGAGACACAGAAAGGGAAACAGACACTCCATTGATGTACTAGGGACGT	1	-	Chr15	11017310	11017429
Chr15	1701	GATCTTTCAAATAGGCACAAAAAAATTCCTGTAAAATTACACCGAATAAGACATGCTTTTATATGACTTTCATGCATGGTATGTTTTGTTGGAATTTTTCATTCCATAGTCTCAAGTATT	1	+	Chr15	11017432	11017551
Chr15	1702	TTGGTATTACATAGTTTCTTTATCTTTGATGGCTATGTTTCTCAAAATACTGTTTGTCTAGCTGATATAACTACAAAATTATGAAGGTCTGTCTAAATGGGAATATAAATTCTGAAAGTT	1	-	Chr15	11017602	11017721
Chr15	1703	GATCCCATGTAACTGCATCCTTCACTTCTTACTGGGTCATGAGGTAGCACCGTCTTTCTTCTAAGAACTCTTCCTTTCATTTTAGGAAGTTCTTTCTAACGACTTTGCCTTTGTACTTAA	1	+	Chr15	11017724	11017843
Chr15	1704	TAACGGGAGTAGGGAGAGTCTGTGTAAAGTACTGAATGAAGGGTCAAAAGAGAAATTTTTAAGTACAAAGGCAAAGTCGTTAGAAAGAACTTCCTAAAATGAAAGGAAGAGTTCTTAGAA	1	-	Chr15	11017782	11017901
Chr15	1705	GATCTTCTAAGGACAGAATCTCCCTCTCTCTCTGATTGTGGATTTTTAGACTTTCTGGTTTCTTTCTCTCTTCCTTGCCTTACTCTTCCCCATTAGGTCACCAGACTTGTAAAAGAAGCC	1	+	Chr15	11017904	11018023
Chr15	1706	ATGAACATTTTTCTCCAAAACAATTTCAAATAAATGTCTCTCAGGGATGTTTCTTCACCTTTCTCAGTAATACCCATGGGTTGTATCCATTTATGTTATACCATAGACTCGGGCACTCTA	1	-	Chr15	11018225	11018344
Chr15	1707	TGCAGATACTCTTTTATCTGAAAGGCTGCCATGTCTGTTGCCTTAAAAACAACTGGGAAAAGCTATCAATGTGTTGCTTCACGTTCACATGTTTTTACTGGTAAGGACTCTATTTCAATT	1	+	Chr15	11018497	11018616
Chr15	1708	AGAATTCCGAGAAAACAGCAAATAACAAAAGTCTCGTGTCCTAAGCTTAAACTGCAACAGGCTAATTTATACCTAAGGAACAAAAGTGTACTCTTAAAACTTGTATTTCTCTATTAAAAC	1	-	Chr15	11018635	11018754
Chr15	1709	TCATAGAACTCAGCAAATTGGCTGGAGGCCTCTGCTCTCAGGAGAGGATGAATGTAAAAACAGCCACGTGGTTGTCTTTGTTTTATGGGTGTTTGGGTGAAAGCTCTCTGAGAGTGTGGA	1	+	Chr15	11018875	11018994
Chr15	1710	GCAAAACTACTGCTTCTTACTCTGTGGCCCATTCTAAACAGATTCTGCTATGAAACTGTGACTCATCCTCACCATGAAGGCTTAGGTGTCCAAAAGAACAGTAGCCTCCACTCCCTCAGG	1	-	Chr15	11019400	11019519
Chr15	1711	GATCCCTGATTGTGGAGTTTCCCTAGGAACTGTAGAAATAAGGCACCTTGGAATCTGGTGACACAGCAGGGCTAGGCTGTGGACTTGGGACCTGAAGATGTGTATTCTATGCCCTCCTAT	1	+	Chr15	11019745	11019864
Chr15	1712	ATATTTAGGAAACGCACAGGGCACCTGTAAAGGATGCCCCAGGGGTTCCTCCACAGGGTCTGGCTATGACTACCATCCTCTAAATCAAGATGCAGTCATAGGAGGGCATAGAATACACAT	1	-	Chr15	11019842	11019961
Chr15	1713	GATCCAGAAAACCCTGCATTCATGCTAACATGAAGGGCTCCTTTCTGTTACCACTAACAGATATGTACAGTATAACGATGGGGCTGTACCTAGCTGTCAGTATCATGTATTATATAACCA	1	+	Chr15	11019964	11020083
Chr15	1714	ATCTGTAGCCAGATATCCCTCTAAGGTCAGGGCCATATAACTACAATTGGCTTCTATACACAGACAGACTCTTAAATTTAGGATTAAAACTAAATCCGATACACCCCCCAAAGTTCACAT	1	-	Chr15	11021124	11021243
Chr15	1715	GATCTCACAGATTTGAGAAGGAAAATAAATTTAAATAGTACTAAGATTCTAGCTTGCTTGCTTTGTGGATTATGGCTTGATTTTTAGGACCTTGAGGTAATTCCAGCATATCATTCTCTC	1	+	Chr15	11021269	11021388
Chr15	1716	GTGGCTTCTGCAGGCTAGCAAATGGCACCCATTCTTAAATGCAAGATAAACTCCGTGAACAAACAGGTGCTTCACACCTTCCAAGCTCCTCTCCCCTCTGAGTGACACTACCTGTTAAGA	1	-	Chr15	11021447	11021566
Chr15	1717	GATCTCCATCAAGATGAAGTCTGGCCATACCTCTGAATCTTTTGGAGGAGCTTGCAAAAGCAAGCCTAGGGTTTTCAACTCTGGCTTTGCAAATTCTCCCTGAGGTATTCTAGGGAGATA	1	+	Chr15	11021578	11021697
Chr15	1718	TGCAGTGATGAAATGTTAGAAGAGAGTCAATCCAGGTTCTACTCTTGGAAGTGCTTGCAGCACCTGCCATTCAGAGTGTCTGCAAAACTTAGGGCTAAGACAAAGGACTGTCAGGCAGGC	1	-	Chr15	11021771	11021890
Chr15	1719	GATCAGAGAGGCATATATTACCAATCCCAATAGCTGGGGAAACTCTATTGGATGCAGGATGCCCAAGGCTCCATGTTTATAATCAATCCTTGGGTGGGAAAACACAAGCTTGACTTCTTG	1	+	Chr15	11021893	11022012
Chr15	1720	AAGAATATTTTCTGTGTGAAGTTTCCTAGGAGACAAATATTCATGTCAGAGTAATGTGAATATGTAGTCCCAAGAAGTCAAGCTTGTGTTTTCCCACCCAAGGATTGATTATAAACATGG	1	-	Chr15	11021963	11022082
Chr15	1721	TCCCTGGATATGGCAGTCTCTAGATGGTCCATCCTTTTGTCTCAGCTCCAAACTTTGTCTCTGTAACTTCTTCCATGGGTGATTGTTTCCAATTCTAAGAAGGGGCAAAGTGTCCACACT	1	+	Chr15	11022668	11022787
Chr15	1722	GCAGTACCTCTCCTGGGCATATATCCAGAAGATGCCCCAACCGGTAAGAAGGACACATGCTCCACTATGTTCATAGCAGCCTTATTTATAATAGCCAGAAGCTGGAAAGAACCCAGATGT	1	-	Chr15	11023049	11023168
Chr15	1723	GATCCTCTGGTATTACTATGTCCAATTTTCTGAGGAACCGCCAGACTGATTTCCAGAGTGGTTGTACAAACTTGCAATCCCACCAACAATGGAGGAGTGTTCCTCTCTCTCCACATCCAC	1	+	Chr15	11023171	11023290
Chr15	1724	AAATTCAGGTGACAGCAGATGCTGGCGTGGATGTGGAGAGAGAGGAACACTCCTCCATTGTTGGTGGGATTGCAAGTTTGTACAACCACTCTGGAAATCAGTCTGGCGGTTCCTCAGAAA	1	-	Chr15	11023197	11023316
Chr15	1725	GATCTTAGCCATTCTGACTGGTGTGAGATGGAATCTCAGTGTTGTTTTGATTTGCATTTCTCTGATGATTAAGGATGCTGAACATTTTTCAGGTGCTTCTCAGCCATTCGGTATTCCTCA	1	+	Chr15	11023319	11023438
Chr15	1726	GGCAAGCCACGTGCTGACTGTCCTAAGGTCGTACATATAACTTAGGAAGTTTTGAGGACTAGATTAAATCTAGATGATTCTATCCAAGAGTCATGTAAGGATTACTCAGCTGCCAAGAGA	1	-	Chr15	11024158	11024277
Chr15	1727	GATCAGACACAGCTCTTGGTTGCTACTGCCTGGGAGAGTAGCTCATGGGAACAGTAGAGAACAAGAAAATCTTGGTAGCCAAGAGAACTTACCATTCATAATGAAGTTTACCAGAATAAA	1	+	Chr15	11024502	11024621
Chr15	1728	CTCAGTTACTGACTTTCATTGCCAGTACCATGCACAGTTTCCACGGCTTACAAGATGTTCTGTGGGTTTGTTGAACTGGATTCATCTAGACCTAAAATAAACAACCACTAAGCACCAGGC	1	-	Chr15	11025505	11025624
Chr15	1729	TAAACTTATAAGGCAGGGGTCTCTATTGTCTTCCCCGCTGCATTGTGAGCTTGGGGCTAACTGGCCTAGGAGCTTCCAGGCAGCTGTCCTATCTTTGCCTAGCACCTCACAGCAGGAGTG	1	+	Chr15	11026549	11026668
Chr15	1730	GCCCCTGGAAGCCATGCATCTGTAATACCAACACTCCTGCTGTGAGGTGCTAGGCAAAGATAGGACAGCTGCCTGGAAGCTCCTAGGCCAGTTAGCCCCAAGCTCACAATGCAGCGGGGA	1	-	Chr15	11026580	11026699
Chr15	1731	GATCCCGTTCATCAGTCTTGCATTGCAAGACTTTTACCTGCAGAGACACGTCCAGCCCTTGCTCATATTTTGATTCAGTTTGTGTAACTGTGATGTAAATATCCAGCAGTGACCCCACAT	1	+	Chr15	11026702	11026821
Chr15	1732	GACCACTTGAAGTGAATAAAACAGAGCAAACGTGTTCGGCACCAGACAGCAGACAATGAGAAAATGTGGGGTCACTGCTGGATATTTACATCACAGTTACACAAACTGAATCAAAATATG	1	-	Chr15	11026765	11026884
Chr15	1733	TAGGTATTAATGTGTGCATGTATGCATAAGATGTGTACAGACATGCATATAATCACAACAAAATTCTTCAGAGTGCATTATACAAATAGGAACTTGTCGGTTTATGTAGCTACCTGTAAC	1	+	Chr15	11027389	11027508
Chr15	1734	CTGGATAAATACAGTGCCCTCTGCCCCTGTCCTCCCTTCCTAGACCGCTCAGTCTTAAGTTTCTAAACAGAACAAGAGAAAGAATATATGGGAGTTGGGGTAGGGATATTGAAATGGTAG	1	-	Chr15	11027887	11028006
Chr15	1735	GATCAAAAAAGGCTCTTCCAATCATATAGCCTGTGACCCTATCCTTCTATGGCTATAGATTCTTAGCTGCAACTTGATGCTCATCAAACCTGGCTTATTCTAGATGAGACAGTATTACTT	1	+	Chr15	11028009	11028128
Chr15	1736	GGCAGTATGGCTTCCATGCTTTTCACCTTGGCCAGGGGGCAGTGGGGGCGTGGCCTCTAGAGCCAACTCCTACCCGATTTGTTCTTTGTTCTTTGTGCTCTCATACTCCTCTCCTGGCAC	1	-	Chr15	11028909	11029028
Chr15	1737	GATCCTCTCCCCAACTAGTTTTAAGTATTTTTTATTGTGAATATTTAAAGTTGACGTGACGTTAAGGGACATAAATGTGTGTATGTACATCTATGTCTGTCTGTCTATCTGTCCAAATAT	1	+	Chr15	11029031	11029150
Chr15	1738	GGTATTTTAATTCGCTTCATATTTGGACAGATAGACAGACAGACATAGATGTACATACACACATTTATGTCCCTTAACGTCACGTCAACTTTAAATATTCACAATAAAAAATACTTAAAA	1	-	Chr15	11029049	11029168
Chr15	1739	TTCCATTTTCTGCACACCTTTGAAATGTAAATAAAATAAAATAGCCAATAAAATTATTAACAAAAAGAAGAAATATAAGAGGGAAAAATAATAGCAACTGAAAAAAATACCCATCATCTC	1	+	Chr15	11030030	11030149
Chr15	1740	GCCTTCACCAATTTACTTGGCCTCTCTGTGTGCTGGTTCTCCTTCTGACCTGTCAGCAGTGCTACCTCAAAGGTTTATTGTGAAAGTACACAAAATAAGGGAAGCGTACCTATAGCACTC	1	-	Chr15	11030967	11031086
Chr15	1741	GATCTATGCTGAGACTCAGTGTAATCCAAGGTCCTGTGGGCTTGACTTGTGCTCTTTGCCAAGATGCCAACACTAGCCCTTGTGCAAGAGTGAGATGTAGGTGAGAGAGGCGCATAGAAC	1	+	Chr15	11031089	11031208
Chr15	1742	AGCTATTCTACTTCAATGCTTTGTTTTATAATGTCATAAAAAATTAAAAAGGATATTTTCTGCATTTTCATAGAGTAAAATCAAGTAACTAGCTGGGAGGGAAAAGGCACAACAAGAAGA	1	-	Chr15	11031588	11031707
Chr15	1743	GATCAAGTTGGAAGGAAGAGGCTGAGGTGTTTTAGTAAAGAAGTGCATTGTCTTGACCATATTTCTGTCTCAGTGGGCATGCGATGGGGACTTGGGGGAAGCCTAGAGACAGCACAGTAT	1	+	Chr15	11031710	11031829
Chr15	1744	AGGTCTGTCTTCCACCTGAAGGATGCAAACTAAAGAGTCAAAACATTATTTGTTCCCACCAAATTCAAGTGTCTCGCCTTCTGTCTGACCCATCACTCCAAAAGCGTGTTCTGAGAATAC	1	-	Chr15	11031826	11031945
Chr15	1745	GGAATCCTAAGAATCTGAAAACCACTTGTTATGGAACTGTTTTTTCTTTTCAGATTCTACAAAAGAAGCCCATACTACAACTGTAGATGCTAGTTTAATGCCTCTTATTTGTGATTTAAT	1	-	Chr15	11033564	11033683
Chr15	1746	GATCTCTGACTGTTTTTTATGTTGCATAGAAACCAGAGGCTTTCTTGGTAAGGTCACCATTTTCCTATCATCTTCCCCTTTGTGTCTGTACCCAATAATTTCTTCAATCTCTATGTAAAA	1	+	Chr15	11033686	11033805
Chr15	1747	TGGTGCAGCCACATCCTCTGCAGTAACACAAGAGTAATATGCAGGATGAATGGTAGAAAGGGACAAAGACGAATGAAATGTAGATTGTCTTCTAGACAAATAGAGAGTAGATGGCTATTT	1	-	Chr15	11033811	11033930
Chr15	1748	GATCTTTGTCCTTTAGTCAGTCAGAACCTCAGCCCTGTAGCTTGGCTTGTGAGCCACACTCAGATTGAGTAAATGTCCAAAGTCACACAATGAGAACAGGGGCAGACCTCATATTGTAGT	1	+	Chr15	11034010	11034129
Chr15	1749	CACAAGAAAGTCAGAATGGAACACAGAGCAGAGTCAAGAGACACAAGCCAAATCCAGGACAGGGATGAACTTTTGTTGTTGATGTTGTTGTTGTTCAGGCAAGTAGTGACCATCACCAGT	1	-	Chr15	11034193	11034312
Chr15	1750	TGGTGTCACTGCATGCCTCTGAAGGATTCCATAGTAACGAAAGGGCAAACAATCTGAAATTTGAAAAGAAGAAGATTGACATTAGTAGGACTGAGTCATTGTTCTTCCTGACCACAGCTG	1	+	Chr15	11034935	11035054
Chr15	1751	TCAAATGCAGGTTCATCCTTAGAGTTTCCAGAAGACTCGCTCCAGCTCAGAGCTTAGTTTCCTGAGTTACTTGTACTAATTTGTAATCTTGAGAGCTATGGTCTGATGAATGGTTGTAGG	1	-	Chr15	11035651	11035770
Chr15	1752	CTTTTCTTCAGCTCATGGAGTAAATCCATTTCCAAAGGGTCTACTTTGTAAAAGCTGAGAGATGGGCAGATGGAACACTTGCTTGACCATTCTAGATGGTAGAGTGGGGGGAAAACGTTA	1	-	Chr15	11037603	11037722
Chr15	1753	GATCCTTCTGGGAATTCCTACGCACATCAGAGGGAGTGTTGGGAATTTAGTTGCCTTACGCTGCCATTGGCATCAGTTGGTTTTGTGGCATGTGACAAGCAAGGAGAAAGTCATCTTTTA	1	+	Chr15	11037780	11037899
Chr15	1754	CAAGATGAGTAATCTGGTTTCTAATAGGCTTATCTAATGTATCTAAGACCAGGAAGATAAGAAGCAGAAAGTCTAGCATTTATTTTTCTAGTACATCTCTAGAGCCCAGTTCTTACTCTA	1	+	Chr15	11039303	11039422
Chr15	1755	GAAGTCAGACTTGAAGCTGAAGCTAGAACTTAATACACATACATGAGGATGATTATCTTGTCTAGTCATCTATAACACTAGACTGTCAAACTCACATGTATCCCCTCTGAGTCATTTCTC	1	-	Chr15	11039449	11039568
Chr15	1756	ATTAGCATTTGTAAAGGAGACAATACATGAAGGTTTGCGCAATAAAGCATGTGTTATTCAATGGGTACCTCAATACACATAGAAATACATCCATACTTCATATGTATACGTGTGTGTATT	1	-	Chr15	11040566	11040685
Chr15	1757	TTCTGCAAGCACACTGCTGTAGCCTCATCAAAAGGGAGAAATTGAATATAAACTTTCAAAGCAGAGAAATAGAAAACCAATTTATTTCTTGACTTTCCTTGGAAACATCTCTAACTTTTG	1	+	Chr15	11040881	11041000
Chr15	1758	ATAATTTGCTGTGAATAATTCTGTGACAAATGAGTTTTGCTCCACTTACTGGGGAAGGTATAATACTCAATTATTTATAGATTTGTTGGGAATAAAAGCATTTCTTCCCTACACACGCTT	1	-	Chr15	11041318	11041437
Chr15	1759	GATCTTTCTATGCAGAAAATAATTTTAAGGTTCTATAGCTCAGTCTAATTGTTTTGTGTTTTAGCTTAGAGCCTTGACTGGTTTTTAAACTCCTTTTGGATTTGAGTGGCATCTGAAACA	1	+	Chr15	11041440	11041559
Chr15	1760	GATCCCTTAAAATTCAACTCTAGAATTATGCACTACTTAGAAATTCTATGTAAATGTTAACTTAAAAAGTTTCTAGTCACCTGAAGGCCCCAGTATTAATATGAACTACAGTAATAATAA	1	+	Chr15	11043677	11043796
Chr15	1761	TGAAGGAAAGCGGTGTGTGACTTGTCCTGGACTCTTTCTGAGCCCAGGACTCTGTAGGACATTTTTAAGGGTAACTTTTTTGTCTTCTTAATTTTATTATTTCTGTAGGAAATAGGCTTG	1	-	Chr15	11044159	11044278
Chr15	1762	GATCTGAGAAAGGGTGACTGGCATATAGTTAGAACTACACGCAGTGCGAGTAGAACGCAGTCAGCCCAAGCTGGCTTTGTGAACAGCTTGTCCTCAGTGTGGTTGATTTGGGTTGGATTC	1	+	Chr15	11044382	11044501
Chr15	1763	CAGCTTCCCCGCTGAGATGTGATACAGACACAGCTAGGGCCACCCTTCAGACTTGGCTCCTAAAATCCCTTAGGAGGGGCCCAACTAGCAAAGGGAAGCGGCTCAGCAGTGTGGGAAGTG	1	-	Chr15	11044504	11044623
Chr15	1764	GATCAAGGAGTTTTCTGTGCCTGGAAAGAACAACTGGAATTTTGTGACCATCTAGGCAGTCTTACCCAAAGAGCCTTTGTTCCTCACCAGTGCCCATGAATAGATGGCCTGTCCCAGGTG	1	+	Chr15	11044626	11044745
Chr15	1765	TTGTGTAGTGAAAAAGATGTTTGACCACTTCCCTTTAAAGGAAATTGTCCCCAGGTTTTGCATTTTTGGCAAGCTGTAGTGGAGCAATTTCATCAATATGGAAATAAAAGGATGAATAGA	1	-	Chr15	11044854	11044973
Chr15	1766	GATCTTCCTTTAATGCTGATTGTGGGGCAACTATGCATCCACAAGTCACTCCATTTTGCCCCTCCCTTGTCAAGGGGCTTCATTGGTGGTATAGCTTTAGTGTTTTAAAGTAAGGCTTAT	1	+	Chr15	11044976	11045095
Chr15	1767	ACTTACAAGTCAGTTCTGTGTCCCCGAGGACAGTCTCTTTCTTCTCCATGGTGACAGATAAGAAAGAAACTCCAGAAAAGACTAAGAGATTATATCCCATATTTTAAATAAGGTGGATAT	1	-	Chr15	11045128	11045247
Chr15	1768	ATATTAGCTGCCCTTACTGCCCTGTGAGAGTCCATCCAGGCTTTTTCTCTGTTTTTCTTACATTTATCAGTCTTTCTGTTTTATACAAACTTTGTGAAACTGTTTAAAGCTTGAGAAGCT	1	+	Chr15	11045368	11045487
Chr15	1769	GAACCAGGCCACCTTGAGCTTCTCAAGCTTTAAACAGTTTCACAAAGTTTGTATAAAACAGAAAGACTGATAAATGTAAGAAAAACAGAGAAAAAGCCTGGATGGACTCTCACAGGGCAG	1	-	Chr15	11045384	11045503
Chr15	1770	GATCCCTGAGCTATTTTACCTGGTGAGTTGCTGGGGTAGATACTATTACCTCTGTCCTGTGGTTTGCAATACAAGGTGACTGAAACACAGGGACAGACACGTGGACACTGTGGATAATTT	1	+	Chr15	11045518	11045637
Chr15	1771	GATCTGGACAGGGTTCAGCAAAGAAAGAGGCCAAGGAGCAAAAGGGGGTGGCTGGAACTTAATTTAGTCGTGAAGGAAAATGGGGGCAAGTTGGGAGCAAGTGGACAGAATATCAGAATT	1	+	Chr15	11046242	11046361
Chr15	1772	AAATAATGAATTGATTACACATGGCTGGAATGGGGGAAAGCCTTAGAGTCTTTAATTGTGTGCTTTTCAATCAAAAACTAATGAATTATAGAAGAAGCAGAATAGGAAATATCAGAGCTC	1	-	Chr15	11047321	11047440
Chr15	1773	GATCAGGACTTTGTAAAGCTTCCAAGGGGTCCAAGGCTTAGTAACATTTGAGAATGGCTGATAGAGGCTGCTGTGTGCTGGAAGCATCTCTGCAGCTGAATATATCTCTTCTCCGGAGTG	1	+	Chr15	11047797	11047916
Chr15	1774	ACCTAACTGTAGGTGGGCAAGGTCTATGTGGAGGGCTGGAAAGTGGTAACCGGTTCTCCCTAGTTCCCAAGAAGTAAGCTACAAGGTCTAAGGGTCAAGGGAAAGGTCAGCATGAAACTT	1	-	Chr15	11048024	11048143
Chr15	1775	GATCCAGGGATATTTAAATATGCCCCAACCATCTGAGAAAAAGAACATCCTTTATTTATCTTACCTTGCTTTTCTGTTTCCCAGTGACTGGGCAATTCCAACCCACAAGATATTAGTTAC	1	+	Chr15	11048146	11048265
Chr15	1776	AAAATGACTCGTGTCTCTTTTGCCTATTCAATCTAAATAGACATTTCTTACTGTAGCTCTCTGAATCCCAACCATTTACCATTTGCCTTAGTCCTGGTACATAGCAAATTATCTTTCATT	1	-	Chr15	11049123	11049242
Chr15	1777	GATCAGCTTATTTGGTTGGAAATCAGGGCTCAGAGGAAGCAGCCATACTGATTGAGGCTGTAGCATTTTAAGTGGAATTGCAGAAAATCGTTGTGAGCCTGAGACTACTCCTGGTTACCA	1	+	Chr15	11049710	11049829
Chr15	1778	ACCTACATATGGAAGCAGGAGTTGTATGATATTGGTCAAGTCATATGCCTGTGTAAACTCACTATTTCCCCCATACAACAGAACTTTGTGACTTTGTCACATTGTAGAAGGAGTGGTGCC	1	-	Chr15	11049836	11049955
Chr15	1779	CCACCCAAAGTTTCTTTTTAAAATGCTTAGAAGGTGAAAATTCTGAGTTTTTGCCAAATCACCTTTAATGTACTTTTGTTAAGACTTGGGCAGAAAAGATATTTTAGCACTAGTTATACC	1	+	Chr15	11050528	11050647
Chr15	1780	CCAGAACTGCGTTTTCCATAAACATTAGTATCATTTCTTCATTTCTCTCCTCATTCCCAATATGCAAAGGTCACCAATGAGCCTAGAGCTGCAATCAGTCTGCACGTGAGTACATGACCA	1	-	Chr15	11050861	11050980
Chr15	1781	GATCTGCAAATCGTAGGCAGAAGGACTAGGATATGTGTAGCTCTAAAGCATGAATTCTTTTAATATTAATGTATCATATTTAAAACTATAAGAATTACTCAATTTGGAGGTTTATGTTCA	1	+	Chr15	11051278	11051397
Chr15	1782	ATGTCAGGAACAAAGAAAAGAGTATAGTGAAGCAGAAACCTGTATGGAGCACCTGAGGTTTAATCCTCCTCTGGGTCTATATGTAACCATAGTCTGAATTAGGAAGAACATTGACTGCAC	1	-	Chr15	11051714	11051833
Chr15	1783	GATCTATTGTCAAATTGTCTTAGCAGTTAATGGTTTTTGAGCATCTTTTGATGTCATCAGTGAGACAGAATTTCTAATATTCCTTAGACAGATTAATGTAACAGACCCCGTTTTCACCAA	1	+	Chr15	11051836	11051955
Chr15	1784	ATGCAAGGTCACTTAGAGCCTGGTAGGTTCATAATGAACAGACCTGACAGTCAATCTATAACAGGGAATGTGAAGCCTACATTATGTTGTAAAATATTTCAGGGTAGCCAAGCTAAGAAA	1	-	Chr15	11052128	11052247
Chr15	1785	GATCTCAGACATCTCCTGCTCTGAGCTTGGTAACTTTCAATGCTTTCTGTTCCCACCTTTACCAACTGTCTCTTGTATGCTCAGTGTTCTTCATCCCAGGACATCTAATAGGAGATACAC	1	+	Chr15	11052250	11052369
Chr15	1786	CAGCCCCAATGGACTAACAGGCTGTAAGGGTGCTGTAAATGGAATCCGCAAACATCTGCTCTGGCACATGGGTTGCTTGTGAATGCTACAGCCTTGGCATTAAATGGGTGGGGCTCACGG	1	-	Chr15	11052455	11052574
Chr15	1787	AATCTCAGCTTTGCTGAACTCTCAAGTCTGTTCTTGTCACCAGCTGTTTGAAATTAAACTTTTCTGGTGTCTTAAAAAAAGCACTTATAACTTTGTAATTGATTTTTAAAAGATGTAAAT	1	+	Chr15	11052656	11052775
Chr15	1788	GGTCTGGGTCATAATTTCTCAGACACAGCTGGTCCTAACTTCTGACTCTGAGCATGAATCAGCTTCTTTAGGTATTGCACTGAAATAACCTTCAGGTTATCACCAGGCCTAAAGTAAAAA	1	-	Chr15	11054112	11054231
Chr15	1789	ACATATGGGCATAGTAAGCCAGTGACAGTGGAAGAAAGATGTCTGCTCTAGGAGAAATGAAATAGAAGGGAAAAATACACCTAAATACTACCGCATGGTTCTTGGTTTCATTTACTTCAA	1	+	Chr15	11054290	11054409
Chr15	1790	ACCCCAGCAACACTGACCAAGCATTTGGTGCCCCAGGGCCAAGAGACAACCCTAATCAACAAGTGGGTGGAAATGTATTAATGTCCATTGCCTATAAACAATAACCCCATAGCCTCAGAA	1	-	Chr15	11055038	11055157
Chr15	1791	GATCAACTGGTGTATCTAAGGTTTTATTCCATGGATTTCTACCAAGATGCAATGGTTGTTTCTCTTAAACTATGAGGCCCTGGACTTTAGATTCAACAGCTGCTGTCCTGTCCCTTGGCT	1	+	Chr15	11055160	11055279
Chr15	1792	CAAAGATTCAAGATTGTGCAAACAAAGGAGCTCAAGTAGATGGGAAACATTGTGTAACTTCCCCCACAAGACTGAAATGGGACTCACACTAGCCAAGGGACAGGACAGCAGCTGTTGAAT	1	-	Chr15	11055250	11055369
Chr15	1793	GATCACTGGGAGGTGCTGCAGGGAGATTTGAAGGAAGCCCAGTTTCTGCATCTGAACCCAAGAGCATCTGAATGTCCCCATGAGGAAGATAAAGACTTCTCTTGTACCTCTAGCTGGTAT	1	+	Chr15	11055372	11055491
Chr15	1794	TCAGTTATACCAGCTAGAGGTACAAGAGAAGTCTTTATCTTCCTCATGGGGACATTCAGATGCTCTTGGGTTCAGATGCAGAAACTGGGCTTCCTTCAAATCTCCCTGCAGCACCTCCCA	1	-	Chr15	11055378	11055497
Chr15	1795	GATCTTGCCTTTTCTCCCTTGCTTCTCTTCTTTCCCATTAACCCCTTCTTTTCTTTTCTCTCAGTATATTTTCATTCCATTAGTGAATTGCCACTGAGTTTTATGAATTTTTAAAATATT	1	+	Chr15	11055500	11055619
Chr15	1796	AAAACACCATCTGAACAGCCAGTAGTGGTTCACATCTCTTAATAGATATTCAAATAATGTCACTTTCTAATTAAGATAAGGGACTTTGGGAAGGACGTGGATTTCCTCTTGTATTCAATA	1	-	Chr15	11055616	11055735
Chr15	1797	CACTGGGGTCCTTGGTGGACAGATGCTGGGATTTACAACAGTAGTGGGAGTGGTGACTCTATCTTTCACATCAGATGAGTGGGACACGAGGAAGGGTACACATTTGTTCTGGAGCCCACT	1	+	Chr15	11056031	11056150
Chr15	1798	GGAGAGAGCCACATGCAGATACAAATGCTATAGGAACTGAGTGTCATCATGCAGGGGGCAAGTTCTGAGGCCACTGCAGTCCAGAGACTATTTCTGGTTTTCACACCAGCTGCCCACGTC	1	-	Chr15	11056465	11056584
Chr15	1799	GCATCCTCCCTTAAGATGACTGTTCTCTTTATGAACCACCCTCCATGGGAATAGAAAAGGCTTGGTCAATAATGCTGAGAATGGTGAGAAGTTCAAGCAGTTTATTAGGCTAGCTTAGGA	1	+	Chr15	11056868	11056987
Chr15	1800	AATTACCCCTCTGAAACATCAGGTCGCTGACATAAAGGCTAAAATGTTCCTGTTGTTGTCAAATGAAACATACCTTTGGAAGGGCCAGAATAATAGAAGCCACATTGAAGGACGATGGTT	1	-	Chr15	11057014	11057133
Chr15	1801	GATCCAAATCATGTTCTTTTAGCCACAGGACCCATGTGTAGGCACAGGCAAGTAAGCCTGGGTTTTAATCATAACTCCATGGTCCTCTCTCATCCCCTCTACTTATCACTCACTGGTCTT	1	+	Chr15	11057316	11057435
Chr15	1802	GGGACTACTTGGGGGAGGGGAGAAGACCAGTGAGTGATAAGTAGAGGGGATGAGAGAGGACCATGGAGTTATGATTAAAACCCAGGCTTACTTGCCTGTGCCTACACATGGGTCCTGTGG	1	-	Chr15	11057338	11057457
Chr15	1803	GATCTGTTTTATTATCATCTCCATTCTGTCAACATTTCTCTTCCCCCATTTCTCTAAAGACCCATGCTTTCTTAATGTCTCATGTTATTTTTTGTTTCTCATCCCTCATTTATTATCTTA	1	+	Chr15	11057460	11057579
Chr15	1804	ATGAAGTAGTTGTATAGTAGAGGGAAAATGGAATTACACAAAGGTAAAGTTATATGTTACAGAGCTAACTTGAAAACTAACTTGAAAATATAGCTTGAATCAACACAGAAAATTAAGCAA	1	-	Chr15	11057929	11058048
Chr15	1805	GATCCAAGCAGAGATAATCCAAGCAAATTTAGCTGTCCAGATAGGAAGCCATCATTTAGGGAGACTCTAATTGTCGTGGAGAAGTTCACCAGCTGATAAGGAAGAAAGCAAAAGCAAGCA	1	+	Chr15	11058192	11058311
Chr15	1806	CTGCCAAACCTCCAGTAAAAGGAAGCCAGCAGGACAGCTGCAGCCGCGCCACGTGCCAAAGAACAGAACCTGGGAAGACACTGGGGGTCAGAGACCACAGCAGAATGCCACCCAAAACGG	1	-	Chr15	11058318	11058437
Chr15	1807	GATCATCATCTCTCCCCCAATTCACACCTATGGGTGTTCACGTAATCTAGGCTTGCAGCGCTCATCTTAATGCATTACTCCAGACAGTGATTTGAACTAGGGACAAAGACTGGATTGTTT	1	+	Chr15	11058855	11058974
Chr15	1808	ACTCTTTGGTCTTCCCTCTCAGTGTCTAACACACTCAAAGAAAGGCTGTCTAACTCTACGTTCTCACCTTGACTTACAACTTACTTTTAAGGAGGCACCAGCCTGTAGAGTTACAAAGAA	1	-	Chr15	11059308	11059427
Chr15	1809	GATCTCGTCCTTTTACCTTATCCAACATCCTAGAAATGTTTTCGTAACACTAGGAATAATAATACTTAGATTATGCTAGGTATAACCATACTTCACATGCAGAAAGAAAAAACCCAGTAT	1	+	Chr15	11059430	11059549
Chr15	1810	TATCATTACTGCCATTGTTATCAAAGTCCAGAGATTCTACAAACGGTCCCAAGTAGAACTGATATCTATGGTAATTTAATATCAGAACGATACTGGGTTTTTTCTTTCTGCATGTGAAGT	1	-	Chr15	11059519	11059638
Chr15	1811	GTTGGTGGTGGATTCAGAGCAGGGGCAGCTGCTGCTGAGGGAGGCTTGATGGGCATTTTGTCCATGCTTATGTCAGTGAAGGGCTAATCAGTTTTTCTTTGTCCATAGCTGGGAGAACTG	1	+	Chr15	11060024	11060143
Chr15	1812	GGACTTGGAAAATGAACATTACTTTAAAGTTTGAGAATAGAATAATATGGAAATCTCAAAAGACTTTGAAGGAGATGACATCAAAGGCGAAGGCATGTTTAAGATTCCTGAACTAAAGTG	1	-	Chr15	11060805	11060924
Chr15	1813	AAAATGCCCACATAGATGGAATTAATATCTGCCTCATGGAATATCCTCGGCAAAGGGTCTACTGGTTCTCACTGGCTTTTAGCTTTAGAGTTATTCATGACTGCATGTAGAAAGCAGGAC	1	+	Chr15	11061344	11061463
Chr15	1814	TGCAGAGTATCTTCTTTATATTGGGTCAGGAGGCAATGGAGAAAATAGCATTTCAGGCTCCTGCCCTCACATTCTACCCTTGTTCTCCTGCCTTTGCATGTGTGTACTTTTGTGTTGCTG	1	-	Chr15	11063253	11063372
Chr15	1815	GATCTTGGAATTTATCTTAATCCATACTTCTGATAGGTTTGAAAAGATGCTTTTAAAGCCTCTCTACATTAGCATAAAAGCCCCAGAAAGCTCTGAGCATGTAATCATGAGGTTTGCAGT	1	+	Chr15	11063375	11063494
Chr15	1816	GTCACAACCTTCCTGGAGCCTCCAGGGAGACTTTGAGAGACTGCACAGTCATTCCTAGGCATTTAGGGGTAACTGTGATGCTCCTACAGGGGCAGGGAGGGTTCCTGCCTATTCCACCTG	1	-	Chr15	11063523	11063642
Chr15	1817	GATCTCACGCTCCCCAAGGATTTCATGCTTTCCTGTATGTATTTCAAACTTAGAAACAATCAAGAACTATAATATAAGGCATTTCCTCTTGAAGCCCTTGAGGCCAACCAGAATGTTCTG	1	+	Chr15	11063656	11063775
Chr15	1818	CATTCCAAAGACTCCAGAGGGACCTTTCCAGAACATTCTGGTTGGCCTCAAGGGCTTCAAGAGGAAATGCCTTATATTATAGTTCTTGATTGTTTCTAAGTTTGAAATACATACAGGAAA	1	-	Chr15	11063684	11063803
Chr15	1819	AAGCAAATGTCTGCCACTCCCAGTGAGTGAGATTATCTGAGAGAAAACAATTATGAGAGGATACTTATGAGTTGTGGAAAATATACTACTGTGACTATTAAGCTGAAATGAAGAGGGATA	1	+	Chr15	11063869	11063988
Chr15	1820	CAGAATTCATCCCAAATCCAAGATTTTTCTTTCTAAAATCATCACAGTAACTACTAAGAAGAAAATGCCAAGATTGTCAATTTTGAATAGAGTTCTTTATCTTCTGGAGAGGAAAATTAG	1	-	Chr15	11064336	11064455
Chr15	1821	CAAACTCAAAACATCATTATTTGTGATTGTTAAGGTTGAATGGAAAGGCTTTCTCTCAGTTCTTTCAAACACTTGACCTATTTCAAGCAGATACAATTTCTAGGGTCAAAGTTGGTCTCT	1	+	Chr15	11064833	11064952
Chr15	1822	CTAAACCTAGATAAAACTACTGTCCAGTATCCAGTATCTATCCTTGAGACTAAAGGAAGAGACCAACTTTGACCCTAGAAATTGTATCTGCTTGAAATAGGTCAAGTGTTTGAAAGAACT	1	-	Chr15	11064890	11065009
Chr15	1823	GGCACTGCTTTGGGAGACTTCTGGAGATAATCATGACCTTTCCCAGCATTTGGAGGTCATTTGCATCCCATGGCCTATGGCCCCATTTTCCTTCTACAAAGCCACCGACACTGGATTAGC	1	+	Chr15	11065564	11065683
Chr15	1824	TTCATAACAGTGGTCAGAGGCATTTAATGGCACTATAAAAACCTCCACAAATTGTTATATAGCAAAATGCACATAATTAAGAGACAACTAAAATGCAGACAATATGTGTGTAGTAGAATT	1	-	Chr15	11065789	11065908
Chr15	1825	GATCTTATTTTCCCACACAAATCATTTGCATCAAATAAATCATAGCTAAGTCTCAAAATGTACCTTAAAAGAAAAGGCACGGCCATTTAAAACTAAGTAATTTGGAATAATGACCGTAAT	1	+	Chr15	11065911	11066030
Chr15	1826	TCACATTGCAATGATGAACCAGAACTGTATTTTGCATGCTTTATGATTTTAACTATGTGAAAATACCAGATGTACTTGCTGTACAGAACAGTCATGCCTGTTTTATAAGACTTACGATTA	1	-	Chr15	11066027	11066146
Chr15	1827	GATCTGAACATCCAGGCTTCCCATCTTCCATGAAGTATAAGAGTAATGACTGAGGGAAACAGTGGAAGGCCTGGAGCAACGTCAGCACAGCCCACTCTGGCAGGGTGGAAACCGCCCGCT	1	+	Chr15	11066261	11066380
Chr15	1828	AAGAGGGTATCAATTTGAGGGTACATGGAAGGAGTTGGAGGGAAGGAGCTTGAAAGGGGCTGGAGGGGGTGAAAGGGAAGGGTAATCATATTTTACTTAAACATTATTTAAAATCCAGAG	1	-	Chr15	11066848	11066967
Chr15	1829	CTCACATGTCTGCATTGTAGAATGGTTGCCAGTTTTCTCAGGTAAAGCCATGGAATGGTGATTAGACATGGAACTACCATCATAGGACATGCATTTTGATGTATGTTAAGCTGAATTGCC	1	+	Chr15	11067827	11067946
Chr15	1830	GGAAATGAGCTTCAGAATTAGAGAAAAGAGATACTGACAGCATTCAGGGTGGAAAGCTTCACACTCCCTGAAGCTTAATGACTTTTTCCCCTACATTCTCACATTGATTAGTATTCATTA	1	-	Chr15	11068344	11068463
Chr15	1831	GATCCCAGGTTGTCTGGTAAAGAATATAGAATTTGTAGTTGTTGTTGTTGATTGTTGTTAGGGAATAAATTAAGTCCTCCTGATTAAATCAAATTGTTGTCATACCAATTCCTTCCCTCA	1	+	Chr15	11068466	11068585
Chr15	1832	ACAAATAAAGTCACACAAAGGAAAGTTTGGAAGGTTAAGGGTCCATGAGGATAGGACACTGGTTATAATCCACAGTCAAAAGTATTTCTCACACACAAGAAAGCATTCTAGACCAATACA	1	-	Chr15	11069620	11069739
Chr15	1833	GTTCTGCCTATGAGGACTATATTTATCCTAAACATCATACTTGCTTTGCAAATTCTGTAAGGTTTGTAAACTGACCTAACTTTGACTGGCATCATTCTCTAGACAGAGGAATCGTAAACC	1	+	Chr15	11069994	11070113
Chr15	1834	CTCTGACACGGTTTACGATTCCTCTGTCTAGAGAATGATGCCAGTCAAAGTTAGGTCAGTTTACAAACCTTACAGAATTTGCAAAGCAAGTATGATGTTTAGGATAAATATAGTCCTCAT	1	-	Chr15	11070003	11070122
Chr15	1835	TACATTCAGAAGTCACTATTTACTAGGTTTACACTAATGTAAATCCTTGTATTCCCTTTTACAACAACTGCTTACTCTGCATGTGCTCTTTCCTGTCCCCAATGGCTTGCTTTGTCTCAG	1	+	Chr15	11070460	11070579
Chr15	1836	TTCTAACACAGTTCAGGGTTCCCATTCTCTAGTAGTAAAGTTACACCCCTCAATTAACTAACCAAGATTACCCCCCTAAAGACATACGCAAACACCAACCCGATATAGATAGTTTCTCAT	1	-	Chr15	11070708	11070827
Chr15	1837	GATCAAGGAAACATTCTTACCGTCTCAATGGGGGAAAGATTCTTGTTGGGTGTTGATTCAGCTACCATTCTGTTTTCTCCCCCATTGTATTCTTGACATAAGACCCAGTATTAGCCACAC	1	+	Chr15	11071043	11071162
Chr15	1838	TCCATTTGGGGCTGCCTGAAGATGTGTACTGTAAACCCCTTTATTTGTTTACCATGGAACCTTCAGTGAGATACACATTGCTTTCTTGACATCTTTGTGTGGCTAATACTGGGTCTTATG	1	-	Chr15	11071139	11071258
Chr15	1839	GATCTCCACCTGCTCCCTTTAGGGCTCTCATTTCACCCTCAGTGAGCATGTCTTCATCCTTCTGCCCTTTCTCTTGTGCCTCTTTATCCTCAGGTGTCCCTTTAACTACACCTAGATGAA	1	+	Chr15	11071261	11071380
Chr15	1840	ATAGCACACTCTTGTCACTATCACAGAAGAGTGACAGTAATGAAAAGGATGTCTAATGTACCATGTTACAGCCATGTTGTTACATTAGTGCACTGACAAACATTTATATCCATATAATAG	1	-	Chr15	11071693	11071812
Chr15	1841	GATCTTCATTGCAGGGGTGGGAGCCTTCAACATCAGGGTGGGCAAAGACAGGGCAGGGATATTTTCTTCATATTCCAGCAAGAACTTTGTGTTCTCTTAGCAAGGGCAGCTTCTAATTTG	1	+	Chr15	11071980	11072099
Chr15	1842	CAAGCCATTAAGGTGATTTCACCCTCATGACGCAGCACGCCATCGTTCAAATTAGAAGCTGCCCTTGCTAAGAGAACACAAAGTTCTTGCTGGAATATGAAGAAAATATCCCTGCCCTGT	1	-	Chr15	11072027	11072146
Chr15	1843	GATCCTGCCTTCCCCACCCAGGAGAGTGTTGAGAGCAGGTCTATGAGTCTAGAAATGCAGTTTGCAATGTAAAAAACAAAACAACCTTTAAAACAAATTTAGCAACAATTTTACAGGGGT	1	+	Chr15	11072502	11072621
Chr15	1844	AATAAGAACTTTGGGAGAACTCTGCATACAAATGCAGAAGTACCCCTGTAAAATTGTTGCTAAATTTGTTTTAAAGGTTGTTTTGTTTTTTACATTGCAAACTGCATTTCTAGACTCATA	1	-	Chr15	11072543	11072662
Chr15	1845	GATCTATTTACTGGAATGTTTTCCAACTTTTGGGGAACACCTTTGCACTGTCTTGACCTGAAAAATACTGTGAATATGTTTTCCAGTCCTACATCTGCGGCGTGTTCTTTAGAACTTGGG	1	+	Chr15	11072721	11072840
Chr15	1846	TAGTTCCCTCAATTAAGTTGCTTGTGCTATGCATTCTGTCACCGTAACATAAAATTATCAAATACCATAGGAATAGCTCAAGTAAAGCCTTAGTTTGCCTCAAGCAGGAAATTCCAAGTA	1	-	Chr15	11072855	11072974
Chr15	1847	CACATAGACCTACACACAGAGCAATAAGATGGCGACAATTCTTCAGCTGAGATTCCCTCATCCCAGGTGTGTGAAGTTGATAGCCAAGGTTCATGAGTTCGTGCTGGTGGGAACTTATAC	1	+	Chr15	11074334	11074453
Chr15	1848	GCTATACCCAACCTTGGTGCTTGGCACTATCTTTTTGCTTGCTGGTCCATCTTGATAAGAATAACCTCTGTATAAGTTCCCACCAGCACGAACTCATGAACCTTGGCTATCAACTTCACA	1	-	Chr15	11074403	11074522
Chr15	1849	CACAGTGTGTTTACTCACATTCTTGGTTTTATACAAGATTGAATTACAGGAAAAACAAAAAACAAGAGTACAGTGTTTTTCAAACTGTAACATGTGGATTATATGTGTCAGAATCTCAAG	1	+	Chr15	11074657	11074776
Chr15	1850	CTAAGTCTACACTTGGTTTCAAATCACAATTCAGAGTCAGACCTAGACCTTGGGGGGATAAGACAGAGGCATCATAGTAAACTATATACTACACCGCAGATTCACATTACAGAATCTAAC	1	-	Chr15	11076098	11076217
Chr15	1851	TTCCTTTTATGAAACTTACATACCGGCTTGTCAGCTATCATTTGTACATAGCTTTACTTGCTTGTAATGCTATAAAATATTCAAATTTACTGTTAAAGGGTAGTGGTGTTTGGAAGCATT	1	+	Chr15	11076338	11076457
Chr15	1852	GGAGAAGGGAACACGCAGGAGCGAAAACAGCACACAAGTGGTGTGAGGAGGGGTGTGGGTGTGTCTTCAGGTTAAGCTTATGTACCTGTCTTTTCCAAAGCATAAACACAGATGTGTGCA	1	-	Chr15	11076918	11077037
Chr15	1853	GATCCCTGTACAGGTGGTCTTGCAGCAAGCTGCCCTACTGTGCACTCATAAGTCCTTCCTTTCCTCCCTTTCTCCCTGCCCTGACTGTTGCTCTCTGGAGTCTCCTTCCAGCTTCCATGA	1	+	Chr15	11077040	11077159
Chr15	1854	TTCTCTGTAGCTTTGTCTGAGAAGAACTTCTGTGACAGGAAGCACTGATGAGACCCAGGGAACAGAATCAAGTAGTTGTAATAAGATAGTGGAAACAGACTCCATGCATTACAGAGGTTT	1	-	Chr15	11077567	11077686
Chr15	1855	GATCAGATTAAAGAACTTTTATCTTTCTTTTATTCTTCATATGAAGATATTCTGAGGATGGCAATCAAAATAAGAAGCCCAATGGTAAGATTAGTGTTAAGGTCTGACTTATATTACTGT	1	+	Chr15	11077900	11078019
Chr15	1856	TGTAATCCTAAGACTGTATGTATATTTGTCTTCTACTACCTATCAATGTAGACAGTAATATAAGTCAGACCTTAACACTAATCTTACCATTGGGCTTCTTATTTTGATTGCCATCCTCAG	1	-	Chr15	11077951	11078070
Chr15	1857	ATCAATATAGGACTTTTAGAGAAGATGGTGTTGAGAGCGTTGACTAGCATTAGGCTCTTTCCAGACTTCTGACTGTGTCATTTCACAGAATCAAGATGGCTAGCCATTAAATATTATTTC	1	-	Chr15	11080544	11080663
Chr15	1858	CTGGCTTAGACTTTGCTAAGCACCTCAAGTAGATACTTGGAAGTTTTCCATAGGGAACCGAAGAGTAGAAAGAAATATACTTTCATATCAACTCCTTGGATTGAATTCCTCATGGACCAG	1	+	Chr15	11080987	11081106
Chr15	1859	TTCTATGTCTGAGCATGCTGGTCCATGAGGAATTCAATCCAAGGAGTTGATATGAAAGTATATTTCTTTCTACTCTTCGGTTCCCTATGGAAAACTTCCAAGTATCTACTTGAGGTGCTT	1	-	Chr15	11081004	11081123
Chr15	1860	GATCAGACACTTAGTCTTATGTTTGTTTCCTGAATGAGGTATTGAATGCATTCAGGAAAGCAATTGGGTGCCTGTATGGTCATATTATCATACAGAGACAAATGTTCTGTTATCAGTGGA	1	+	Chr15	11081189	11081308
Chr15	1861	AAATCGAGGCCTTGCTTCTGCTTGTCTCCGTGGAGACCCTGGCTATGCCCTCAATCCACTGATAACAGAACATTTGTCTCTGTATGATAATATGACCATACAGGCACCCAATTGCTTTCC	1	-	Chr15	11081243	11081362
Chr15	1862	GATCAATCTTCTTATACTTATGATTACAAAGACATCCATGACCCATTAGTTTTTCCAACACCAAATGACAGAGTTTGAGAGCACTGGTTCTGGGATTTCCAGAGATTACCAAGGTCTATA	1	+	Chr15	11081484	11081603
Chr15	1863	CCAGCTATCTGTTAATTGTTCACACTAACACTAATGTAATATCGTATCGTCAATGTTAAAAGGCATTACTTCTTTAAGTTGCTTGTTTCTGGGATATTCTGTAGTGGATTCCTTTTTTGT	1	-	Chr15	11081990	11082109
Chr15	1864	GATCATCAGGCCTGTATATGGAAAGCAGATACAAATGTTTGATAATGATGTATGAAGAGAAGCCAAAAAGCTTATCAACACATTATTAGATGGTAAACTCAGAGATGCTTCTGGCTACAC	1	+	Chr15	11082112	11082231
Chr15	1865	GTGGATTGACACTTTCGGCAATCCAATCAGCCACATGATTGGTGTACTCCTTCCTTGTCATGCTTGCTGCAAGATTTACACAGTAGATTATGCAATGTAGAACCCAGCTGCAATCACTTA	1	-	Chr15	11083138	11083257
Chr15	1866	GATCTCGATGTGAAACTTAAGATACTGTTTGTCACAAACCCAATCACTGGGTAATCACCACATTCCTATTATGTTTTGGGTAAGGGAGAATGTGTTGCGTGTCTGGATTTATAGCTTTAA	1	+	Chr15	11083260	11083379
Chr15	1867	GCTAAGAAGGGAGATACTGAGGGAAGACTTAAAAGACTTACAAGTGCAGAGTCTTAGGGTCTTCCTAGGAACACCATGTGAAGTAATTTGACACGTTTCATAATCGTATTATTGTCTGTG	1	-	Chr15	11083889	11084008
Chr15	1868	CCCAGGTTTTGAGCTGTGTTGGTACCCACCTTTAAGCTTTCTTTCAGTATTAATCTTGCTTCACCAGCCATTCCTGTAAGCCTTATTAGGGCACATACAGACTCTTTCCACCAAGTGTGT	1	+	Chr15	11084277	11084396
Chr15	1869	GCAAATCCCTTGCAACTTTTCTATGTGGGAAATAAAAAAGAATGCAAAGGGTCACACATCAGGGTAGAAGAGTTCATCTGTTTTTCTATTGAAGTGCATTAGAGACTCAGAAGGCAACTA	1	-	Chr15	11084841	11084960
Chr15	1870	GATCATGCTAACTGCCTCCTCAATCCCTTGTGCTGGAGTTGTCTGATTTTTTGAGTTGTCGCTGATTCCTGCTGCAATTCCTCCAAGCTCAACTTTCTGGAGTCTATGCTAAGTAATAGG	1	+	Chr15	11085008	11085127
Chr15	1871	GATATTCTGTGTGTTATTGAATTCATTCCACTTAGTAGAAATAATAAACTCACAGAATATCTACAGGTGGGGTGAAATTCCTACCAACCTACACTAAGAAACATAAACAAGAGTGGGCTA	1	-	Chr15	11085787	11085906
Chr15	1872	GATCCCATGTTTATATCTTTTCATGTGGTCTCTAATCTGACCTACTACCTCTGTGGGCTTAACCATGTCTCATTTCTCCAGAATAGAGGTAGGGAGCAACAGCCATCCCAGACTAGCTGC	1	+	Chr15	11086375	11086494
Chr15	1873	CCACTTCTCTGAGTAGATAGTCTACACTCGGACAGCTGCTTCAGCACGGCTCAGCAGTCCCACCCTGCCCTTTCTGTTGGCTGGTTGATGTATCGGTCATTAACAAGACTCATACTTACT	1	-	Chr15	11086546	11086665
Chr15	1874	GATCATAATGCTATATCTTTTGTGTGTGTCTTTATCTGAAATTGTTTGTAAATTGATATCTTTTCTTGTTCTCTACTTTTGGTATCTGGAAGTTACCACTGTTTTCATGCTTTAATGTTG	1	+	Chr15	11086855	11086974
Chr15	1875	CTAATTATAACTTGTTAGTTAATATTTAATAGTGTCTGTACATATCATTTTGAAAAGACAACCTAAAAACTTTCAAGTAACTACCCGAGGCTTCGAAGTCTTGCAGTAAGGTGGGCCGGG	1	-	Chr15	11087011	11087130
Chr15	1876	GATCAGTAATTCGATATATCAGAGCAAAGCTTTAAACTTTCGAGTGTTTATATCTTGTTCTGAGTTAATGGCTATGCAGTGAGTTGAAGACTCTAAATGACCTCTTTATTCCGTGTTGCG	1	+	Chr15	11087171	11087290
Chr15	1877	AAGTCTGTCTACAAGTAAACTATTTGTGCTGCCCAGTGAAGACATTTAGACGCAACACGGAATAAAGAGGTCATTTAGAGTCTTCAACTCACTGCATAGCCATTAACTCAGAACAAGATA	1	-	Chr15	11087221	11087340
Chr15	1878	GATCTGCTTTAAGGGCTAGTAGGAGTTTTGGGAAAGTACTTTGGATATTTACTAATAAAAGGAACGAGGAGACTGACAACTATTTAATTCATGAGTTCCTAATAATAAGATTATTCATTT	1	+	Chr15	11087683	11087802
Chr15	1879	CTTAATTAAGAAAGCTTGCACTTCAGAAATCAATATGTCAGCAGTCTGGAGCAACTCGGAACGCAGCCTCTGGCTCTCTGAGTTCCCTAAGTCTTGCCTATGGAGTTTATTAACCAAACA	1	-	Chr15	11087844	11087963
Chr15	1880	GATCCCACAGTGATTCTCTCTTTACATTCCCTCAATGCTGGTCAGTCCATTGCTTTGTTCCTCCACCATTCCAGCTGTCAAGGTTTCTGGGCTCCATGCAGGAGAGCTCCTAGAGGAAGC	1	+	Chr15	11087966	11088085
Chr15	1881	TAGGGCTAGGTCTATGAGAACTATATCTTGTCCTGATTCTTTCCTGCATTCCTTGTCATGCTTTCTGGCTACATGGTATATGGGCTTCTCTGCTCCATGTTACCTTCTCCTCCTCACTGA	1	-	Chr15	11088446	11088565
Chr15	1882	GATCATATGCCTCCAACGAGGTCCCACTTTCTGCCTTTCTCTGCCTTCCAACATCACAGCATGAATCTGTCTGGGCATCAACCATTAGGTCAGGGCCTCTGTCATCTCTGAAAATGCCTT	1	+	Chr15	11088568	11088687
Chr15	1883	TGGAATGCATGTGGGAATTAGCAAATGTGATTCCTGGCTCAGCGTACACAGAAGCAAACGGGCAGACTCGTCACACGATGAAGCCTGTGGTGGGCACAAAAGTACTGGTGTTGAGTCATC	1	-	Chr15	11089320	11089439
Chr15	1884	ACGTTTTTGTCTTTGTGGAACTGATTTAACTCTGAAAAAACCCCCACACTCTCTTGAAGGAATTTGTCCATGATATTAGTAGCCTCCTGACAAGAAACAGCACCCACCAACTTGAGATTT	1	+	Chr15	11089618	11089737
Chr15	1885	ACTGAAAAAAATCTCAAGTTGGTGGGTGCTGTTTCTTGTCAGGAGGCTACTAATATCATGGACAAATTCCTTCAAGAGAGTGTGGGGGTTTTTTCAGAGTTAAATCAGTTCCACAAAGAC	1	-	Chr15	11089626	11089745
Chr15	1886	GATCCTGGTGGCTCAGCTACTGACCACAGCAACCCTGTGAAATAGTAATGACCTCTGAACCTAGGTTATGCATAGCTGTCAGGTTCTTGTGGGCCATAGGACAGAGTTACATCCTGAGCT	1	+	Chr15	11089846	11089965
Chr15	1887	GGAAGGCTTCTCTGATTGGTTGATTTGGGGAAAGCACTTGAGTAGCCTAAGAGTATTTAGGCATTGTAGGATGGACTTTTGCAAGCAGAAAAAGCAGCCAGTGTAAGATGAACACTGGGG	1	-	Chr15	11090136	11090255
Chr15	1888	GATCACCACCCAGCATACCTTTGCCTCCACTACTTTGAAAACCCTTTATACTGTTTAATATTTCTAGTGATTACCCAATGCTCTTTGCTCTTGGGGCCTTCTAATGTCCAGAATTTAGTT	1	+	Chr15	11090258	11090377
Chr15	1889	TCTGGTGAGCAAACATGTATCAAGGCAATAACCATTAAATAGAAGGCACACAGTCCATGCAATGCTGTTTCTCAAGGTGGAAATTAAATACAAGTTCAGAGGCATAGTCATTAATAAAGT	1	-	Chr15	11090497	11090616
Chr15	1890	GATCATGCCTAAGCTGAGGCCAAACATTACAAGACCACTAGGAGTCCCCAAGTCAAAGCAAAAGTGGTCTCTTGGCAGTAATTAACGTTAGCTGTGTGCTTGTCCCATGGTCTGATTAAT	1	+	Chr15	11090663	11090782
Chr15	1891	AGGCAAAATGACTTCCTTAGAACCACTTCTCTCTTTAATTTAATGTCATGTCAGGAGAGGACCCCATTGGTTATATGTAGTCCTTCTGATACTTACTCGAGTAGGATGTCACAATATTTT	1	-	Chr15	11091189	11091308
Chr15	1892	GATCACATCTGCCAAATTTTTCAGTATTTGAAGAATCATACTTTTTATGAACCAAATAATAAGTTGCTATACACCTAAACAGTCAGCTCGCTAGGTCTGCCTTCTGCTACCCCCTGCTGC	1	+	Chr15	11091311	11091430
Chr15	1893	TGTTCTAGAGTGTTACCAGAATCAGGGCAGGGAGGAAGAGGCCAGGATGAACCAAGCGCCAATAGACCACTTAGAAAGTGCTGGAGAATCTGACTTGGGAAAGCAGCAGGGGGTAGCAGA	1	-	Chr15	11091413	11091532
Chr15	1894	GATCAGGTCTCACAAACAAGGCAGTCTGTGTTGTATCATTGCAGTTCCAAGGTCCCGGGGCACATGTGTAGGGAGGGTCAAGATTGAATAAGTGCTCTTCCGTGTCTTAGAGCAGGCATT	1	+	Chr15	11091535	11091654
Chr15	1895	AAACATACCTTGACAGAATACAGGAAAGAGGCACACCTAGTTACCTGCTACATCCCAGCCTGGGATGTGTGGAAATGCCTGCTCTAAGACACGGAAGAGCACTTATTCAATCTTGACCCT	1	-	Chr15	11091608	11091727
Chr15	1896	GATCGACGTCCCTGGCCAGGCCTTGTGTTTTATTTTGCACTGTGTTTTGAGTACTGTGTGTTGGTTTCCCCCAGAATGCTTTACTTAAAAGAAACCTAAGTGTATTTAATGCATATTAAT	1	+	Chr15	11091801	11091920
Chr15	1897	TTGTATGGATTGTATTAGTCTGTGTAGGATGTTCAGACTAGTTAGGATGAAATTTTGTTTTAATTTGTCTTTATTTATGCCACACGAGAGATGGCACAAATGACTTGTTTGTTTATCTGA	1	+	Chr15	11095409	11095528
Chr15	1898	AAGCACCTAAAAATAGATTCAGATAAACAAACAAGTCATTTGTGCCATCTCTCGTGTGGCATAAATAAAGACAAATTAAAACAAAATTTCATCCTAACTAGTCTGAACATCCTACACAGA	1	-	Chr15	11095427	11095546
Chr15	1899	GATCCATATAACTTTGGAAAGCATATCACACCCTAGCACATCACAGCAGTGGCTCCAGGGGGCAAAGGTGGCTTGCTCAACTGCTACGATTCAGGATTTTATGGGAAGTCTTTCCACTCT	1	+	Chr15	11095566	11095685
Chr15	1900	ATAAGGCTTTCAACACGATGCACTCAAAACAGAGTGGAAAGACTTCCCATAAAATCCTGAATCGTAGCAGTTGAGCAAGCCACCTTTGCCCCCTGGAGCCACTGCTGTGATGTGCTAGGG	1	-	Chr15	11095596	11095715
Chr15	1901	GATCTCCCAGTTGACACAGGAGTTCTTTGTTTAATCTACCATGGCAGAGAGAGTTCCAATCCCTAAAGCAGAAAGGCTGGAGGAGTGTGCTGAGACTAATGCCAATGTCAACCCTGCAAC	1	+	Chr15	11095718	11095837
Chr15	1902	CTCTTATGTTGTGGTGTGAACCTGGCCGAAGAAGCATGAAGCAAATCCTGGGGACACAAGGGTTGCAGAGCCAGTTAGGAAGAGCTACTCAAAGACATGAGTTACGGTTCTAGAGGATGG	1	-	Chr15	11095952	11096071
Chr15	1903	ATTTGGAATCCAGGACAGGGCAGGCAATGGAATACTCAAGAGGTGAGAAACAAAAGTTCTCCTCTTAGCTCTCTAAATATTCAACTCTCTTTTGCTTCCAAGCCCAGGGCATGCATACCA	1	+	Chr15	11096147	11096266
Chr15	1904	TTTTGGTATTATAATTTAAAGATTAAAACATCTTGAGTCCGGGAGCTGGAGGAAGCTTCTTTAGCCTCCCTTCTCTCCAAGGCAGATAGTGGCATTCCAATTGAGCTGGTCCCAGAGACA	1	-	Chr15	11096299	11096418
Chr15	1905	CTCCTCTCCCTCATGATTCAGGGTCTGAGAATGCTGCTCAGAAGTAGCAGACCAGAGTTTGCATCTTCCAAAGGGGCAGGGCTGTTTCAAACCTGTACTTGACTTCATTCTACACAACAT	1	+	Chr15	11096484	11096603
Chr15	1906	CCAGCTAGTGTGGCTTTGAAGTTCCTTGTTTCCACCACCAAGCCTTCATGCTAAGCTACCCATGGACTCCTCTACACTCAGCTCGAGGTCCTCCAAGTGCTGGAGAAAGCATCCCAGAAG	1	-	Chr15	11096630	11096749
Chr15	1907	GATCTTGGAACTAGACAACCTCCCCACTCCTGTTTCTCCCCATAGTGATTTCTCCTGTCTGTCCTGTGGATAATAAACTGTCTACAGTTCTAGCATAGATAGACGAGATGAGATAGGCTC	1	+	Chr15	11096752	11096871
Chr15	1908	GACTGTAAATCTTCTAATCTATATCTGCATGTTTTTATCAGGAGATATATATGTATGTGTTTTGTGTATACGTGTAGTTTTTCATCACAAAAATCTAAAAGTCATTTTGCTTACATATAT	1	-	Chr15	11097119	11097238
Chr15	1909	AATAATGGCAAGAATTTAAAAGCACATACAGACCTTAAGGCTTTGCATATGGCACTGAAGGCTTAAGCCAGAATAGGATGCTTAATGTTTCACAGAGTGTCTTGCAGGACAATCCAGAAA	1	+	Chr15	11098465	11098584
Chr15	1910	ATACTGCCAGCCATTGTAAATAATTTTCTGTCTTATTCTTTTCATGGAGAACATTGCTCACACCAGTCTCTGTACAGCAGCATAATTCTCACTACCCCTGCCCACATTCCTAGAGTTACT	1	-	Chr15	11098909	11099028
Chr15	1911	GATCTTGGACTCCTCACTGGAACAACACTGTAAGAATTCCTTCCTCACATCTCTTATTTTCTTAGCATCCTGCAGAGTCTACATTTGAGTGATATCAAATATGCTAAAAGGTTCATGCTT	1	+	Chr15	11099031	11099150
Chr15	1912	AGCCATGTTAGATGACCCAGGATGTCAAATGGCATGACAGTGGGGTGATGTTCACATGCCATTGTACCAGCATATGTGTATATATTTATTTCATAAATGATATACATTCCTAAAACTTTC	1	-	Chr15	11099308	11099427
Chr15	1913	CTATTTAATATATTACAGAAACTTTAATTGGGTTACAAGATATTGTTTCACTATGATTCTTTCATACATCTTTAGGTTTTCTTAACCATCTCTCCTCACCCCATCCCATCCTTGTCCCTT	1	+	Chr15	11099887	11100006
Chr15	1914	AAGGAGTTTGAGATAAACCAATAATTTTTAATGTTCCTGGTCGGGAAGATGAAGTAAAGCATCAGTTTCCAACATCATCAACCCGTATAGAACATGTAATTTATAGTGACAAGGATGGCC	1	+	Chr15	11101439	11101558
Chr15	1915	CATACAGGTTTGAGTTTTTATACAGGATTCAAAGTGCCACACATGCTTTAGTGCAATAAGTCAAATATGCAGGAAATGTTAATAGTGTGTAAACACTTTAAAATCTGTAACTATTATTCA	1	+	Chr15	11103521	11103640
Chr15	1916	GATCTGGGCATAAATCCCGAGTATGAATCATCAGCTCTGTTACCTCAGGTGAACAAATGCACATGGCCGTGGCTCAGTGCTTTTCTATGAAAGGGAGGAAATGAGAACGTTCAGTACAAG	1	+	Chr15	11104767	11104886
Chr15	1917	CCAGGCCAAGGGGTTATCCAGAACCTCTGAGCATGAATGATTGAGGTTGGCTTGTACTGAACGTTCTCATTTCCTCCCTTTCATAGAAAAGCACTGAGCCACGGCCATGTGCATTTGTTC	1	-	Chr15	11104817	11104936
Chr15	1918	GATCGTGGCTGACAAAATGTCATTAGCAGCTGTTCTTGGGAACTCCCTCACAGGGATGTCAACTGCCAATACTGAAGCCAATGGACTTCCACAGTACAGAGCTACCTTGGATTTTGCCTG	1	+	Chr15	11104939	11105058
Chr15	1919	TCAGATTTACTTAGACATGGTCCTTCTCAAGTGCCTCAGAAAGGTATGTGTGGTAATGAAACAAGATGGCCCACCCCAGGAAAGAAAAACGCTAGAGTGTTGTGGTCTGGGACAGAGTGT	1	-	Chr15	11105340	11105459
Chr15	1920	GATCAGGGTTGTGGGGATGAGGCAGGAGAAACATCTGTGCTTTGTATGTGACCATGTCGTATCCACTTTACTGTGAAGGAAGAAAACGAGACATCAAGGAGAGGGGAAAAGAATTTGTTG	1	+	Chr15	11105462	11105581
Chr15	1921	ATTTCCTGTTTAGATGAAAACGTAGGTGGAAGAAAGAACCACAGAGTCTGTTTCTCAGACTCCTCTGAATCTTTTTCTCGTGTTCTATTTGCTTTATCATCTGGTTAAAATACAGAGCTT	1	-	Chr15	11106009	11106128
Chr15	1922	GATCCAAAGCTGTCACTGAAAGGCTGCCCTCCTACCTTGGTATGGACAATAAAGGAGTTTTAAAAAGAAAACATCTTGGTGGAGAAATAAGCCCTGTGCTCCATGACTTCTGTTTGAAAC	1	+	Chr15	11106456	11106575
Chr15	1923	TTCCTATGAGCAAAAGGTCCATTTTGAAGTTTCAAACAGAAGTCATGGAGCACAGGGCTTATTTCTCCACCAAGATGTTTTCTTTTTAAAACTCCTTTATTGTCCATACCAAGGTAGGAG	1	-	Chr15	11106484	11106603
Chr15	1924	ACGCTTGGGTATTTAAGCATATAAATTATTAAAAGAGTTACTTTCCTTTACCAGTGGCTCATAACTCACACACTCATACTGGCTCTGAACTGCATTTTTTCAAGGCCTCAAACCTTGCCA	1	+	Chr15	11107009	11107128
Chr15	1925	CTGTGCGCTCCAGGTCAGAGGGTAAAAGCGCAAGGGACGATGCGATGCGTGCAGCCTCAGCCCTGTTGTGATTAGTCCACACATGAGCATAGACCCCCTCCCGACTTTGAGTGCCTCCTT	1	-	Chr15	11107329	11107448
Chr15	1926	ACCCATAACATAACATTTGGAAATATCATACAAATACAAAGAATATGAATTACTCTTATACCCTCTCAGACAGACTTACCATCTGTCCTTGGTGCTCATCTCTTTTCCTACTCGTGTATA	1	+	Chr15	11107949	11108068
Chr15	1927	AATTCTGGGACCCCTGTGAAATGGCTGATAAGGGGTTGGTAGGAAGTATATATAGGTAAGCACCTTTGAGGCAGTGGTAGGTAGGAAGAGAAAGTAAGTGTGTATTGGACTAATCCATGT	1	-	Chr15	11109242	11109361
Chr15	1928	GATCACCCTGAGGAAGGCTGCTCTTAAGTATGTGCTCGAAATGTTCTGAAACAGTATTGGCAAACTTAACAAAGCCAGGCTTGTTCAGCAATCCATCTGGTAAGGTCATTCATACATAGC	1	+	Chr15	11109697	11109816
Chr15	1929	CATGGTTTAAGGCCAAATATTTATTAAAAGCCATTTGTGCAAGACTCAACCCTTTCTCCTCTGTCTTATCTCCATAGAGATTTTCTCATTATAAGGAAATGCCATGTACAATGTCAAAAA	1	-	Chr15	11109999	11110118
Chr15	1930	GGTATCAAACTATTCATGAAGTCCTCAGACACAGCTTCCAGTGACATACATGTCCAGAAAGTTCAGCTTATAAACTCTTGCTTGGTCTGAAGAAATAGAATAGTACATTCTATTGCTAAA	1	+	Chr15	11114409	11114528
Chr15	1931	CTATTGAGCCCATTTTAAAATATAAGGCCCATGAAAGTGGAATTAGAGAGTCTGAACAGAGAATGGGAAAATCTGATGAAGTTCCAGCTAACGGAGAGGTTGAGAAGCACTGGAGCACCA	1	-	Chr15	11114634	11114753
Chr15	1932	AAGCAGTAGATTTAAAACACAAAAACTTCATTGCTAAAAAGAATAGGATAAAAAAGGGCTTAAAACTCAAAGCTACAGAAAAATCAAGCCATCTGCTTCTGTACTTAGCTGAGGAAGCTA	1	+	Chr15	11115169	11115288
Chr15	1933	TGTGGACAATGAATGTATGGAGATTTTGGAAGGTACCTTTTAGTTAGACCTATATATCATAAGATATCTAGTTGAAATAGCTCCCATTACTAAGCCTGATGCTGTGGGTGCAGCTGGTAA	1	-	Chr15	11115499	11115618
Chr15	1934	GATCAAGTGTGCTATAATGTTGATGATGTATGGATTCTCCTTTGCAAAGGTTTCCTGGGTCTTAGCTCTCACCTTAACCTCTGAATTAAGAAGATGCTGACCACCTCTGGGCATTTATAC	1	+	Chr15	11115621	11115740
Chr15	1935	TACCCTGGGATTCTATCTTCCAGGATTCAAGGTTCACATGCAACATGTATGTAAGTCCCAAAATCCTGGGCAAGGCAGAAATAATTAACACTTGTCAATGTTTTACCTAAGGCCCACACA	1	-	Chr15	11116036	11116155
Chr15	1936	GATCAAGAGACCTACACAAATCGTGTGGGCTCAAACAGATATGGCCACTGCTAAGACTAAATGTCATCTGATTTAAAATAGAAGTTTTTGTCTCTATATTATCCTATTAGGTTAAGAGCA	1	+	Chr15	11116158	11116277
Chr15	1937	ATGAGATGAAAGCACATCCCTGGTCACAGTGTTTCCCCTGGGGAAGAGCACAACGCTGTAACATGGCTAACACTGCAACTACATTTCCACTAGGCTTAAATAATACATTCTTATGTCTGA	1	-	Chr15	11116375	11116494
Chr15	1938	GATCACTGGAAGAAAGCCAGTTTAATGTGAGAGGCAGGCTGAGCTGCCAGAGTTCACTCTCAGGAGAGGGTATTCTTTGAAAATAAATAAGGGAAGAGGCAGGTAGTGAAGGGAGAGGCT	1	+	Chr15	11116686	11116805
Chr15	1939	ATCGCTATGAGGGCACACACATACATTATGGAAGATGAATGTGCATAGCTCTTGCAGTGGCCTATGTTTAGCTTTTGTTAACTTTGGCCCTTTACCAGCGCTGTGTGAGGGTTCTACTTG	1	+	Chr15	11119546	11119665
Chr15	1940	AATATGTAAGGCGTTTTATCGGTAGACTTATAAAATAACTATTAAAATCATTGAAAATTGGTAGTGGTAGTGAACAAGAAATACTCATGGAGAGTGGGGGAAAGGGGAGAGTGTAAGTCT	1	-	Chr15	11120490	11120609
Chr15	1941	GATCATATATTAATTTAGATTTCAGTAAGTAAAGGTAACAAAACTCAGTTGTGGAAGGTTAATCCTATGCAGAAATATCATGTTAGGGGGTTTTGAAAACTACTTTTCAAGATGAACCTC	1	+	Chr15	11120864	11120983
Chr15	1942	TTCCATTTGATACCAACAATAAAGTCAGTGGTCAGACATCTGAGGAGGCTCTATAAACTGCAGAACCATCAATTTCCAAGACTCCATAGGAGGTTCATCTTGAAAAGTAGTTTTCAAAAC	1	-	Chr15	11120953	11121072
Chr15	1943	GATCATTTATTTAGTGACTTTAAAAGTAAATGTATAGAAAAGCAGTTACTAGCCCAAAGGGCATGTACATGTGAACTGTGGAAAAATTCTGAGTTCCAAAAATGCTGCTCCCATCTCTCT	1	+	Chr15	11121075	11121194
Chr15	1944	GGCTAATTGAAGATAATATACTTTGAGCATAAAGTTTTCTAAAACATTATATTTCCTGACAAGCTTCTAAAAATCCTCTTCTCTTTGTCTTTGGTCCATTTTGGTACTTCATGCTTTGGG	1	-	Chr15	11121665	11121784
Chr15	1945	GATCAGTCAACGTTCTAATAGAATTCTGATTCTGAAATAAGAAGGGCCCATCTGGTCATTGGTCCAAGTCTAGGTTCTGCCAAGTCAATGTCATATGTGGTGAGAAGCCATGCATCTAGC	1	+	Chr15	11121845	11121964
Chr15	1946	TGTGCTGAGAGACATGCTCTGCCTTACCCTGTATCTTTATCAACTTTCCTGGAAGACAGGACATGAAGAAGAATGTCAGGGATAGACGATAGGATGAAAGCCATGAATCACTGTGTTGTG	1	-	Chr15	11123057	11123176
Chr15	1947	TTCTGCAGGCGAGCTTCTTTAATACACACTATTAAAGATAATGTGTATATTTTAAATCTCATTGAAACTTGAAAACTAATGAAGACCCAGTTGGTTTCTATTTACTGAATTGGAATTCTT	1	+	Chr15	11123473	11123592
Chr15	1948	GATTTAAAAAAATATTTGAAGCTGCAAGTGCTGACCTGATGCTTCAGAAACCAGGGAGTGGGTTCCCTGTGTTCTCAGTTTGGGGCTTAATGTGAAATACTGCAGAGGGAACAGTCAGCA	1	-	Chr15	11123713	11123832
Chr15	1949	TATAGCTTCAGATTTTGAGCCTTTTGTTACATCTCTGGTTTAGAATTTGGGTTATTTGGCTAGAAGTTGTTTAAAGCCAAGACACAAGTATTTACCAAGCCTTCAGCTTATTTTCCAATT	1	+	Chr15	11124785	11124904
Chr15	1950	CCTCATGACAAGGCATGGCTCAGCTTCAATTGGAAAATAAGCTGAAGGCTTGGTAAATACTTGTGTCTTGGCTTTAAACAACTTCTAGCCAAATAACCCAAATTCTAAACCAGAGATGTA	1	-	Chr15	11124812	11124931
Chr15	1951	GATCAAGCCACACCTATTCAGGATTTCACAGCCAACCTTGCAAGTCATAATGCCAGACTAAAGTCACAGTGCCCAGCAGAAGAACACTGTGCAAGAGAGACTAAAACTCTTACCCCATGA	1	+	Chr15	11124934	11125053
Chr15	1952	TGAAGTAGGGGAGGACCTGTGCTTATTCCCTTAGGCCACAGGGAAGGATGGGGACACTTGGAACTCCCAGCTCATGGGGTAAGAGTTTTAGTCTCTCTTGCACAGTGTTCTTCTGCTGGG	1	-	Chr15	11125005	11125124
Chr15	1953	GATCCTAGACTTCATGCTACCTCCATTGTTTACCCACCCAGTCAAGTGGTTCCTTACCTTTCCCATACCTTTCCATACCAAGTCTTTCCCTCACCTTTCTTATCTTTCACATGTAAAGTT	1	+	Chr15	11125127	11125246
Chr15	1954	AGTTATGTGATTGTGTGTGAAATAACTTTACATGTGAAAGATAAGAAAGGTGAGGGAAAGACTTGGTATGGAAAGGTATGGGAAAGGTAAGGAACCACTTGACTGGGTGGGTAAACAATG	1	-	Chr15	11125150	11125269
Chr15	1955	GATCTTTTTATCCCCAATCTTATATTGTCTGCCTTGGAAAATTCCTCCTAAGAGCATTTGAAAACACATTTGCCAGGACACTGTGTGCATTCAAGAGACAAATTGAGACCCACTTTCCTC	1	+	Chr15	11125346	11125465
Chr15	1956	ACAAGAGTTGGCTGGAAAAAGAAAAGATGCAACAATCTAAAGGCAGGGCCTGGCTCTGGTGAGGAAAGTGGGTCTCAATTTGTCTCTTGAATGCACACAGTGTCCTGGCAAATGTGTTTT	1	-	Chr15	11125406	11125525
Chr15	1957	CATCCATGTTTGTTGCTTAGCACTACCTAGTGACTAGATATTTTCACAGGCTTTTATTTTGCCCTGCCTCAGTTCCTCATCTATAATAGGATGATATATCAGAGTTCATATTTCTGGAAT	1	-	Chr15	11126493	11126612
Chr15	1958	GATCTTGGTTGCTTTGGCCCTCATCATGGTAATCTTTGTACTAAACTGTAACTGTTTCTCTGGGAGTCATGTTAATAAGAACAACAAACCTAAACCTGCAGACATTTTCAGAAAGGATGC	1	+	Chr15	11126615	11126734
Chr15	1959	CAAATGGCTCAGGATGCTCCAAATTAAAGTCTTCGTGAGGTCCAGCTGGCCCAGCGGGGACTCCAGACCTCAGGGTCTGTGCAGCACAAACAGACCTCAGTACTTTCCAAACCCACTGCA	1	-	Chr15	11126882	11127001
Chr15	1960	GATCCAAAATAGTTCACATGTGTTTGGAAAGGAAGCGAAAATGGCTAGTCAGCTAGAAACAGTTATATGATTTGAGCAGCAATGTAGAAGATACCTCCCCTTGGGAGGCATCAGTTACAT	1	+	Chr15	11127004	11127123
Chr15	1961	AGTTTTGTTTTGAACAGAATGAAACAAGAAAAGATTCAATTAAAACTGTTAACTCCTCCACTTTCAAATAATACCATCTCCAGAGATGGCACCCAGATGTTAATTTTCACACCCACATCC	1	-	Chr15	11127234	11127353
Chr15	1962	GATCTAGCTGTGTCACCTGACTCTGGTTGTCTAGTCAAGGTAGGCTCTTAGGCTGCTTGTCCAAATTCACTACGTGCAGGGCAATCTTTCCAATAGTTTCTAGAACAGATGGAGCCTTGT	1	+	Chr15	11127535	11127654
Chr15	1963	GGAGCCCGTGTACGTGTACAGACACAGAGAGTCCTCCCAATGCAGGAAGGACTGTCAAAGGTAGACACAAGGCTCCATCTGTTCTAGAAACTATTGGAAAGATTGCCCTGCACGTAGTGA	1	-	Chr15	11127601	11127720
Chr15	1964	CCTTGGTCTTTTCAATTAGGGTCAAGCTCCAAAGGATTGTGTCACTATTGCTTGTTGTGGTCGGTCCTTTCATTGTAAGCACATGACTTATCCATGGTGAATGCTTCATAAAGACTTTGT	1	+	Chr15	11128185	11128304
Chr15	1965	ACATCAGAAGTATCCTCGATGGTTTGTGGGGTAGAATAAAATCACTGGTACCCCAAACAGCCTGTTTCTCTGGCGTTGAATGGAAAGCATGCTGGGCTTGTGTTCAGCTGATACTGAATG	1	-	Chr15	11128411	11128530
Chr15	1966	AAATAATCAATGAAAAACGAAAGACAGATGGAAGGGGGCATAAGTTAGATGATAATTAAAGATTAAGGAAACATTAACAACTGAATATGAATTAGAAAAACCTATTATGAAATTTGAAGA	1	+	Chr15	11129926	11130045
Chr15	1967	TGAAACAGGTCATAGTTGCATCTTCAAATTTCATAATAGGTTTTTCTAATTCATATTCAGTTGTTAATGTTTCCTTAATCTTTAATTATCATCTAACTTATGCCCCCTTCCATCTGTCTT	1	-	Chr15	11129946	11130065
Chr15	1968	GATCATGCTAGAAGTATTTTCCTTTGCAAGAGTTTTAAGATACTAAGTTCGTTTTACTTGGTCTTCAGCACATCAATTTAAAATTTGTGGTTGAGTAATAAAATACTTATATAACCACAA	1	+	Chr15	11130068	11130187
Chr15	1969	TGGAATGCCACATCATCAGTACCCATCTAGCACCATGAGAGCTGGAAGCAGCAGTTTCAGATGATGATAGGATGTGACATCAGTATTTTGCCTGTAGAGTGAGGTTAGCAAGGTGTGTCT	1	-	Chr15	11131183	11131302
Chr15	1970	AGTTAGAGTTGAACCTACTCACCTAGGCCCTTTGCAAACTAGAAATTGACTTGTGGAAACTCAGTTGAAAGGCACAAAGCACACGTGACTGACAGCACAAGTCCCCACAGCCTAGCTTAA	1	-	Chr15	11134302	11134421
Chr15	1971	CATTAGGTTTACACTATATGCAACCTCAAAGCCTGAGGAGCCCCCCAGTAATTCTAAAACTAAGAATTGAATGGCTTCCCAGAGCTGCTTCCAGGCTTAGTCTGTATAACCTGTTATCAG	1	+	Chr15	11134590	11134709
Chr15	1972	TTTCCCAACATCTGGCTCTGAGAGCCTATGTTCCCTTCTGGGTATTCCAGTGGGAAAACGTTCCAACTCCTCTCCAAGACCTCAGTCTTCCTTCCCTCTAATTTGGGCTTAAAAGTTAAT	1	-	Chr15	11134783	11134902
Chr15	1973	ACTGGGATTCTATTTTGCATAGTGGCGATAATTTCTCCACCATATCTTCAGTCCTGAGGTTGCTCTTCTTGGTGCCCAGCCTACTTCTTCAAGCATGAAATACAGACTCAAGGTCAGGAC	1	+	Chr15	11135056	11135175
Chr15	1974	AAGGTCTAAGCTCATATATTGATAGCAGAAACTACACATATTTCAACTAATCCCGAAATATTCTAACTATCCCAATACCTACCCCAGAGCCAGTGTCTCAGCAGTACATCTGATATCAGA	1	-	Chr15	11135178	11135297
Chr15	1975	CATTAGGTCAATGGACTATAGAATTATATAATTTCTGCCTCCCTTCCTACTTTCCTACTTCTCCTTCTCCCATGTTCCTTTACACACTCTCAAGGAGATAGTCTCCTTTCCATTGATATT	1	+	Chr15	11136652	11136771
Chr15	1976	TGAGAAAACTAGCCATATTATATTGACCAGAACAACCATCTAAGATATGCCAAGTCCACAGGCTAATAGTCAGGGGTTGCCTATGATGGACATCTGAATTTCACTGAGCCGACCCCATCT	1	-	Chr15	11137278	11137397
Chr15	1977	GATCTTCTTCCATACCAAGACATTTATCTAAAGACTGTTCAGACCAATGCATTTTTCTGCCCACTGACAGGGAAATACACTCTCTCATTCTGGCAGTAACTCTTCCCCAGAGGGAGGTAG	1	+	Chr15	11137400	11137519
Chr15	1978	ATTGAAAGGAAGAAATGATTGTTCAGGACACCACAGAAATAATGTCACAGCACATGATAGCACTGAATATGCCCAGAGACGTCCTTCTTGTTTCTCTACCTCCCTCTGGGGAAGAGTTAC	1	-	Chr15	11137495	11137614
Chr15	1979	CATGGTTGGTGCTTTATCAGCTTCCAGTCTAAGTCGAGATGGCCTTTGTGAGGGAGACTCAGGGCTTATTAAAACCAACCATCAGAACTATGCTAGGTCCAATGTCCTGTCATGATTGTT	1	+	Chr15	11138091	11138210
Chr15	1980	CATATTGATTGAACTGAGCAGCCTCCTGAGAGGAAAGACCTTACAAGACTTGGACTATGTCTCAGTGATTTGTGTAAATCAAGACGCAGCATAGTAAATCAAGACCAGGAAGTTTTAAGT	1	-	Chr15	11138334	11138453
Chr15	1981	GATCCAAGCTGAGGACTTTAAATAAAGCACAGAGCTTTGTGGTAAAGAAATTAGCAGTGAAAAAGCCAATTATATTTACCACACTTAGTAGTAGATAAAAGCCAGCCTTTGGTTTACAGG	1	+	Chr15	11138456	11138575
Chr15	1982	GACTATAACATAGTTTGCTGCCATGTTTTCTAAGTAGTCTAGAGGTACTGAACACAGTTTGTTAAGAATACTACAAGCCTGACAAGGAATCTCAGGGCAAGGGAAACACAGGAAATATAA	1	-	Chr15	11138737	11138856
Chr15	1983	TGCCACATAAATGTTTTTTAAGTAAATTCACAATTTTATAAATATAGTGAAGTTGAATTATATTGTAAAAAAATGACACAAAATATTGCCAACTAGATAGTTTGAAGTATGGAACACCTC	1	+	Chr15	11138871	11138990
Chr15	1984	TAACTAGAAAATTTAAGTTTCCCACAGAGGTGTTCCATACTTCAAACTATCTAGTTGGCAATATTTTGTGTCATTTTTTTACAATATAATTCAACTTCACTATATTTATAAAATTGTGAA	1	-	Chr15	11138897	11139016
Chr15	1985	GATCTCTGGATAAGAGATAGTACTCATAACATGAAAAATGGGCATTAAGGCTGACCCATGGCAAGGTTCATTTTGTTGGTGGCCTGTAGATAGGAATGGAGTTAATCTACCCTCAAATTG	1	+	Chr15	11139361	11139480
Chr15	1986	GAGGGCTGAGATTCAGTTGGTTCTCACTGTAGTTCCTTCCTTGGGTAACTGGGAACCAATTCTTTTAACTCTGTGCATTGCAATTTGAGGGTAGATTAACTCCATTCCTATCTACAGGCC	1	-	Chr15	11139441	11139560
Chr15	1987	GATCCACACTATCATGAATAATGACCTTGAAGTTCATTCATCCAGGAGAAACTCAATGAGAAGCAAATGCCCCTTTAATGGTAAATTTCCAGAGACAACATCTTGGCCTTGTAAAGACAA	1	+	Chr15	11139563	11139682
Chr15	1988	TAAACAATATGTATAGAAAGATGCCAGTCAGCTCCAACCATCTCTAAATGCCCTTCCTTGGTTCTTTTACCCTAAGAATACACAGCTCTCTTGTACGCAAAGCTAGGGCCAGGACACCTT	1	-	Chr15	11139701	11139820
Chr15	1989	GATCCTAATCCCTATAGGAGTAACCTGGAACATTGGTGAATTCCAACACCTAAAAGACCCTCTACCTTCACAAGTTTTCTCATTGCTTTCTCTGTGCACTAGGACATGAAACTTACTTAC	1	+	Chr15	11139823	11139942
Chr15	1990	TTTGCATAGTTTATGTTTGAAGGAAAGGCTAAAATAAACACTTAAAGCAGTAAGTAAGTTTCATGTCCTAGTGCACAGAGAAAGCAATGAGAAAACTTGTGAAGGTAGAGGGTCTTTTAG	1	-	Chr15	11139872	11139991
Chr15	1991	GATCTACTGTTGTCTGAGTTGAAAAATCATATGTTTCTTCCACTCATATGTACTTTCCAGCAGTGTCCTATTGCACACACTTGCACACCAACTTCTTAGAAAAAAGTGGGCAATGGCTTT	1	+	Chr15	11140093	11140212
Chr15	1992	TACCCCTGGCTGCATAGCTGATGGAGGTGGATAGCAACAGTGCCAACTCTGCTACAAAAAGCCATTGCCCACTTTTTTCTAAGAAGTTGGTGTGCAAGTGTGTGCAATAGGACACTGCTG	1	-	Chr15	11140150	11140269
Chr15	1993	GATCTCTTCAAGCTGGCTTTGGGCACACTTCCAGGTGCCTTAGCTAGGATGCTCATTTTGAATGCATAGAAAGTTTGCCTCACGCACTGTGGCTTAGGTAATTAAGTATCTGTCCTTCAG	1	+	Chr15	11140272	11140391
Chr15	1994	TCAATGTTCAGGCTTATGATGCCTCATCTGTTTATCTTCAGACAGCGGTAGTTACTTCAATGGTGGCCTGTTCTGAAGGACAGATACTTAATTACCTAAGCCACAGTGCGTGAGGCAAAC	1	-	Chr15	11140344	11140463
Chr15	1995	GATCTAGATGTCCCAAACAAATATCCCCCAGGCTTAGGGGTGGAGAGACTCTATAAGCATTAGGGAAAATAAAATGAAGTCCTCCAGAGCTCAGAAGGTTGGATGCTGTCCATATTTTGT	1	+	Chr15	11140466	11140585
Chr15	1996	AAAATGTCTCTTTTGTTTGTATTCTATTTAAAGTTGCTATGTTACAAAGTTTCGCACTGTCCATCATTTCCTTCTGCTTCTGAGATGTATTCTCAACAAAATATGGACAGCATCCAACCT	1	-	Chr15	11140561	11140680
Chr15	1997	GATCTCTTCAAATAGTCAATAATCAGAAGGAGATGAGAATATAGAACAATCGGATACTTTATTGTTTTATAAATTGCCCATCTCACTCATTGCCAGCTCTGGATACGAAAAGCAACTCAA	1	+	Chr15	11140683	11140802
Chr15	1998	CATCAGTGTTTGGAAGTGTCTAACATAAGCTGCCACTTAAGGCTGTGCCTCATACTTTTGAGATAGCTAAACCCAGCTTCTTGGTTTTCTCCCCAGTGCTCGTTATGTTGGCATTAACTC	1	-	Chr15	11142965	11143084
[truncated: 4,981 more rows]
