# Supplementary material for: Nonlinear control of transcription through enhancer–promoter interactions
Source: Nature. 2022 Apr 13;604(7906):571–7. doi: 10.1038/s41586-022-04570-y (PMC9021019; doi:10.1038/s41586-022-04570-y)
Supplement: Supplementary file 6 — List of datasets used to call chromatin states using ChromHMM. [file 41586_2022_4570_MOESM6_ESM.xlsx]

## Sheet: Sheet1
List of datasets used to call chromatin states using ChromHMM
lab	mark	paper	cell type	address
Ren	control	ENCODE	ESC	https://www.encodeproject.org/experiments/ENCSR095IPH/
Ren	H3K4me1	ENCODE	ESC	https://www.encodeproject.org/experiments/ENCSR000CGN/
Ren	H3K27ac	ENCODE	ESC	https://www.encodeproject.org/experiments/ENCSR000CGQ/
Ren	H3K9ac	ENCODE	ESC	https://www.encodeproject.org/experiments/ENCSR000CGP/
Ren	H3K36me3	ENCODE	ESC	https://www.encodeproject.org/experiments/ENCSR000CGR/
Hardison	H3K27me3	ENCODE	ESC	https://www.encodeproject.org/experiments/ENCSR059MBO/
Hardison	control	ENCODE	ESC	https://www.encodeproject.org/experiments/ENCSR326ULS/
Hardison	H3K9me3	ENCODE	ESC	https://www.encodeproject.org/experiments/ENCSR857MYS/
